# Supplementary material for: The folded k-spectrum kernel: A machine learning approach to detecting transcription factor binding sites with gapped nucleotide dependencies
Source: PLoS One. 2017 Oct 5;12(10):e0185570. doi: 10.1371/journal.pone.0185570 (PMC5628859; doi:10.1371/journal.pone.0185570)
Supplement: S2 Table — (XLS) [file pone.0185570.s002.xls]

## Sheet: Sheet1
Table S2. Gapped k-mers enriched (r > 0.005) in the Group 1 CRMs. The CRM sequences in Group 1 are identified through randomized leave-sets-out cross-validation tests (Figures 2-3A). These 7 sequences are detected as belonging to the 'positive sequence set' by gapped k-mers (i.e., folded k-spectrum kernel), but not detected by contiguous k-mers (i.e., contiguous k-spectrum kernel).
	GROUP 1		GROUP 1		GROUP 1		GROUP 1		GROUP 1		GROUP 1		GROUP 1
	CRM ID: 4		CRM ID: 22		CRM ID: 25		CRM ID: 35		CRM ID: 44		CRM ID: 54		CRM ID: 101
	hb_2+.fasta	Enrichment weight, r	kn_2+.fasta	Enrichment weight, r	Kr_4+.fasta	Enrichment weight, r	Stat92E_1+.fasta	Enrichment weight, r	nos+.fasta	Enrichment weight, r	oc_5+.fasta	Enrichment weight, r	gsb_1+.fasta	Enrichment weight, r
1	GACGGG	0.06435	GTCGCA	0.02147	TGTGCC	0.01543	CATGTG	0.02057	GCGCGA	0.04364	TCCCCC	0.07925	CCGACG	0.02875
2	CGCGGA	0.04803	GGCGAT	0.01868	GTCCTT	0.01476	ACACGC	0.01661	CGATCC	0.02988	CGATCC	0.06419	ATCCTT	0.02618
3	CAGGTA	0.04564	GATGGG	0.01826	CTTTCT	0.01311	GACGGG	0.01637	GCGAGT	0.02778	ATTCCC	0.04409	CCTTCG	0.02291
4	GGTCGC	0.04155	AATCCT	0.01572	CCCCGT	0.01295	CCTGGC	0.01346	GGCGCG	0.02591	CGATGC	0.04396	GGAGCC	0.02163
5	CGGGAA	0.03727	TTGCGG	0.01429	CACGCA	0.01248	TTGTTG	0.01222	TGCGCG	0.02569	CGATGC	0.03897	CGGACC	0.02162
6	ACGCGT	0.03645	CCGCCG	0.01421	CGCGTG	0.01112	GGGGAA	0.01181	GNCGCG	0.02467	CGATGC	0.03773	GCCGAC	0.01801
7	GTCGCA	0.03620	CGATGC	0.01378	AGTTCG	0.01087	TAGTTT	0.01165	GCGAAA	0.01935	CGATGC	0.03389	CGGAGG	0.01799
8	GGATTA	0.03471	CCACGG	0.01278	CAGGTA	0.01058	CCGTCC	0.01047	CGGCGA	0.01789	CGATGC	0.02984	CACACA	0.01760
9	TCGCGG	0.03270	TTCCAC	0.01225	AAAACC	0.01057	ACACAC	0.01040	CGGTGT	0.01767	CGATGC	0.02871	CATCTC	0.01731
10	GGGATT	0.03119	CGGCGA	0.01204	CAGCTC	0.01047	CACATG	0.01037	GTGCGC	0.01704	CGATGC	0.02870	GGTCCT	0.01598
11	GATGGG	0.03079	GAGAAC	0.01198	CCTCGA	0.01036	CGGCGA	0.01033	GCTGGC	0.01637	CGATGC	0.02819	GTTCCG	0.01584
12	CGGATC	0.02835	GCCGCC	0.01189	ACCCTC	0.01023	GCGACG	0.00964	GCAGGT	0.01586	CGATGC	0.02765	ACACGC	0.01552
13	GGGCAG	0.02719	CAGCGA	0.01170	CTACCT	0.01020	CGGAGG	0.00963	GCCGCG	0.01504	CGATGC	0.02756	TCCTGG	0.01526
14	CTGCTT	0.02658	ATCACC	0.01137	TCGACC	0.01012	AGCCNG	0.00952	TGCCGC	0.01503	CGATGC	0.02627	CCCTCT	0.01498
15	CACTTG	0.02635	CATTCC	0.01067	CATAAA	0.00977	TGTTGC	0.00947	NGCGAA	0.01463	CGATGC	0.02515	GACGCG	0.01485
16	GGCCAG	0.02600	TTTTGC	0.01040	CCGTCC	0.00954	GCTGGC	0.00945	ACACGC	0.01438	CGATGC	0.02493	GCTTTG	0.01463
17	CGGTTT	0.02525	TTTGCT	0.01013	GTGCCA	0.00951	CCACCC	0.00939	TCTGCG	0.01416	CGATGC	0.02292	TGCCGT	0.01445
18	GGATCG	0.02517	GCCAGT	0.01011	CGNTTT	0.00927	CTGGCT	0.00931	TCCTGG	0.01415	CGATGC	0.02228	CGTTCC	0.01426
19	GGTACA	0.02471	TGCTTT	0.00962	TTTGNT	0.00904	TGGCCA	0.00891	TTCGCA	0.01364	CGATGC	0.02219	CACATC	0.01400
20	CGCGTC	0.02433	GCGTGC	0.00943	TGCGAA	0.00866	ACTCGA	0.00887	AGTGGC	0.01342	CGATGC	0.02090	GAATCC	0.01373
21	TGGGCA	0.02412	CAGTTG	0.00940	GTGNGC	0.00858	CACNCA	0.00867	GATCCC	0.01336	CGATGC	0.02003	CGCACA	0.01373
22	TTGCGG	0.02410	CTTGTG	0.00917	GTGTGC	0.00855	ATGTAT	0.00865	GCGTCA	0.01318	CGATGC	0.01929	TCCNCC	0.01361
23	GCGCAC	0.02359	GCCGNC	0.00899	GCCCGG	0.00841	CCTNGC	0.00852	GTGNGC	0.01305	CGATGC	0.01919	ACCACA	0.01328
24	GCGGGA	0.02359	TAAGCC	0.00897	TTTGTT	0.00828	CGGGCC	0.00846	GCGANT	0.01292	CGATGC	0.01796	TCCGCC	0.01324
25	GGTAGA	0.02289	CCAGTT	0.00893	TGCTCA	0.00818	CACACG	0.00843	CCATTG	0.01283	CGATGC	0.01787	CCGANG	0.01317
26	ACGGAT	0.02270	CGTTCC	0.00890	GCTCAA	0.00805	GTCGGC	0.00842	CGCACA	0.01273	CGATGC	0.01772	CACNCA	0.01296
27	CGGANC	0.02259	GGGCCA	0.00875	GCGCGA	0.00765	GGCGAC	0.00825	CNGCGA	0.01248	CGATGC	0.01743	ATCCCG	0.01294
28	CGGATG	0.02244	TCCATT	0.00866	ACACGC	0.00757	CACNTG	0.00821	CNGGCG	0.01237	CGATGC	0.01734	CACGCA	0.01280
29	TNGCGG	0.02236	CCATTG	0.00864	GCGTGC	0.00737	AGCCAG	0.00812	GCGAAT	0.01213	CGATGC	0.01695	AATCCT	0.01260
30	GGATCA	0.02222	GCCACC	0.00860	CCTTGC	0.00729	CCTTTG	0.00812	CCTGCC	0.01207	CGATGC	0.01688	GTCCGC	0.01235
31	AGACGG	0.02145	CNGCGA	0.00840	GCTTTG	0.00713	GANGGG	0.00806	ATCCCG	0.01199	CGATGC	0.01666	AGGGGC	0.01222
32	TTCCAC	0.02065	TCGCTG	0.00833	CTTTGA	0.00712	GCGAGT	0.00802	CACGCA	0.01187	CGATGC	0.01657	CGGTTT	0.01200
33	CNCGGA	0.02046	AAGCCA	0.00823	TCCTTG	0.00704	CCCTCT	0.00802	GAGCGC	0.01130	CGATGC	0.01657	CCGAAG	0.01176
34	ACTTGG	0.02038	ATCCTT	0.00817	TAAGCC	0.00701	GGCGAT	0.00801	CGCAGG	0.01123	CGATGC	0.01651	GCAGCT	0.01166
35	NGGATT	0.02000	CCTGCC	0.00812	CGTTCC	0.00696	GATGGG	0.00783	GCGCCG	0.01100	CGATGC	0.01643	GAAACG	0.01166
36	ATGGCC	0.01985	TCGATG	0.00791	CCATAA	0.00692	TGGTGG	0.00783	CAGGCG	0.01077	CGATGC	0.01636	GACCGA	0.01162
37	CAGCGA	0.01972	CTGCTT	0.00788	CGNGTG	0.00677	CAATGC	0.00773	AGGCGC	0.01057	CGATGC	0.01634	GAGTCC	0.01142
38	CGAGGA	0.01953	GCAGCG	0.00771	CCNTTG	0.00677	CCGACG	0.00769	CGCGTG	0.01057	CGATGC	0.01588	CGCGGA	0.01141
39	GTCGCG	0.01935	CNTGTG	0.00764	CCATTG	0.00675	ATTTGC	0.00757	GCGNGT	0.01045	CGATGC	0.01543	ATCTCG	0.01106
40	CNGCGA	0.01889	GAGCGC	0.00761	TTTNTT	0.00674	GGGAAA	0.00750	AGTTCG	0.01033	CGATGC	0.01527	ACCGAA	0.01100
41	GGATTG	0.01877	CCACCA	0.00760	AGCTTA	0.00669	CAACAC	0.00743	TCGCNG	0.01032	CGATGC	0.01488	CGCCGA	0.01094
42	TGCGAA	0.01869	TCGGCC	0.00753	TGGTAA	0.00656	CCATTG	0.00741	TCGGAG	0.01012	CGATGC	0.01487	GGTAGA	0.01088
43	GCGGAT	0.01861	TGCGGT	0.00742	AAACCC	0.00655	ACNCAC	0.00738	TAGTTT	0.01009	CGATGC	0.01476	CAGCTC	0.01074
44	TGCGCT	0.01845	CTTNTG	0.00732	AAACTG	0.00646	GGCTGG	0.00736	GGCGGT	0.01008	CGATGC	0.01472	CGGANC	0.01074
45	GAGGAT	0.01810	CTTTTG	0.00714	CGTCCT	0.00643	CGCACA	0.00735	CAGGTA	0.01005	CGATGC	0.01451	TCCNGG	0.01071
46	TCGCNG	0.01756	TTNTGC	0.00712	TTTGCT	0.00633	CACTCG	0.00734	TTAGTT	0.01002	CGATGC	0.01357	GNCGCG	0.01064
47	TGGCCA	0.01751	NTGTGC	0.00699	CACNCA	0.00632	CGTCGG	0.00731	CGCACG	0.00995	CGATGC	0.01352	GCGGTT	0.01008
48	GCTCAG	0.01751	CATCAC	0.00695	CCCTCG	0.00622	CCAGCC	0.00731	TGTTGC	0.00984	CGATGC	0.01347	TNGCCG	0.01002
49	GGCAGC	0.01731	TGTCGC	0.00693	TTTNNT	0.00620	GGAAAC	0.00722	CCTCGA	0.00984	CGATGC	0.01331	TTCCAC	0.00981
50	GCGTGG	0.01729	TTAAGC	0.00685	CTGCTT	0.00616	CNGCGA	0.00721	NNGCGA	0.00982	CGATGC	0.01326	AAAGGG	0.00977
51	ATGCGC	0.01720	GGTAGA	0.00679	AAAGTC	0.00615	TTGAGC	0.00715	GGNGCG	0.00980	CGATGC	0.01311	TGGCTG	0.00975
52	GATCGG	0.01699	CAGGTA	0.00677	AATCCT	0.00614	TCGCTG	0.00715	CGNGTG	0.00966	CGATGC	0.01306	TGGTGG	0.00975
53	GGNCAG	0.01664	CGCACG	0.00670	CGTTTT	0.00607	CCCCGT	0.00711	TCGACC	0.00962	CGATGC	0.01287	CGGAGC	0.00974
54	CGNGGA	0.01653	NCCACC	0.00667	NCTTTG	0.00586	CACNCG	0.00711	CTGGCG	0.00930	CGATGC	0.01287	CNCGGA	0.00972
55	GGATNG	0.01618	CCGNCG	0.00663	CTCAAT	0.00574	AAGCCA	0.00706	NCGCGA	0.00911	CGATGC	0.01282	NGTCCT	0.00968
56	TCTGGA	0.01610	NTTTGC	0.00662	TCCGTG	0.00570	CCTGCC	0.00697	TTCCAC	0.00910	CGATGC	0.01277	GCCGNC	0.00961
57	TCCACC	0.01589	GTGNGC	0.00659	AAAANC	0.00567	TNGCTG	0.00691	TGGTGG	0.00904	CGATGC	0.01268	GCACAT	0.00950
58	GANGGG	0.01584	ATGGTA	0.00657	CAGCTT	0.00565	CTCGCT	0.00686	CGGAGC	0.00903	CGATGC	0.01226	ATGGCA	0.00943
59	GCGTCA	0.01496	CAATNC	0.00641	GNCCTT	0.00560	CACGCA	0.00685	CTTCGA	0.00901	CGATGC	0.01224	CAGCGA	0.00937
60	AACTCG	0.01491	AGGCGA	0.00636	CGCGGA	0.00556	GAAGNC	0.00681	CGNCGG	0.00901	CGATGC	0.01218	CCNCCC	0.00929
61	ATGGGC	0.01490	ATTCCA	0.00629	GCGCAC	0.00547	TATATA	0.00674	CTGCTG	0.00899	CGATGC	0.01213	CAGGGG	0.00925
62	GCAGGA	0.01463	NTGNGC	0.00628	TCNACC	0.00546	NACACA	0.00670	CATGTG	0.00891	CGATGC	0.01212	TCAAAG	0.00918
63	TTCTGG	0.01443	TTTGCG	0.00626	AAAAAA	0.00541	CACTTG	0.00670	GAACCG	0.00884	CGATGC	0.01193	GTCCTG	0.00916
64	AGCTTA	0.01442	CAATTC	0.00623	TTTTGT	0.00541	CCNCCC	0.00663	GCACAT	0.00880	CGATGC	0.01184	CGGNCC	0.00905
65	ACAGGC	0.01428	ACCCCT	0.00623	CTCGAC	0.00538	GAGCGC	0.00652	NCTGGC	0.00879	CGATGC	0.01182	TGCGTG	0.00902
66	TCNCGG	0.01426	CGCCGT	0.00619	CGATGC	0.00538	CCACCA	0.00652	CCGATG	0.00878	CGATGC	0.01182	TCGGAC	0.00896
67	TGGATT	0.01425	TCTGCT	0.00618	CAAAAG	0.00537	AGCNAG	0.00649	TGNCGC	0.00871	CGATGC	0.01154	NCGCCG	0.00884
68	TGGTAA	0.01416	CTTCGA	0.00606	AAANCC	0.00531	TCGAAT	0.00648	CGCGAT	0.00866	CGATGC	0.01154	CCACCC	0.00878
69	CTCGTG	0.01385	CATGTG	0.00600	TAGTTT	0.00531	TANATA	0.00646	TGAGCG	0.00856	CGATGC	0.01130	TGTCCT	0.00877
70	GCGAAT	0.01377	CCATAA	0.00591	CGGACC	0.00527	AAGAAG	0.00643	TGTTGT	0.00851	CGATGC	0.01126	GNCGAC	0.00874
71	GCTTAG	0.01347	GGCATG	0.00590	CGCACG	0.00523	AACACA	0.00638	TTGTTG	0.00847	CGATGC	0.01122	TGAGCC	0.00871
72	NGTCGC	0.01332	TTNNGC	0.00579	NAAAAA	0.00522	GGTACA	0.00628	AGCGAA	0.00837	CGATGC	0.01122	GGCTGC	0.00859
73	GATTAG	0.01311	TNTGCT	0.00578	CCNTTT	0.00522	CACACA	0.00628	CTGCCG	0.00827	CGATGC	0.01118	GGACAC	0.00854
74	TGCGCA	0.01302	NGGCGA	0.00574	GCACCC	0.00520	AGAAGC	0.00628	NCGCCG	0.00819	CGATGC	0.01110	CGAAAC	0.00845
75	GCAGCG	0.01299	TTCAGT	0.00564	CNNTTT	0.00518	GAAACG	0.00624	CTGTGC	0.00819	CGATGC	0.01105	TGACGC	0.00843
76	ACGGGA	0.01296	GCGACG	0.00562	GTTTTG	0.00518	AAACAC	0.00620	TCCTGC	0.00817	CGATGC	0.01085	CTCACT	0.00843
77	GCGCTC	0.01290	GGCCAC	0.00555	NGTGCC	0.00518	GGAGGA	0.00620	GTGTGC	0.00813	CGATGC	0.01084	GTCGCC	0.00840
78	TGTTGT	0.01287	GTCAAA	0.00555	CCTNGC	0.00518	CACCCA	0.00617	TGCGTC	0.00810	CGATGC	0.01080	AAGCGG	0.00825
79	CGTGGG	0.01282	CGGGAA	0.00553	CNTTTT	0.00511	CCTTCG	0.00613	GCGANA	0.00803	CGATGC	0.01077	GCCGCG	0.00811
80	NCGGGA	0.01264	GTGTGC	0.00547	GCGAAA	0.00509	TTGCGG	0.00613	CCTACC	0.00802	CGATGC	0.01073	GATCGG	0.00807
81	ATCNCG	0.01256	TGCGTC	0.00546	TCCNTT	0.00507	GGNAAC	0.00612	TGGAAA	0.00798	CGATGC	0.01067	CNCACA	0.00806
82	TGNGCA	0.01242	TGAGCC	0.00543	AAAAAC	0.00506	GAGTCC	0.00611	AGNGGC	0.00797	CGATGC	0.01066	GTCCTC	0.00797
83	GGAATC	0.01236	TGNGTG	0.00541			NGGGAA	0.00604	CGAAAC	0.00783	CGATGC	0.01059	GATCAT	0.00795
84	GCAGCT	0.01227	CNTTTT	0.00535			GCCAGG	0.00595	GNTGGC	0.00778	CGATGC	0.01057	GCGTGT	0.00783
85	CAGCTT	0.01220	GCAGGT	0.00534			NGGCCA	0.00595	AGCAAG	0.00769	CGATGC	0.01030	CCGAAA	0.00783
86	NGGCAG	0.01214	GGACAC	0.00533			CCGCTG	0.00592	CGCCAG	0.00767	CGATGC	0.01027	CGGACA	0.00776
87	TGTCGC	0.01169	AGTGAC	0.00533			GTGTTG	0.00589	TTNGTT	0.00767	CGATGC	0.01026	AATTAG	0.00771
88	TNGCNG	0.01166	GATGNG	0.00531			GGAGCG	0.00585	TCCAGC	0.00766	CGATGC	0.01008	CGAATA	0.00771
89	TAGTTT	0.01145	CANTTG	0.00531			AGCCGG	0.00582	GTGTTG	0.00766	CGATGC	0.00998	TCCCGG	0.00770
90	GNCAGG	0.01138	CCATTT	0.00530			GGTAGA	0.00582	GGCAGC	0.00763	CGATGC	0.00997	CTGAGC	0.00770
91	CNGCTT	0.01134	TTTNGC	0.00529			GCGNCG	0.00579	CTGGCA	0.00761	CGATGC	0.00983	ATGCGA	0.00767
92	CACGGA	0.01131	TGTGCT	0.00523			TTAGTT	0.00578	GNGCGA	0.00760	CGATGC	0.00964	CTTGAG	0.00761
93	TNTCGC	0.01128	TGGCCA	0.00519			NTGTTG	0.00574	CCGGCG	0.00758	CGATGC	0.00963	AGTCCG	0.00761
94	GNCGCG	0.01120	TTTGAG	0.00518			NCCACC	0.00572	GCTCGT	0.00751	CGATGC	0.00960	TCAGCG	0.00756
95	GATTGC	0.01115	NTAAGC	0.00518			GGCCAT	0.00571	GCCAGT	0.00751	CGATGC	0.00942	CCGATC	0.00756
96	CTGGAT	0.01107	AAGCGG	0.00515			ATTTNC	0.00568	TCCNGC	0.00750	CGATGC	0.00934	TCCACC	0.00755
97	AACTGC	0.01090	CATGGG	0.00513			CCNTTG	0.00557	CGAATG	0.00749	CGATGC	0.00931	NCTTTG	0.00751
98	CGCAGT	0.01085	CTGGCA	0.00512			GGGNAA	0.00546	GATCGG	0.00749	CGATGC	0.00929	NATCCT	0.00748
99	CTGCGA	0.01072	CCGGCG	0.00510			TTTGTT	0.00545	GGCGTC	0.00748	CGATGC	0.00924	GTCCAG	0.00740
100	GACTGA	0.01040	CTTGNG	0.00510			GACAAT	0.00542	CGAAAT	0.00741	CGATGC	0.00918	TTCGCA	0.00736
101	GATCAC	0.01034	TGCCGC	0.00506			CNCACA	0.00540	TCNGCG	0.00736	CGATGC	0.00915	CTATCT	0.00732
102	NGGATC	0.01031	GCTCGT	0.00506			CCACNC	0.00537	TGNGCG	0.00735	CGATGC	0.00914	CGNACA	0.00729
103	TGGNCA	0.01028	GGCGTC	0.00503			TTTGCG	0.00537	GCGTGT	0.00726	CGATGC	0.00914	CCGNAG	0.00726
104	NTGCGC	0.01022	GGCGTG	0.00502			CATAAA	0.00536	ATGGTG	0.00719	CGATGC	0.00909	NCGAAT	0.00724
105	GTGGGC	0.01020	TGTGTG	0.00502			TATGTA	0.00535	GCGATA	0.00715	CGATGC	0.00905	CAATGC	0.00722
106	CTAGCG	0.01013					CTGACG	0.00535	GNTGNC	0.00713	CGATGC	0.00905	CGTGTG	0.00709
107	GGTCAG	0.01011					CAATTC	0.00535	TCTGGC	0.00710	CGATGC	0.00900	CCGNCG	0.00709
108	GGTAAC	0.01001					ACCCCT	0.00534	CGNTTT	0.00705	CGATGC	0.00898	GACGTA	0.00708
109	GNTCAG	0.00984					GTGCAT	0.00534	TCCACC	0.00700	CGATGC	0.00881	GAGTGA	0.00703
110	GGTTTT	0.00983					CCTNTG	0.00529	CAGTTG	0.00698	CGATGC	0.00880	GGGAAA	0.00701
111	GNNCAG	0.00981					ACACNC	0.00527	ACATGT	0.00697	CGATGC	0.00872	ATCGGA	0.00696
112	NGATCC	0.00976					GTTTTA	0.00526	TNGCCG	0.00696	CGATGC	0.00870	TCGGNC	0.00692
113	TCGGTC	0.00957					CNTGTG	0.00524	CCAGTG	0.00690	CGATGC	0.00867	ATCCNT	0.00692
114	CGTTGG	0.00951					CCACAC	0.00522	GGGATT	0.00687	CGATGC	0.00867	CGACCG	0.00672
115	GCNGCG	0.00951					TGGCTG	0.00522	GTCCAG	0.00686	CGATGC	0.00859	AGGNGC	0.00668
116	NGGGAA	0.00950					CTTCGA	0.00520	GTCTGG	0.00685	CGATGC	0.00854	GCTGCC	0.00664
117	TACGTT	0.00942					GAGAAC	0.00514	GCNGGC	0.00679	CGATGC	0.00824	GACGAC	0.00660
118	GCCAGC	0.00933					CGGTGT	0.00510	NTGCGC	0.00676	CGATGC	0.00818	CACCCG	0.00659
119	GATCNC	0.00925					ACCCAC	0.00510	CGCGAA	0.00674	CGATGC	0.00807	CTCGTG	0.00658
120	GAAGTC	0.00924					NCTGGC	0.00508	TGCCGT	0.00670	CGATGC	0.00806	ATCNTT	0.00654
121	GGTGAC	0.00917					GNCGGC	0.00507	GCGNCG	0.00669	CGATGC	0.00805	ACACAC	0.00648
122	GGGAGC	0.00916					CAGCGA	0.00501	GNGTGC	0.00659	CGATGC	0.00805	TNGCNG	0.00646
123	CGNATC	0.00881							GTGTGG	0.00659	CGATGC	0.00798	CCAGGG	0.00642
124	AGTTTC	0.00878							CGTGTG	0.00657	CGATGC	0.00778	GAAAGG	0.00641
125	NGACGG	0.00856							GTTTTG	0.00657	CGATGC	0.00776	CGAAGG	0.00637
126	AGCNAG	0.00851							TGGGTG	0.00651	CGATGC	0.00775	NTGGCT	0.00633
127	GCACTT	0.00850							ATTTTC	0.00648	CGATGC	0.00764	NACACA	0.00626
128	GGNTTG	0.00850							ATCGGA	0.00646	CGATGC	0.00763	CTTTGC	0.00624
129	TTGGAT	0.00848							GGGTGA	0.00645	CGATGC	0.00742	NCGGAG	0.00624
130	NTGNGC	0.00847							NGCGAT	0.00645	CGATGC	0.00739	TGCGCA	0.00619
131	CCGGTT	0.00847							CGCCNG	0.00640	CGATGC	0.00738	TTTCGC	0.00614
132	GGTANA	0.00834							NTGTTG	0.00632	CGATGC	0.00734	CGNAGG	0.00613
133	ATCGCT	0.00826							TTTGTT	0.00629	CGATGC	0.00728	TCAANG	0.00611
134	ANTCGA	0.00826							ACAGGC	0.00629	CGATGC	0.00725	GTGTCA	0.00610
135	CTGCNT	0.00822							GCCGGC	0.00628	CGATGC	0.00721	GAAGGA	0.00609
136	CGCNGA	0.00817							CGACCG	0.00623	CGATGC	0.00721	CCACCA	0.00609
137	ATCCNG	0.00809							CGAGTG	0.00623	CGATGC	0.00717	TCGAAT	0.00606
138	ANCTGC	0.00805							TCGCTG	0.00619	CGATGC	0.00709	AAANGG	0.00604
139	GAGCNG	0.00801							GTGNTG	0.00617	CGATGC	0.00698	GAGCCG	0.00604
140	TGAGGA	0.00784							ACCACA	0.00616	CGATGC	0.00694	NCACAC	0.00603
141	NGGCCA	0.00779							AAACTG	0.00614	CGATGC	0.00692	CGNTCC	0.00599
142	GCTNAG	0.00775							GACGGC	0.00614	CGATGC	0.00692	GGATCG	0.00598
143	NGGNTT	0.00769							GTTGTC	0.00612	CGATGC	0.00691	ATCNCG	0.00597
144	NCAGCT	0.00768							CTCGTG	0.00610	CGATGC	0.00685	NGAGCC	0.00596
145	TCANGG	0.00768							CAGTGC	0.00610	CGATGC	0.00683	CGCCGC	0.00594
146	CGGGAC	0.00767							TAATCC	0.00606	CGATGC	0.00683	GCGCCG	0.00593
147	TGCAAC	0.00765							GCGGTG	0.00600	CGATGC	0.00681	GCANTT	0.00592
148	TTGATC	0.00761							TNGCNG	0.00599	CGATGC	0.00681	GACCTG	0.00590
149	GGCNGC	0.00758							GGGCAG	0.00599	CGATGC	0.00681	CGACGC	0.00590
150	TTAGTT	0.00758							CAGGCT	0.00597	CGATGC	0.00677	TGCNCA	0.00589
151	TTAGAG	0.00758							CCTCTG	0.00597	CGATGC	0.00674	AATTCG	0.00587
152	CGGNTT	0.00757							TCGCAG	0.00591	CGATGC	0.00674	CCTCCC	0.00584
153	AGGTGA	0.00752							GNCGGC	0.00585	CGATGC	0.00671	TNCGCA	0.00584
154	TCCNGG	0.00751							TTGTNG	0.00584	CGATGC	0.00669	CGCNGA	0.00582
155	GNCGGG	0.00748							CGTTTT	0.00577	CGATGC	0.00668	AATGGC	0.00579
156	GGNTTA	0.00746							GTGGGT	0.00573	CGATGC	0.00663	CATCCT	0.00577
157	TCNGGA	0.00742							GTTGNC	0.00572	CGATGC	0.00663	GCCGAA	0.00575
158	GTGNGC	0.00740							GTNCGC	0.00570	CGATGC	0.00663	NTCCTT	0.00572
159	TNGGCA	0.00739							GCGCTC	0.00569	CGATGC	0.00657	CGNTTT	0.00570
160	ACTGCT	0.00738							GTGAGC	0.00568	CGATGC	0.00656	NGCCGC	0.00570
161	ATGNGC	0.00736							AGCNAG	0.00562	CGATGC	0.00653	TGGCAT	0.00570
162	ATTTTC	0.00735							TCGAAT	0.00562	CGATGC	0.00648	TTTCAA	0.00570
163	GCGANT	0.00733							NTGNGC	0.00560	CGATGC	0.00648	TCAGCT	0.00567
164	TGACGG	0.00732							CGNTCC	0.00555	CGATGC	0.00645	GTCNGC	0.00564
165	TCCATT	0.00730							NGAGCG	0.00554	CGATGC	0.00644	TCNTGG	0.00563
166	GTNGGC	0.00729							ATCNCG	0.00553	CGATGC	0.00637	TCCTCC	0.00561
167	TCGGNC	0.00728							TTNGCA	0.00553	CGATGC	0.00633	TTCGGG	0.00560
168	AGCAGC	0.00726							CTGNCG	0.00552	CGATGC	0.00632	CNCGCA	0.00558
169	NCTGCT	0.00724							AATTCG	0.00544	CGATGC	0.00625	NGCCGA	0.00558
170	CAGTTT	0.00723							GCAGCT	0.00541	CGATGC	0.00622	CNGAGC	0.00557
171	TGCGNA	0.00719							CAGCTT	0.00537	CGATGC	0.00621	CAGNTC	0.00557
172	AAAAAG	0.00718							CGCGNA	0.00534	CGATGC	0.00619	TCGCNG	0.00556
173	TCCNCC	0.00716							CGGTNT	0.00532	CGATGC	0.00619	TGTCGC	0.00556
174	CANTTG	0.00716							NGCCGC	0.00528	CGATGC	0.00619	GACCAA	0.00554
175	TCNNGG	0.00714							TGCGNG	0.00528	CGATGC	0.00617	CTGNGC	0.00551
176	CTTGGA	0.00712							TTTCAA	0.00528	CGATGC	0.00617	GACGCC	0.00549
177	GNTCGC	0.00708							CGAANG	0.00528	CGATGC	0.00617	NCAGCT	0.00548
178	GTTTCG	0.00705							TCAGCT	0.00526	CGATGC	0.00615	GNGCCG	0.00547
179	GNCAGC	0.00701							TTTNTT	0.00525	CGATGC	0.00615	GGACCA	0.00546
180	AANGGA	0.00697							TTCGGG	0.00519	CGATGC	0.00615	ACCTGA	0.00542
181	CCAGCT	0.00696							TAAACT	0.00519	CGATGC	0.00608	CCGCCC	0.00541
182	AGGTAG	0.00695							TCNACC	0.00519	CGATGC	0.00604	TCGCCG	0.00539
183	GTTGTC	0.00695							TTTTTG	0.00518	CGATGC	0.00600	GCNGAC	0.00539
184	NATGGG	0.00693							CNCGCA	0.00518	CGATGC	0.00598	TNTCGC	0.00536
185	GCNGGA	0.00693							NGTTTT	0.00515	CGATGC	0.00598	GNCGNC	0.00535
186	ATTCTG	0.00691							TTTTGC	0.00515	CGATGC	0.00597	ATTNGT	0.00533
187	TGGGNA	0.00686							GTTCGC	0.00515	CGATGC	0.00593	TCNGCG	0.00530
188	GATCNG	0.00685							TTTTGT	0.00514	CGATGC	0.00592	GGNGCG	0.00529
189	CGTNGG	0.00674							GNNGCG	0.00511	CGATGC	0.00588	TAAACG	0.00528
190	TCGCAG	0.00671							CAAAAG	0.00511	CGATGC	0.00583	CATNTC	0.00525
191	CNGNTT	0.00669							GCNCGA	0.00511	CGATGC	0.00583	CGNGGA	0.00524
192	AACAAA	0.00667							GGATTA	0.00510	CGATGC	0.00582	CAGCTA	0.00523
193	NGCGAA	0.00664							GTGATG	0.00509	CGATGC	0.00579	CATCNC	0.00521
194	AGGATC	0.00657							NCAGCT	0.00508	CGATGC	0.00573	GNTTTG	0.00520
195	NGCGTG	0.00656							CTCGAA	0.00508	CGATGC	0.00573	NTCCGC	0.00520
196	AAAAGT	0.00652							GNGCCG	0.00507	CGATGC	0.00567	AATGCG	0.00516
197	NGCGGA	0.00645							CGCCGA	0.00507	CGATGC	0.00564	CGCAGT	0.00515
198	CAGGNG	0.00643							GGAGCG	0.00506	CGATGC	0.00560	GANGAC	0.00513
199	NCGGAT	0.00640							GCGATC	0.00505	CGATGC	0.00558	CCCGGA	0.00511
200	NTGGGC	0.00635							NCCTGC	0.00505	CGATGC	0.00557	CGAATT	0.00510
201	AGCNGC	0.00632							NNTGGC	0.00504	CGATGC	0.00557	CNCNCA	0.00507
202	TGGNNA	0.00624							NCGAAT	0.00503	CGATGC	0.00553	GTGACC	0.00506
203	GCANTT	0.00623							TCGCCG	0.00500	CGATGC	0.00551	ACGCAG	0.00503
204	CNGTTT	0.00621									GATGNC	0.00548	CTTTGG	0.00502
205	TGCNCA	0.00620									GGAGGG	0.00546	AAACGC	0.00502
206	CACGCG	0.00618									ATGCAC	0.00544	CATAAA	0.00501
207	GANCNG	0.00618									TGCTNA	0.00543
208	GNCNGG	0.00617									CGTCAA	0.00542
209	AAATTA	0.00613									CATAGT	0.00540
210	GNCGAC	0.00613									CNTAAA	0.00540
211	NGCAGC	0.00612									AGCTCA	0.00532
212	AATCGA	0.00611									CATTGT	0.00530
213	CNCTTG	0.00611									TGGCNA	0.00530
214	GNCCAG	0.00610									GNGCCA	0.00530
215	CGCGNA	0.00606									ATTTNC	0.00528
216	CGGTNT	0.00604									NTGGCC	0.00527
217	GGGCNG	0.00603									CTNGGA	0.00525
218	CNNGGA	0.00602									CNCAAT	0.00525
219	ATGCNC	0.00602									ACATTA	0.00522
220	NNGGAT	0.00599									NCCANC	0.00521
221	GACNGA	0.00598									GCCNNC	0.00521
222	CGCNCA	0.00595									ACTNGG	0.00521
223	NGCCAG	0.00595									CCCNCT	0.00520
224	TCNACC	0.00589									ANCCAC	0.00520
225	GNTGGC	0.00588									GCNCAG	0.00518
226	NGNCAG	0.00582									TTGACG	0.00515
227	GTGTTG	0.00579									CGGCNA	0.00515
228	TCAAGG	0.00578									NCGATC	0.00515
229	ATTAGA	0.00576									CTCNGC	0.00515
230	GGNTTT	0.00576									AAGCNA	0.00514
231	ATGCAC	0.00575									NCANTT	0.00514
232	TGNNCA	0.00574									CNGTCC	0.00511
233	GGNATT	0.00572									GNCCAT	0.00508
234	GCTTAC	0.00571									AANCAA	0.00506
235	GGCANC	0.00570									CCTNCC	0.00506
236	GCNCTT	0.00568									CNCACG	0.00506
237	ANCGGA	0.00568
238	CAGNTT	0.00565
239	GTGACG	0.00564
240	TTGNTC	0.00562
241	CGNATG	0.00560
242	TGGCNA	0.00560
243	CACNCG	0.00559
244	NTGGCC	0.00557
245	ACTNGG	0.00550
246	CAGCTA	0.00550
247	GNAGCT	0.00548
248	NCCAGC	0.00548
249	GCNCAG	0.00548
250	AAACTC	0.00546
251	NGCAGG	0.00542
252	AGTCGA	0.00540
253	GNTGNC	0.00540
254	AGGCAG	0.00539
255	CACNTG	0.00538
256	TTATGC	0.00538
257	TNNGCA	0.00537
258	CGAATT	0.00536
259	NCGCAC	0.00535
260	GNATTG	0.00531
261	TGNGNA	0.00530
262	AGCGGA	0.00529
263	CCAGNT	0.00528
264	GACGGA	0.00526
265	NCAGNT	0.00526
266	GATNGG	0.00522
267	NGCGTC	0.00520
268	CAAACT	0.00515
269	GGATNA	0.00513
270	NGGAGC	0.00508
271	CGGGNC	0.00507
272	GATTNG	0.00506
273	NTGCNC	0.00505
274	NNGCAG	0.00504
275	TCGNAG	0.00503
276	NTCGCA	0.00503
277	GNNTTG	0.00500
