# Supplementary material for: The folded k-spectrum kernel: A machine learning approach to detecting transcription factor binding sites with gapped nucleotide dependencies
Source: PLoS One. 2017 Oct 5;12(10):e0185570. doi: 10.1371/journal.pone.0185570 (PMC5628859; doi:10.1371/journal.pone.0185570)
Supplement: S3 Table — (XLS) [file pone.0185570.s003.xls]

## Sheet: Sheet1
Table S3. Gapped k-mers enriched (r > 0.005) in each CRM. The 4 groups of CRM sequences are identified through randomized leave-sets-out cross-validation tests (Figures 2-3A) as summarized below
GROUP 1: The group of 7 CRMs that are “detected” (correctly classified as positive) by folded k-spectrum SVM but “missed” (classified as negative) by contiguous k-spectrum SVM
GROUP 2: The group of 7 CRMs that are missed by both folded k-spectrum SVM and contiguous k-spectrum SVM
GROUP 3: The group of 113 CRMs that are detected by both folded k-spectrum SVM and contiguous k-spectrum SVM
GROUP 4: The group of 0 CRMs that are detected by contiguous k-spectrum SVM but missed by folded k-spectrum SVM
	GROUP 1		GROUP 1		GROUP 1		GROUP 1		GROUP 1		GROUP 1		GROUP 1		GROUP 2		GROUP 2		GROUP 2		GROUP 2		GROUP 2		GROUP 2		GROUP 2		GROUP 3		GROUP 3		GROUP 3		GROUP 3		GROUP 3		GROUP 3		GROUP 3		GROUP 3		GROUP 3		GROUP 3		GROUP 3
	CRM ID: 4		CRM ID: 22		CRM ID: 25		CRM ID: 35		CRM ID: 44		CRM ID: 54		CRM ID: 101		CRM ID: 14		CRM ID: 67		CRM ID: 70		CRM ID: 91		CRM ID: 103		CRM ID: 113		CRM ID: 116		CRM ID: 1		CRM ID: 2		CRM ID: 3		CRM ID: 5		CRM ID: 6		CRM ID: 7		CRM ID: 8		CRM ID: 9		CRM ID: 10		CRM ID: 11		CRM ID: 12
	hb_2+.fasta	Enrichment weight, r	kn_2+.fasta	Enrichment weight, r	Kr_4+.fasta	Enrichment weight, r	Stat92E_1+.fasta	Enrichment weight, r	nos+.fasta	Enrichment weight, r	oc_5+.fasta	Enrichment weight, r	gsb_1+.fasta	Enrichment weight, r	hkb+.fasta	Enrichment weight, r	ems_2+.fasta	Enrichment weight, r	prd_3+.fasta	Enrichment weight, r	ftz_3+.fasta	Enrichment weight, r	gsb_2+.fasta	Enrichment weight, r	gt_5+.fasta	Enrichment weight, r	toy+.fasta	Enrichment weight, r	18w+.fasta	Enrichment weight, r	hb_1+.fasta	Enrichment weight, r	Doc2_1+.fasta	Enrichment weight, r	Doc2_2+.fasta	Enrichment weight, r	hb_3+.fasta	Enrichment weight, r	Doc2_3+.fasta	Enrichment weight, r	hb_4+.fasta	Enrichment weight, r	Doc2_4+.fasta	Enrichment weight, r	hb_5+.fasta	Enrichment weight, r	Doc3+.fasta	Enrichment weight, r	hh+.fasta
1	GACGGG	0.06435	GTCGCA	0.02147	TGTGCC	0.01543	CATGTG	0.02057	GCGCGA	0.04364	TCCCCC	0.07925	CCGACG	0.02875	GACGGG	0.07230	GGTCCT	0.04426	GGAGCC	0.03409	CGATCC	0.03855	CGGCGA	0.05031	TCCTGG	0.04250	GACGGG	0.05721	AAGGCG	0.03348	GACGGG	0.03065	CGATCC	0.04017	GACGGG	0.02541	CTCGCT	0.01757	GGAGCC	0.01901	GTCCTT	0.03474	CCTGGC	0.03354	GTCCTT	0.05819	CGTTCC	0.02721	GACGCG
2	CGCGGA	0.04803	GGCGAT	0.01868	GTCCTT	0.01476	ACACGC	0.01661	CGATCC	0.02988	CGATCC	0.06419	ATCCTT	0.02618	CGATCC	0.03811	GTCCTT	0.04192	ATCTCG	0.02325	ATCCTT	0.03131	CTGGCT	0.04537	TAAGCC	0.04002	CCCGAG	0.04051	GGCGAT	0.03058	CACTTG	0.02510	CCGTCC	0.02439	GCTGGC	0.02201	CTCACT	0.01732	GATCGG	0.01183	CCATTG	0.02383	GCCCGG	0.02299	TGTCCT	0.03370	GTTCCG	0.02266	CTGGCT
3	CAGGTA	0.04564	GATGGG	0.01826	CTTTCT	0.01311	GACGGG	0.01637	GCGAGT	0.02778	ATTCCC	0.04409	CCTTCG	0.02291	GGGATT	0.02629	CTATCT	0.04053	AAGGCG	0.02295	CTTCGA	0.02324	GACGGG	0.03986	AATCCT	0.03507	GCTGGC	0.03304	AGTGGC	0.02960	TTGCGG	0.02295	ACTTGG	0.01609	CTGGCG	0.02083	GAGCGG	0.01604	CGTCCT	0.01160	CGGCCA	0.02185	CGATGC	0.02207	CCTTTG	0.02918	AGTGGC	0.02072	GACGGG
4	GGTCGC	0.04155	AATCCT	0.01572	CCCCGT	0.01295	CCTGGC	0.01346	GGCGCG	0.02591	CGATGC	0.04396	GGAGCC	0.02163	GGCAGG	0.02609	GGGCCA	0.03885	CGTCGG	0.02154	CAGGAC	0.02205	TCCTGG	0.03979	CGATCC	0.02991	CTGGCT	0.03256	CGCACA	0.02806	CGCGGA	0.02287	NCTGGC	0.01379	AGGGGC	0.02030	CCTTCG	0.01569	ACTTGG	0.01135	GGCAGG	0.01900	CGATCC	0.02149	GCGAAA	0.02676	CCCGTC	0.01919	CCGACG
5	CGGGAA	0.03727	TTGCGG	0.01429	CACGCA	0.01248	TTGTTG	0.01222	TGCGCG	0.02569	CCGTCC	0.03897	CGGACC	0.02162	CCCGAG	0.02560	CCAGCC	0.03784	TCTGGA	0.02010	ACGCGT	0.02072	GCGAGT	0.03905	CAGCTC	0.02990	CGGGCC	0.02956	ATCCTT	0.02675	GGGATT	0.02228	GGCAGC	0.01367	NCTGGC	0.01970	CGCGGA	0.01563	CACTTG	0.01101	CGATCC	0.01850	CGGTCC	0.02104	AGGCGA	0.02613	AAACTG	0.01896	GATGCG
6	ACGCGT	0.03645	CCGCCG	0.01421	CGCGTG	0.01112	GGGGAA	0.01181	GNCGCG	0.02467	CCGATG	0.03773	GCCGAC	0.01801	CCGCAG	0.02515	ATCCCG	0.03584	CGGCCA	0.02001	CGAAAC	0.02020	CCTGGC	0.03278	GTTCCG	0.02939	GTCCTT	0.02831	CCTGGC	0.02571	CAGGTA	0.02173	GATCAT	0.01320	GGCAGC	0.01709	GCGGGA	0.01535	CGCAGG	0.01065	GCGAAA	0.01797	GGCGAC	0.02057	AAAGGG	0.02504	CCGTCC	0.01867	CCTGGC
7	GTCGCA	0.03620	CGATGC	0.01378	AGTTCG	0.01087	TAGTTT	0.01165	GCGAAA	0.01935	TCCNCC	0.03389	CGGAGG	0.01799	AAACTG	0.02350	GCCAGG	0.03081	CACTTG	0.01974	GGTCCT	0.01911	AAACTG	0.02591	GAGAAC	0.02673	GCGAGT	0.02803	AGGCGA	0.02084	AGACGG	0.02043	TCTGGC	0.01272	CGGCCA	0.01582	CTGGCG	0.01374	CGGTTT	0.01055	CCTTTG	0.01742	GGCGAT	0.01995	GTGCGC	0.02355	CGGCGA	0.01841	CACACA
8	GGATTA	0.03471	CCACGG	0.01278	CAGGTA	0.01058	CCGTCC	0.01047	CGGCGA	0.01789	CAATTC	0.02984	CACACA	0.01760	CCGTCC	0.02314	CTCGAC	0.03059	TCGGCC	0.01901	GGCGAC	0.01845	GGTCGC	0.02573	CCATTG	0.02569	GAGCGC	0.02281	TTCCAC	0.02006	GGTCGC	0.01979	CGTCCT	0.01096	CNGGCG	0.01478	CGGCGA	0.01322	CAGGCG	0.01021	TGTCCT	0.01509	NTGCCC	0.01776	GCTGGC	0.02263	GCCGCC	0.01816	CACNCA
9	TCGCGG	0.03270	TTCCAC	0.01225	AAAACC	0.01057	ACACAC	0.01040	CGGTGT	0.01767	ATGCCC	0.02871	CATCTC	0.01731	GCTGGC	0.02087	CAAAGG	0.02965	CGGAGG	0.01891	CAATTC	0.01792	NGTCCT	0.02522	CCTGGC	0.02334	TGTGTG	0.02256	CAGCGA	0.01915	TGGCTG	0.01955	CCTGGC	0.01045	GCCCGG	0.01432	CATGTG	0.01316	GCCAGG	0.00978	CCNTTG	0.01395	GATGCG	0.01697	GCCTCG	0.02251	CGNTCC	0.01714	GCGAAA
10	GGGATT	0.03119	CGGCGA	0.01204	CAGCTC	0.01047	CACATG	0.01037	GTGCGC	0.01704	GATCCC	0.02870	GGTCCT	0.01598	CTGGCT	0.02057	GGCCAT	0.02958	TGCGCT	0.01843	GACGCG	0.01776	NGGCGA	0.02398	ATCCTG	0.01893	GGTACA	0.02197	GCCTCG	0.01795	ACTTGG	0.01941	CACTTG	0.01040	NGGCCA	0.01385	TTTCGC	0.01261	ATCTCG	0.00973	CAGGTA	0.01245	GAGCGG	0.01561	CTGGCT	0.02231	GTCGCA	0.01641	TGGCTG
11	GATGGG	0.03079	GAGAAC	0.01198	CCTCGA	0.01036	CGGCGA	0.01033	GCTGGC	0.01637	CCCGCT	0.02819	GTTCCG	0.01584	TCCGCA	0.01935	TCGACC	0.02874	AGGCGC	0.01797	GGGCCA	0.01677	GGCGAA	0.02330	CGGAAC	0.01841	GCGGGA	0.02097	TTCCCT	0.01688	CGGGAA	0.01775	CTGGCA	0.01023	CTGGCA	0.01364	CTNGCT	0.01239	TTCCCT	0.00968	CCCGAG	0.01243	CTGCCC	0.01551	GTCGCA	0.02205	CGCCAG	0.01579	TCTCGG
12	CGGATC	0.02835	GCCGCC	0.01189	ACCCTC	0.01023	GCGACG	0.00964	GCAGGT	0.01586	GTCAAC	0.02765	ACACGC	0.01552	CGGTCC	0.01866	TCATAA	0.02872	AGTTCG	0.01757	CCATTG	0.01655	GCTGGC	0.02301	GGTCGC	0.01832	CCCTAC	0.02070	CCTNGC	0.01628	CCACCC	0.01759	GCAGCT	0.00969	CGATCC	0.01339	TGCGTG	0.01235	TTTTCA	0.00961	AGGCGA	0.01170	CCNGGC	0.01541	GCGCGA	0.02011	TGCCGC	0.01547	ACACAC
13	GGGCAG	0.02719	CAGCGA	0.01170	CTACCT	0.01020	CGGAGG	0.00963	GCCGCG	0.01504	CCATTG	0.02756	TCCTGG	0.01526	AACTGC	0.01837	CATAAA	0.02775	TCGGAG	0.01721	CGCACA	0.01642	TGTCCT	0.02285	CCGTCC	0.01816	CGATGC	0.02065	CTTGAG	0.01555	ACGCGT	0.01736	TCTGGA	0.00953	CACACA	0.01219	GCTGGC	0.01209	AGGAGC	0.00945	CCGTCC	0.01123	NGGCCA	0.01482	GCGAGT	0.01920	GCCAGT	0.01545	GCCGCC
14	CTGCTT	0.02658	ATCACC	0.01137	TCGACC	0.01012	AGCCNG	0.00952	TGCCGC	0.01503	CGTCCT	0.02627	CCCTCT	0.01498	CAATGC	0.01707	CAGGGG	0.02562	GGCCAT	0.01683	AAGCCA	0.01578	GTCGCA	0.02242	CGGAGG	0.01670	TGCCCT	0.02053	TCCACC	0.01543	GTCGCA	0.01724	AGGCGC	0.00947	GATGGG	0.01215	AGCACG	0.01202	ATTTTC	0.00921	AAAGGG	0.01121	TGCCCT	0.01463	NGTCCT	0.01860	TGTGCC	0.01508	GANGCG
15	CACTTG	0.02635	CATTCC	0.01067	CATAAA	0.00977	TGTTGC	0.00947	NGCGAA	0.01463	CTGCTT	0.02515	GACGCG	0.01485	GATCCC	0.01703	CTCACT	0.02335	GCGCGA	0.01649	GATGCG	0.01522	GGCTGC	0.02240	CTGGCT	0.01615	TTGAAG	0.01995	GGCATC	0.01541	TGGGCA	0.01723	TGCCCT	0.00912	ACTTGG	0.01207	CCAAAA	0.01143	GAGCCT	0.00898	TGGCTG	0.01119	CCCGAG	0.01444	CCNTTG	0.01780	GTCGGC	0.01500	GCTGGC
16	GGCCAG	0.02600	TTTTGC	0.01040	CCGTCC	0.00954	GCTGGC	0.00945	ACACGC	0.01438	CACTTG	0.02493	GCTTTG	0.01463	CCGACG	0.01699	GTCGCC	0.02326	AGGCGA	0.01607	AATCCT	0.01507	GACTTG	0.02166	CATCTC	0.01607	AGACGG	0.01907	CCCTCT	0.01531	GCTCAG	0.01668	AAGGCG	0.00907	GGCNGC	0.01198	TTTCGG	0.01139	GCCNGG	0.00889	CTTCGA	0.01115	GGAGCC	0.01442	CCATTG	0.01774	GGCGAC	0.01471	CATCTC
17	CGGTTT	0.02525	TTTGCT	0.01013	GTGCCA	0.00951	CCACCC	0.00939	TCTGCG	0.01416	TGCCCG	0.02292	TGCCGT	0.01445	TTCCGC	0.01644	TGCTCA	0.02323	GACGGG	0.01607	ACACAG	0.01504	GGTCCT	0.02082	GTCGCA	0.01597	GTGCCC	0.01902	GACGCG	0.01518	GGATTA	0.01653	CCCGAG	0.00899	GATCCC	0.01197	CTCNCT	0.01138	GCATCT	0.00882	NGTCCT	0.01111	CCTCGA	0.01416	CCAGCC	0.01751	GTCCTT	0.01443	GGCTGC
18	GGATCG	0.02517	GCCAGT	0.01011	CGNTTT	0.00927	CTGGCT	0.00931	TCCTGG	0.01415	TTCCCC	0.02228	CGTTCC	0.01426	GGCTGG	0.01625	CCAAAA	0.02311	TCCTGG	0.01604	CAAGGA	0.01501	TGTGCC	0.02061	TCCAGC	0.01534	ACCCCT	0.01868	CCGACG	0.01469	TNGCGG	0.01597	GGCNGC	0.00898	TAAGCC	0.01194	CAAAAG	0.01132	AGGNGC	0.00881	CAGGAC	0.01058	GAGGAG	0.01350	ACACAC	0.01660	GGCATC	0.01438	TGTGTG
19	GGTACA	0.02471	TGCTTT	0.00962	TTTGNT	0.00904	TGGCCA	0.00891	TTCGCA	0.01364	AGTTCG	0.02219	CACATC	0.01400	GCGGCA	0.01553	TAAATC	0.02304	CGGAGC	0.01536	GCACAG	0.01488	ACACGC	0.02022	TCCGCA	0.01519	AAAGGG	0.01828	TCATGG	0.01457	TCGCGG	0.01557	TGGCNA	0.00884	CCAGCC	0.01135	CACNCA	0.01110	GGATCG	0.00876	GTGCGC	0.01055	TCTCGG	0.01299	CCCTCG	0.01636	GGCGAT	0.01427	GNCGCG
20	CGCGTC	0.02433	GCGTGC	0.00943	TGCGAA	0.00866	ACTCGA	0.00887	AGTGGC	0.01342	TNCCCC	0.02090	GAATCC	0.01373	CCTGCC	0.01539	GGCAGC	0.02279	CTTCGA	0.01532	AGGGGC	0.01461	GGCGAC	0.02010	GATCGG	0.01499	CATGTG	0.01798	ATGGGC	0.01447	GGCGAT	0.01500	AAAAAA	0.00880	GGCGAA	0.01114	CCTNGC	0.01091	CATCCT	0.00845	GGCGAA	0.01026	CCCGGG	0.01285	CGGCCA	0.01627	CGCACA	0.01309	TGGCNA
21	TGGGCA	0.02412	CAGTTG	0.00940	GTGNGC	0.00858	CACNCA	0.00867	GATCCC	0.01336	CCCGTC	0.02003	CGCACA	0.01373	CACGCA	0.01513	GTGGGG	0.02136	GAGAAC	0.01514	CGCAGG	0.01448	ATGCGA	0.02000	GGTCCT	0.01483	CCGATG	0.01773	AGCGAA	0.01383	GATGGG	0.01466	GCGAAA	0.00867	ACACAC	0.01076	TTTNGC	0.01064	CCGACG	0.00842	GCTGGC	0.01013	GAGAAC	0.01280	GAGCGG	0.01501	GGCANC	0.01292	CCTNGC
22	TTGCGG	0.02410	CTTGTG	0.00917	GTGTGC	0.00855	ATGTAT	0.00865	GCGTCA	0.01318	ACTTGG	0.01929	TCCNCC	0.01361	CGGCCA	0.01500	ATCCNG	0.02131	GGCGCG	0.01469	CACAGG	0.01427	GGCGAT	0.01950	TGTGCC	0.01468	TGAGCG	0.01727	CTCGGA	0.01379	GGCNGC	0.01445	CTGGCG	0.00833	CCTGGC	0.01045	TCGCGG	0.01064	CCGATG	0.00833	GCCTCG	0.01008	GCCGCC	0.01270	GGCAGG	0.01414	CGTCCT	0.01258	TGTGCC
23	GCGCAC	0.02359	GCCGNC	0.00899	GCCCGG	0.00841	CCTNGC	0.00852	GTGNGC	0.01305	GCCCAT	0.01919	ACCACA	0.01328	CGTCCA	0.01497	AGCCAG	0.02103	CCNGGC	0.01457	GGTACA	0.01404	GTCTGG	0.01927	GANCGG	0.01425	GCCGAC	0.01685	TCCCTC	0.01370	CGGATC	0.01350	GGTCGC	0.00820	TGGCNG	0.00952	ACACGC	0.01063	CNGGCG	0.00782	CTGGCT	0.00999	TGCCCA	0.01267	AAGGCG	0.01400	CCTGCC	0.01242	CGGGCC
24	GCGGGA	0.02359	TAAGCC	0.00897	TTTGTT	0.00828	CGGGCC	0.00846	GCGANT	0.01292	TCCCCG	0.01796	TCCGCC	0.01324	CTCGGC	0.01469	CGAGCA	0.02038	GNCGCG	0.01398	AATTCG	0.01403	NCTGGC	0.01855	CCTTTG	0.01408	GTGTGC	0.01640	TGGAAA	0.01320	CNGCGA	0.01350	TGGCTG	0.00810	GANGGG	0.00938	GGCGAC	0.01056	AGCACG	0.00772	TGGAAA	0.00988	NGGCGA	0.01227	TAGTTT	0.01395	ATCCCG	0.01234	GCGCGA
25	GGTAGA	0.02289	CCAGTT	0.00893	TGCTCA	0.00818	CACACG	0.00843	CCATTG	0.01283	ATNCCC	0.01787	CCGANG	0.01317	GGCCAG	0.01461	TCCTTG	0.01998	CTGTGC	0.01393	CAGGCG	0.01389	TCCTNG	0.01844	NATCCT	0.01388	GGGCGG	0.01555	CCCTCG	0.01305	TGGTAA	0.01349	ACACAC	0.00807	GCCCTT	0.00916	TCTGGC	0.01049	ATCCTT	0.00767	GTCGCA	0.00987	TCCCCG	0.01202	CAGGTA	0.01390	TCGGCC	0.01150	GGCGAC
26	ACGGAT	0.02270	CGTTCC	0.00890	GCTCAA	0.00805	GTCGGC	0.00842	CGCACA	0.01273	GGCCAC	0.01772	CACNCA	0.01296	TGGGAT	0.01444	CCCGCT	0.01961	CATCTC	0.01365	CAGCTT	0.01386	GGGCCA	0.01828	TCCNGG	0.01325	GCTCCA	0.01550	GGAAAA	0.01285	GCGGCA	0.01317	CCTGNC	0.00789	CAAAAG	0.00915	GTCCTT	0.01036	GAGCNC	0.00765	GGTCCT	0.00917	CGGAGG	0.01200	CCTCGA	0.01361	CGGTTT	0.01144	TCCCGG
27	CGGANC	0.02259	GGGCCA	0.00875	GCGCGA	0.00765	GGCGAC	0.00825	CNGCGA	0.01248	CGATNC	0.01743	ATCCCG	0.01294	GAGCGC	0.01441	GAGGAG	0.01870	GGACAC	0.01347	CCTTCG	0.01370	GCGANT	0.01816	CGTTCC	0.01324	ATGTAT	0.01513	GCACAG	0.01272	TGGCNG	0.01313	ATCCAG	0.00788	GCNGGC	0.00912	GCGTGC	0.01035	CCTGCC	0.00763	NGCGAA	0.00906	CGNTCC	0.01198	GTGNGC	0.01353	AGNGGC	0.01093	CTTGAG
28	CGGATG	0.02244	TCCATT	0.00866	ACACGC	0.00757	CACNTG	0.00821	CNGGCG	0.01237	TGAGCC	0.01734	CACGCA	0.01280	CGCAGG	0.01432	TGGTAA	0.01864	GATGCG	0.01338	CGCGTG	0.01363	CGCACA	0.01789	GCTCTC	0.01323	CGTGCC	0.01508	GAGCGG	0.01197	GGGCAG	0.01295	GGCANC	0.00788	TCGGAG	0.00907	GGCGAT	0.01025	TGNCGC	0.00757	CGGTCC	0.00906	CNGGCG	0.01186	CCCATT	0.01322	CCTTCG	0.01093	GCGAGT
29	TNGCGG	0.02236	CCATTG	0.00864	GCGTGC	0.00737	AGCCAG	0.00812	GCGAAT	0.01213	CCTGCT	0.01695	AATCCT	0.01260	TCGGCC	0.01426	ACACAC	0.01794	CCTGGC	0.01322	GGATAT	0.01361	CCAGCC	0.01781	NCTGGC	0.01321	GATCAT	0.01487	TCCGTG	0.01194	CTGCTT	0.01266	CCNGGC	0.00768	CCCGAG	0.00899	CCTTGC	0.01023	GCAGGT	0.00752	GCGCGA	0.00901	GCTGGC	0.01177	TCAACC	0.01316	TTGCGG	0.01092	ATATAT
30	GGATCA	0.02222	GCCACC	0.00860	CCTTGC	0.00729	CCTTTG	0.00812	CCTGCC	0.01207	CCNGCT	0.01688	GTCCGC	0.01235	CGNTCC	0.01417	GGGCAG	0.01790	CTCGGC	0.01306	TCAGCT	0.01357	TTGTCC	0.01765	CCNTTG	0.01289	GCATCT	0.01408	GCCCAG	0.01187	GGCCAG	0.01238	NNTGGC	0.00752	GGCCAT	0.00887	GATGGG	0.01002	CACGCA	0.00750	ACACGC	0.00890	TGCGCT	0.01169	GAGCCT	0.01310	TGGCCG	0.01091	GGCNGC
31	AGACGG	0.02145	CNGCGA	0.00840	GCTTTG	0.00713	GANGGG	0.00806	ATCCCG	0.01199	CAACCA	0.01666	AGGGGC	0.01222	TCATTC	0.01377	AAAAGT	0.01717	TCCCGG	0.01213	NATCCT	0.01341	CNGCGA	0.01755	CCNGGC	0.01287	CGAGCA	0.01376	AGNGGC	0.01171	NGGATT	0.01225	NCGATC	0.00752	NNTGGC	0.00865	TCCTTG	0.00988	GATGCG	0.00746	TCCCGG	0.00883	GGAGGA	0.01158	TAGCTG	0.01308	GCCAGG	0.01061	GATCCC
32	TTCCAC	0.02065	TCGCTG	0.00833	CTTTGA	0.00712	GCGAGT	0.00802	CACGCA	0.01187	TGGCCA	0.01657	CGGTTT	0.01200	CGNCCA	0.01362	GCAGCG	0.01710	CGCGGA	0.01199	CGATGC	0.01320	CGAGTG	0.01751	GCTGCC	0.01233	GTGTGG	0.01330	AGGCGC	0.01165	CGGTTT	0.01203	CGNTCC	0.00747	AGATGC	0.00854	TAAGCC	0.00985	TGACGC	0.00741	GTCCNT	0.00864	GCCNGG	0.01156	ATCCTG	0.01307	TTTTGT	0.01058	AGCCCG
33	CNCGGA	0.02046	AAGCCA	0.00823	TCCTTG	0.00704	CCCTCT	0.00802	GAGCGC	0.01130	GCTCAG	0.01657	CCGAAG	0.01176	TTGCGG	0.01354	CGTGGG	0.01688	CCGCCG	0.01196	GGCAGG	0.01320	CNGGCG	0.01739	CCCCGT	0.01233	AACCCC	0.01322	GCGCAC	0.01146	GGATCG	0.01199	GGCCAC	0.00739	CNTGGC	0.00832	CNTTTT	0.00978	CCTGGC	0.00737	GCGAGT	0.00860	GTCGCA	0.01147	CCTNTG	0.01267	CGATGC	0.01053	TAAGCC
34	ACTTGG	0.02038	ATCCTT	0.00817	TAAGCC	0.00701	GGCGAT	0.00801	CGCAGG	0.01123	AGCAAG	0.01651	GCAGCT	0.01166	CGCGGA	0.01349	ATCNCG	0.01653	CGNCGG	0.01191	TAGTTT	0.01302	GCTGCC	0.01732	CGTCCT	0.01224	ACGATC	0.01279	TCCCTT	0.01138	GGTACA	0.01177	GCTGGC	0.00734	GGTCGC	0.00820	NCTGGC	0.00975	TCCCGA	0.00721	GACGCG	0.00852	TGGCCA	0.01110	TTCCAC	0.01258	AAGGCG	0.01041	TAGCCA
35	NGGATT	0.02000	CCTGCC	0.00812	CGTTCC	0.00696	GATGGG	0.00783	GCGCCG	0.01100	GCTCAA	0.01643	GAAACG	0.01166	CCTGNC	0.01348	GCGCCG	0.01644	NGGCCA	0.01168	CGGACC	0.01293	TCGCAT	0.01689	TAATCC	0.01214	TTGAGC	0.01251	TGGCCC	0.01115	CAGGCG	0.01164	GCCCGG	0.00716	CCGTCC	0.00813	CGCNCA	0.00968	GAGCGC	0.00714	NGGCCA	0.00850	TTCCCT	0.01101	TGGCTG	0.01250	GGCGGT	0.01037	NCTGGC
36	ATGGCC	0.01985	TCGATG	0.00791	CCATAA	0.00692	TGGTGG	0.00783	CAGGCG	0.01077	CAATNC	0.01636	GACCGA	0.01162	GACCAA	0.01309	CGCTCG	0.01632	GTCTGG	0.01166	GGCCAT	0.01277	GATGCG	0.01659	CACGCA	0.01188	TATGTA	0.01248	GGCANC	0.01108	CGCGTC	0.01159	GTCGCC	0.00698	AAAGGG	0.00812	GCAGGA	0.00952	GCCGNC	0.00704	AAATCC	0.00845	CCTNGC	0.01062	TCTCGG	0.01249	CAGCTC	0.01024	GTGNGC
37	CAGCGA	0.01972	CTGCTT	0.00788	CGNGTG	0.00677	CAATGC	0.00773	AGGCGC	0.01057	TCCCGA	0.01634	GAGTCC	0.01142	GGTAGA	0.01286	AAAGTG	0.01613	CTCGAC	0.01160	CAGAAG	0.01273	GGCCAG	0.01610	GATGCG	0.01181	ACCACA	0.01243	CCGCAG	0.01087	GCGATT	0.01148	GCANCT	0.00694	TGGCTG	0.00810	CGCACA	0.00940	GTCCTC	0.00701	TCCTTG	0.00828	TNCCCT	0.01061	CTTCGA	0.01246	GGCCAT	0.01018	GGGCCA
38	CGAGGA	0.01953	GCAGCG	0.00771	CCNTTG	0.00677	CCGACG	0.00769	CGCGTG	0.01057	GTCCTC	0.01588	CGCGGA	0.01141	CAGGTA	0.01282	GGGAAC	0.01613	NCGGAG	0.01148	GATGTC	0.01270	AGGGGC	0.01593	CGGCCA	0.01178	CACCCG	0.01232	NAGGCG	0.01085	TGGCCG	0.01146	CNTGGC	0.00693	CACNCA	0.00808	TTCTGG	0.00939	ATGCGA	0.00675	GATCCC	0.00827	GATCAT	0.01060	ACTTGG	0.01241	AATAAT	0.00985	CCNGGC
39	GTCGCG	0.01935	CNTGTG	0.00764	CCATTG	0.00675	ATTTGC	0.00757	GCGNGT	0.01045	CCCCTG	0.01543	ATCTCG	0.01106	CGGACC	0.01278	GGAGGA	0.01604	GGTAGA	0.01143	CCTCGA	0.01270	CCTGCG	0.01583	GGCCAG	0.01147	TCGATG	0.01185	CCTCGA	0.01085	GGCGGC	0.01140	CCAAAA	0.00693	TTTTTT	0.00803	TNTCGC	0.00918	TGGCCG	0.00670	CGNCCA	0.00827	TGTGCC	0.01054	GAGAAC	0.01231	CCACGG	0.00976	CCATTG
40	CNGCGA	0.01889	GAGCGC	0.00761	TTTNTT	0.00674	GGGAAA	0.00750	AGTTCG	0.01033	CACNTG	0.01527	ACCGAA	0.01100	CTACCT	0.01236	TGGGCA	0.01588	TCGNCC	0.01097	GAGCCT	0.01222	CGGTTT	0.01564	CGGTTT	0.01114	ACACAG	0.01177	CACCTT	0.01066	GCGCAC	0.01123	TNTGGC	0.00692	CCCAGC	0.00794	GCTGCC	0.00910	AGGCGC	0.00668	GNCCTT	0.00824	CGGGCC	0.01053	ACTTCC	0.01223	AGGCGA	0.00972	GAATCC
41	GGATTG	0.01877	CCACCA	0.00760	AGCTTA	0.00669	CAACAC	0.00743	TCGCNG	0.01032	CCTTGC	0.01488	CGCCGA	0.01094	TCGACC	0.01226	AGCCAA	0.01577	TCGACC	0.01090	ATCCTG	0.01219	CTTGGC	0.01526	CGNTCC	0.01112	CAGCTT	0.01084	GCNCAG	0.01064	GCGGGA	0.01123	TGGCCA	0.00691	NCNGGC	0.00787	CGTCCT	0.00904	CCTTTG	0.00667	TTCCGC	0.00798	CCTGNC	0.01013	GGAAAA	0.01209	GCGGTT	0.00961	CGCACA
42	TGCGAA	0.01869	TCGGCC	0.00753	TGGTAA	0.00656	CCATTG	0.00741	TCGGAG	0.01012	ATCGCC	0.01487	GGTAGA	0.01088	TCATAA	0.01226	GTCATA	0.01559	CCCGGG	0.01013	AGGCGA	0.01219	GCCGAA	0.01498	GGTACA	0.01090	TACATA	0.01083	GAGCCT	0.01044	TNGCNG	0.01110	TGGCNG	0.00680	CCNGGC	0.00768	CAGTGC	0.00901	ATTTNC	0.00660	GCAGGA	0.00798	CATAAA	0.01002	TGCGCG	0.01184	TTCCAC	0.00936	CGTCGG
43	GCGGAT	0.01861	TGCGGT	0.00742	AAACCC	0.00655	ACNCAC	0.00738	TAGTTT	0.01009	TTGGNC	0.01476	CAGCTC	0.01074	NGCAGG	0.01218	TCNACC	0.01550	CGAAGG	0.01004	TCAGTT	0.01158	TTGCGG	0.01493	NCCTGG	0.01079	GGATAT	0.01065	GCGGTT	0.01030	AAGGCG	0.01094	GCCGCG	0.00674	GCCAAA	0.00763	ATCCTT	0.00896	NATCCT	0.00657	NGGCGA	0.00792	GGCNAC	0.01000	NGGCGA	0.01179	NGCATC	0.00936	CGGNCC
44	TGCGCT	0.01845	CTTNTG	0.00732	AAACTG	0.00646	GGCTGG	0.00736	GGCGGT	0.01008	GTCTGG	0.01472	CGGANC	0.01074	CNGTCC	0.01213	TGTCGC	0.01539	CGGTGT	0.01001	GCCCAT	0.01153	CCGCCG	0.01484	GNCCAG	0.01076	AGCCAA	0.01065	CNTGGC	0.01023	GGTAGA	0.01090	ATCCNT	0.00671	TCCCCG	0.00749	TTTTTG	0.00892	GTCCAG	0.00650	TCCTTT	0.00785	GCGAGT	0.00999	TCCTTT	0.01168	TGGCTG	0.00930	CTCGGA
45	GAGGAT	0.01810	CTTTTG	0.00714	CGTCCT	0.00643	CGCACA	0.00735	CAGGTA	0.01005	CCCNGC	0.01451	TCCNGG	0.01071	ATCCTG	0.01206	CAAAAG	0.01526	GCCGCC	0.01001	AGGACA	0.01135	GCTGNC	0.01427	CCAGAT	0.01071	TTTTGT	0.01037	ACCCCT	0.01020	ACGGAT	0.01081	GGCGTC	0.00670	GCCGAC	0.00748	AGTGCA	0.00890	ATTCCC	0.00649	CCAGCC	0.00784	CCCTCT	0.00999	GGCGAA	0.01146	NGTCCT	0.00923	GCTGCC
46	TCGCNG	0.01756	TTNTGC	0.00712	TTTGCT	0.00633	CACTCG	0.00734	TTAGTT	0.01002	NGCTCA	0.01357	GNCGCG	0.01064	TTTGCG	0.01186	TAGTTT	0.01507	ATGGCC	0.00992	GCGACG	0.01077	GGCGGT	0.01417	ATCCNG	0.01071	CAAAAG	0.01030	CGNACA	0.00993	CGGANC	0.01076	GNCGCG	0.00663	CGGAGG	0.00747	CNCGGA	0.00888	CCGCTG	0.00648	TTGTCC	0.00777	ATATAT	0.00989	CTGCCG	0.01144	CCCAGC	0.00912	GGGATC
47	TGGCCA	0.01751	NTGTGC	0.00699	CACNCA	0.00632	CGTCGG	0.00731	CGCACG	0.00995	TTGGTC	0.01352	GCGGTT	0.01008	CATAAA	0.01184	CAAAAC	0.01480	NCTCGA	0.00985	TGCNCA	0.01057	GGCCAT	0.01392	TGGCCG	0.01062	CCGAGC	0.01018	AAGGNG	0.00978	CGGATG	0.01069	GCGCGA	0.00652	CGGANC	0.00743	AGGAGC	0.00884	CAAAAG	0.00646	TTGAGC	0.00767	ATGCCC	0.00961	TGCGCT	0.01124	CCGATG	0.00904	ATCCTT
48	GCTCAG	0.01751	CATCAC	0.00695	CCCTCG	0.00622	CCAGCC	0.00731	TGTTGC	0.00984	CTTGGA	0.01347	TNGCCG	0.01002	CTGACG	0.01182	CACACG	0.01454	NAGGCG	0.00976	CCACCC	0.01049	CTACCT	0.01363	NAATCC	0.01058	TNCCCT	0.00993	GAACCG	0.00974	GNCGCG	0.01067	ACTNGG	0.00652	CTGTGC	0.00734	CACGCA	0.00877	TGCCCT	0.00643	TGGCNG	0.00752	NCTGGC	0.00949	GTGTGC	0.01124	ATGGCC	0.00900	ATCCCG
49	GGCAGC	0.01731	TGTCGC	0.00693	TTTNNT	0.00620	GGAAAC	0.00722	CCTCGA	0.00984	TTGAGC	0.01331	TTCCAC	0.00981	TGGCNG	0.01162	TCAACC	0.01422	GGNGCG	0.00972	AGGACG	0.01047	GCGAAA	0.01360	TCCTCC	0.01042	TGGCTC	0.00987	CATGGC	0.00972	GGATCA	0.01058	TGGCAA	0.00631	GNCAAA	0.00722	TTTGGC	0.00857	NGCATC	0.00632	ATCCTT	0.00751	CCATAA	0.00946	CGCGAC	0.01120	TGNCGC	0.00896	CCTCTG
50	GCGTGG	0.01729	TTAAGC	0.00685	CTGCTT	0.00616	CNGCGA	0.00721	NNGCGA	0.00982	NTGCCC	0.01326	AAAGGG	0.00977	TTCCAC	0.01160	GNCCAT	0.01413	CGNAGG	0.00966	GGACAC	0.01021	TCGACC	0.01352	AGTTCG	0.01034	AAAGNG	0.00981	NGCGAA	0.00968	GTGNGC	0.01058	CCTTTG	0.00630	GCCNGG	0.00721	NGGAGC	0.00827	CCGCAG	0.00623	ACACAC	0.00743	GGGCCA	0.00935	ANGCGA	0.01119	AACTGG	0.00893	CCAGGG
51	ATGCGC	0.01720	GGTAGA	0.00679	AAAGTC	0.00615	TTGAGC	0.00715	GGNGCG	0.00980	CCGANG	0.01311	TGGCTG	0.00975	AAAGGG	0.01155	CTGCTC	0.01374	GTGCGC	0.00966	TGACGC	0.01008	ATCCTG	0.01329	ATCTCG	0.01027	TGNGTG	0.00973	GCNGCA	0.00966	GCGANT	0.01047	NTGGCA	0.00630	CGNCCA	0.00718	TCTCGC	0.00822	CCTNGC	0.00622	ATCCCG	0.00743	GCGANT	0.00929	GGGTTA	0.01117	CAAAGT	0.00892	TTTNTT
52	GATCGG	0.01699	CAGGTA	0.00677	AATCCT	0.00614	TCGCTG	0.00715	CGNGTG	0.00966	CCCTGC	0.01306	TGGTGG	0.00975	TGGCTG	0.01153	NGTCCT	0.01340	CGGANC	0.00940	TGCTCA	0.01003	CTGGCG	0.01307	TTTTCA	0.01014	GCCGAT	0.00972	GCCTGG	0.00964	AGGCGA	0.01022	GTCCTT	0.00629	TGGGCA	0.00714	ACNCAC	0.00809	ATCGGA	0.00612	GGGCAG	0.00742	CCATTG	0.00923	TGAGCC	0.01116	ACAAAG	0.00883	CACTTG
53	GGNCAG	0.01664	CGCACG	0.00670	CGTTTT	0.00607	CCCCGT	0.00711	TCGACC	0.00962	GGGCAG	0.01287	CGGAGC	0.00974	ACTTGG	0.01145	GNCAAA	0.01313	GGCGAA	0.00939	GCTCAG	0.00995	CNTGGC	0.01305	TCGGAG	0.01013	TNAGCC	0.00964	ATGGCC	0.00964	TTTTTT	0.01020	CCGATC	0.00628	AGNGGC	0.00714	TTTTCG	0.00808	GNCGCC	0.00603	TNGCTG	0.00741	GGCTGG	0.00916	GNCCTT	0.01105	CCNGGC	0.00882	TGCATT
54	CGNGGA	0.01653	NCCACC	0.00667	NCTTTG	0.00586	CACNCG	0.00711	CTGGCG	0.00930	TTGGCC	0.01287	CNCGGA	0.00972	GAGAAC	0.01135	AGGTCC	0.01285	TCCNGG	0.00938	AAGCGG	0.00987	CTGACG	0.01304	GGTAGA	0.01010	CCCTTG	0.00956	CCNGGC	0.00945	CNTGGC	0.01003	GCATCT	0.00625	GGCTGC	0.00714	GCCCAG	0.00795	TGCATC	0.00598	CCCTCG	0.00733	GNCGCC	0.00914	TGGAAA	0.01104	CAGGAC	0.00879	TGGGAT
55	GGATNG	0.01618	CCGNCG	0.00663	CTCAAT	0.00574	AAGCCA	0.00706	NCGCGA	0.00911	CCTCTG	0.01282	NGTCCT	0.00968	ANCTGC	0.01131	GTCAAC	0.01282	CGGGAA	0.00931	GCTCAA	0.00987	GTGCAT	0.01301	CAGGTA	0.01006	CCACAG	0.00936	AGNNGC	0.00943	AATGGA	0.01002	GGCNAC	0.00623	TTTNTT	0.00705	TTNNGC	0.00794	ANGCGA	0.00597	CGAAGG	0.00731	CGGNCC	0.00905	GGCTGC	0.01101	NGGCGA	0.00877	TTTTTT
56	TCTGGA	0.01610	NTTTGC	0.00662	TCCGTG	0.00570	CCTGCC	0.00697	TTCCAC	0.00910	NCCACC	0.01277	GCCGNC	0.00961	GAACCG	0.01127	CGCCNG	0.01274	CTGGCT	0.00915	GCNCAG	0.00934	TTCCAC	0.01279	CGGANC	0.00996	AATGGA	0.00935	TGAGCG	0.00943	ACCCCT	0.01000	GCGAGT	0.00622	GNTGGC	0.00697	TGGGCA	0.00785	CATAAA	0.00587	AATCCT	0.00723	CNGCGA	0.00898	GCAGGT	0.01096	AGTGNC	0.00875	GAGCGC
57	TCCACC	0.01589	GTGNGC	0.00659	AAAANC	0.00567	TNGCTG	0.00691	TGGTGG	0.00904	TTCCNC	0.01268	GCACAT	0.00950	GCCTGG	0.01116	TCAAAG	0.01272	GCCNGG	0.00911	AGCCTG	0.00920	GTGCCA	0.01271	TGGCNA	0.00988	GTGCAT	0.00933	TCAGGG	0.00943	TTCCAC	0.00983	CCCTCT	0.00622	TGGCCA	0.00691	TTGCGG	0.00784	TCGCTG	0.00587	GGAAAA	0.00722	CNTGGC	0.00890	CGAAAC	0.01083	GGACAA	0.00860	ATGTAT
58	GANGGG	0.01584	ATGGTA	0.00657	CAGCTT	0.00565	CTCGCT	0.00686	CGGAGC	0.00903	CNATGC	0.01226	ATGGCA	0.00943	GGNTTG	0.01114	TTGTTG	0.01265	GCCCGG	0.00906	ATGCGA	0.00918	TGGCTG	0.01271	CCGCAG	0.00987	ATCTGC	0.00930	NGGCGA	0.00940	CNCGGA	0.00974	GGCGAT	0.00622	GCTCCA	0.00688	TGGCCG	0.00783	CNTGGC	0.00587	TTTGGC	0.00718	TCCNCG	0.00888	TGACGC	0.01081	CTGCCG	0.00851	TCGAAT
59	GCGTCA	0.01496	CAATNC	0.00641	GNCCTT	0.00560	CACGCA	0.00685	CTTCGA	0.00901	GCCCAC	0.01224	CAGCGA	0.00937	CAGCGA	0.01108	CGTTGG	0.01252	GTCGCA	0.00904	ATTCGA	0.00906	CTTCGA	0.01267	CCTCGA	0.00985	GATCAC	0.00919	TGGCAG	0.00923	GTGGGC	0.00972	GTCTGG	0.00614	TGGCCC	0.00680	GAGCNG	0.00783	GCATCG	0.00579	CCTNTG	0.00709	TGGCNA	0.00887	TCNACC	0.01076	TGTCCT	0.00836	TGNCAA
60	AACTCG	0.01491	AGGCGA	0.00636	CGCGGA	0.00556	GAAGNC	0.00681	CGNCGG	0.00901	TGTTGT	0.01218	CCNCCC	0.00929	CCGCNG	0.01103	CGGATC	0.01244	NGGAGC	0.00889	CCGATC	0.00904	ACTTGG	0.01262	TCCTNG	0.00985	CNTGTG	0.00916	GCCGAC	0.00920	GNCGGC	0.00949	GATGGG	0.00608	GGCANC	0.00675	AGGCGC	0.00781	CCGANG	0.00579	GAAGGA	0.00699	GCTGCC	0.00886	CCAACG	0.01072	TCCNTT	0.00826	GGCNAC
61	ATGGGC	0.01490	ATTCCA	0.00629	GCGCAC	0.00547	TATATA	0.00674	CTGCTG	0.00899	GAAGGA	0.01213	CAGGGG	0.00925	TACCTG	0.01098	TACGTT	0.01239	CTCACT	0.00886	TCCACC	0.00903	GAACCG	0.01243	CGAGTT	0.00974	NGTCCT	0.00905	CNGCGA	0.00918	ATGGCC	0.00946	CGATNC	0.00606	CTGCTG	0.00671	CGNTTT	0.00781	AAAGGG	0.00572	CGCAGG	0.00695	CCCCGT	0.00886	TTTGGC	0.01069	GGCTGC	0.00820	CGGTTT
62	GCAGGA	0.01463	NTGNGC	0.00628	TCNACC	0.00546	NACACA	0.00670	CATGTG	0.00891	CCACCA	0.01212	TCAAAG	0.00918	TGAGCG	0.01091	GGNAAA	0.01235	TGGCCA	0.00875	GGCATC	0.00902	CGGTGT	0.01242	TCGACC	0.00963	AGCCGA	0.00903	TCGGAC	0.00915	CAGCGA	0.00939	TGGNAA	0.00606	NGCTGG	0.00659	GCGCAC	0.00768	TGGCTG	0.00572	TCGGCC	0.00692	ATCCTT	0.00873	CCTCGG	0.01067	CTTTTG	0.00818	CACCCA
63	TTCTGG	0.01443	TTTGCG	0.00626	AAAAAA	0.00541	CACTTG	0.00670	GAACCG	0.00884	CGNTCC	0.01193	GTCCTG	0.00916	GTCCTG	0.01083	GCCATC	0.01231	GCTCCA	0.00871	CCAGTG	0.00890	NGTCGC	0.01238	TNAGCC	0.00957	CGGGNC	0.00901	ATGGGT	0.00905	CGAGGA	0.00930	NTCTGG	0.00605	TGGCTC	0.00658	TTCGGG	0.00767	CGGAGC	0.00571	CGGTTT	0.00689	CCTGCC	0.00868	TCCGCG	0.01064	NGCCGC	0.00816	TGGCCG
64	AGCTTA	0.01442	CAATTC	0.00623	TTTTGT	0.00541	CCNCCC	0.00663	GCACAT	0.00880	CCNNTG	0.01184	CGGNCC	0.00905	TTGTTG	0.01080	GTCAAA	0.01231	ACTCGA	0.00871	CTTTGA	0.00872	TACCTG	0.01211	GAGCCT	0.00948	GCCGNC	0.00899	CCACCC	0.00897	CAGGGG	0.00927	NGTCCT	0.00603	CGGGCC	0.00656	TCACTC	0.00765	CGGCGA	0.00565	CGNTCC	0.00688	CCCTCG	0.00851	TCCAGC	0.01059	NGCCAG	0.00809	GAGTCC
65	ACAGGC	0.01428	ACCCCT	0.00623	CTCGAC	0.00538	GAGCGC	0.00652	NCTGGC	0.00879	ATTNCC	0.01182	TGCGTG	0.00902	CGGNCC	0.01070	TGTCAA	0.01220	CTGNGC	0.00868	GTGCCG	0.00869	CCNGGC	0.01205	GCGGTT	0.00935	GGTCAG	0.00899	AGTGCA	0.00885	TCAGGG	0.00924	TACATA	0.00601	GGCNAA	0.00655	CACTCA	0.00764	GCCCAT	0.00565	AATTCG	0.00673	TCGATG	0.00845	TTCCCT	0.01058	GTCGCC	0.00801	TGGCAA
66	TCNCGG	0.01426	CGCCGT	0.00619	CGATGC	0.00538	CCACCA	0.00652	CCGATG	0.00878	CCACCT	0.01182	TCGGAC	0.00896	TGGCAG	0.01067	AAACGA	0.01207	GGTCCT	0.00840	TCCTTG	0.00863	GTCCTG	0.01194	CCAGNT	0.00931	AACAAA	0.00890	CATCTC	0.00885	GTCGCG	0.00922	ATGCCC	0.00599	NGGCNA	0.00654	GACCAA	0.00758	GCCGCC	0.00558	GAGCGG	0.00672	TATATA	0.00840	GCCGCG	0.01040	TGCTCA	0.00800	NAATCC
67	TGGATT	0.01425	TCTGCT	0.00618	CAAAAG	0.00537	AGCNAG	0.00649	TGNCGC	0.00871	CAGCTT	0.01154	NCGCCG	0.00884	AGGGAA	0.01065	GCCNGG	0.01201	CCTNGC	0.00837	ATGCCC	0.00862	TGCGTG	0.01175	GTGCCA	0.00905	GACGNG	0.00889	CATTCC	0.00874	TGTTGT	0.00919	GCCGNC	0.00599	AACTGC	0.00646	TTTTNG	0.00756	CGNTTT	0.00557	CCTTCG	0.00658	CACTTG	0.00835	GCACTT	0.01036	CCGTTC	0.00798	GCGCAC
68	TGGTAA	0.01416	CTTCGA	0.00606	AAANCC	0.00531	TCGAAT	0.00648	CGCGAT	0.00866	GTTGTT	0.01154	CCACCC	0.00878	TCGGAC	0.01059	CCTGCT	0.01179	TGTGCC	0.00831	TCCTNG	0.00846	GCCGAC	0.01174	TGGCTG	0.00905	TAGCCA	0.00889	GTCGCC	0.00858	NTGNGC	0.00908	GCCGTC	0.00595	GCCCNT	0.00645	AAGGCG	0.00748	NGTCGC	0.00557	TGGCCG	0.00657	CTCGGC	0.00828	GGCGTC	0.01034	CCAACG	0.00798	GNTGGC
69	CTCGTG	0.01385	CATGTG	0.00600	TAGTTT	0.00531	TANATA	0.00646	TGAGCG	0.00856	TCAGCT	0.01130	TGTCCT	0.00877	TCCTGC	0.01042	CCNGCT	0.01174	GNNGCG	0.00827	GGGAAA	0.00838	CTGNCG	0.01163	TCTCGG	0.00904	NCTGGC	0.00887	TCNACC	0.00858	GGATTG	0.00894	GCTCTC	0.00592	GCNGNC	0.00645	TCGGAG	0.00747	CTGCTT	0.00555	AANTCG	0.00650	GGCCAG	0.00824	GTCGGC	0.01008	GGGCGG	0.00793	AGTTCG
70	GCGAAT	0.01377	CCATAA	0.00591	CGGACC	0.00527	AAGAAG	0.00643	TGTTGT	0.00851	CGCNCA	0.01126	GNCGAC	0.00874	TGTCCT	0.01036	AAAGTC	0.01164	GTCGGC	0.00826	GCAGGA	0.00831	CTGCCG	0.01163	CTTCGA	0.00902	CTCCAA	0.00885	AGTNGC	0.00855	TGCGAA	0.00890	NCNGGC	0.00590	AAAAGT	0.00644	NTTTTG	0.00736	GCCTGG	0.00553	TCNACC	0.00642	CGGTTT	0.00800	NCCTCG	0.01000	TCCAGC	0.00788	GCCAGG
71	GCTTAG	0.01347	GGCATG	0.00590	CGCACG	0.00523	AACACA	0.00638	TTGTTG	0.00847	ATCNCC	0.01122	TGAGCC	0.00871	CCTACC	0.01022	ACGTTG	0.01160	AGNCGA	0.00812	CAGCNT	0.00813	CTGTGC	0.01152	NGTCCT	0.00898	ANGGGC	0.00876	CCTCGG	0.00851	GCGGAT	0.00886	AACTGG	0.00584	AATGGA	0.00623	CGCACG	0.00735	CCNNTG	0.00551	GCCAAA	0.00633	CGACGC	0.00786	CTAATG	0.00998	GCTCAA	0.00787	NGGCCA
72	NGTCGC	0.01332	TTNNGC	0.00579	NAAAAA	0.00522	GGTACA	0.00628	AGCGAA	0.00837	TCNTGG	0.01122	GGCTGC	0.00859	GCAGGT	0.01011	CAACCA	0.01158	GANGCG	0.00809	ACAGGC	0.00811	TCCTGC	0.01149	GCCCAT	0.00894	AAGCGA	0.00869	ACTCGA	0.00847	TGCGCT	0.00879	GATCNT	0.00580	GGCCAA	0.00620	CTACCT	0.00716	CAAAGT	0.00548	AAGGCG	0.00627	TCCGTG	0.00779	TNGCTG	0.00992	CTGGCA	0.00783	ATCTCG
73	GATTAG	0.01311	TNTGCT	0.00578	CCNTTT	0.00522	CACACA	0.00628	CTGCCG	0.00827	TCCTCC	0.01118	GGACAC	0.00854	CATTCC	0.01010	TGGNAA	0.01154	GCGTGC	0.00794	AGGATA	0.00801	TGTCAA	0.01148	GCCGNC	0.00892	GCTGCA	0.00863	GGCAGC	0.00841	GTGTGC	0.00878	NAAAAA	0.00580	CTGNCG	0.00618	GCNCAG	0.00713	TNCCCT	0.00544	TAGTTT	0.00625	CGATNC	0.00778	CCGATC	0.00969	CTTTNG	0.00781	CTCGAC
74	TGCGCA	0.01302	NGGCGA	0.00574	GCACCC	0.00520	AGAAGC	0.00628	NCGCCG	0.00819	CCCCCC	0.01110	CGAAAC	0.00845	GGCTTG	0.00998	NAGCCA	0.01131	GCATCT	0.00791	TTCGAG	0.00801	TGCGCT	0.01143	GCCTGG	0.00876	NGTGTG	0.00860	CATGGG	0.00841	TGCGTC	0.00876	GCATTT	0.00571	AGTGGC	0.00602	TNGCTG	0.00707	GCNTCG	0.00544	NCGAAA	0.00621	CAGGCG	0.00774	TCCACC	0.00968	TNTCGC	0.00767	CGATGC
75	GCAGCG	0.01299	TTCAGT	0.00564	CNNTTT	0.00518	GAAACG	0.00624	CTGTGC	0.00819	AGCCCA	0.01105	TGACGC	0.00843	TCCGCG	0.00981	CAANAC	0.01111	CTNGGC	0.00788	TTGAGC	0.00799	TGCGTC	0.01139	CAGGGG	0.00858	CGGNCC	0.00847	CTGGCA	0.00839	GCGTCG	0.00873	CGTCGG	0.00568	CCCTTC	0.00596	TAGCTG	0.00699	TGCGCA	0.00544	GNCAGG	0.00621	NGCGAT	0.00773	GTCCNT	0.00965	GATCAT	0.00758	GATCNC
76	ACGGGA	0.01296	GCGACG	0.00562	GTTTTG	0.00518	AAACAC	0.00620	TCCTGC	0.00817	CCCACC	0.01085	CTCACT	0.00843	TCGGGT	0.00949	GGTANA	0.01097	AATGGA	0.00788	AGGNGC	0.00799	GNCGAC	0.01139	TAANCC	0.00858	AGCGAA	0.00844	TCCGCA	0.00836	CCTACC	0.00867	CCAGCC	0.00567	ACTTCC	0.00595	AGCGGG	0.00698	CCNGGC	0.00542	GNCGCG	0.00611	CCAGAT	0.00769	CCTTGC	0.00958	TCCCGG	0.00734	TGCCCT
77	GCGCTC	0.01290	GGCCAC	0.00555	NGTGCC	0.00518	GGAGGA	0.00620	GTGTGC	0.00813	NCCTGC	0.01084	GTCGCC	0.00840	GGCNGG	0.00947	CNGCTC	0.01078	GGCGAT	0.00786	GACGAC	0.00789	CGCGAC	0.01139	GTCCTG	0.00850	TGTGCA	0.00844	TTTTTT	0.00832	GAGGAT	0.00862	ACAGGC	0.00564	GCCANC	0.00588	TTNGGC	0.00688	TGAGCG	0.00541	CCTCGA	0.00609	TGCCCG	0.00767	CACTTT	0.00955	ATCCNG	0.00734	NACACA
78	TGTTGT	0.01287	GTCAAA	0.00555	CCTNGC	0.00518	CACCCA	0.00617	TGCGTC	0.00810	ACCTGA	0.01080	AAGCGG	0.00825	ACTNGG	0.00927	GGTGTG	0.01063	GACGCG	0.00780	CGANCC	0.00788	ANGCGA	0.01138	GAACAG	0.00841	AATGCC	0.00841	CGGNGA	0.00821	TCGCNG	0.00837	TTGTCC	0.00562	GTGNGC	0.00585	AGGNGC	0.00686	GNCGNC	0.00533	GTGNGC	0.00606	TCCTCC	0.00748	TTTTAC	0.00945	CGNTTT	0.00725	AAGGCG
79	CGTGGG	0.01282	CGGGAA	0.00553	CNTTTT	0.00511	CCTTCG	0.00613	GCGANA	0.00803	TTCCCG	0.01077	GCCGCG	0.00811	NTCCGC	0.00922	CCTGNC	0.01053	GATGGG	0.00769	CAGTGC	0.00786	GCGTCG	0.01135	NTCCTG	0.00837	NTGTGC	0.00838	NCCTCG	0.00797	TGGCCA	0.00834	AATGCC	0.00560	ANGGGC	0.00584	CCTTTT	0.00682	NGCAGG	0.00529	GCGANT	0.00600	GCGGGA	0.00747	GCNGGC	0.00938	AGCCAG	0.00724	TTTTNT
80	NCGGGA	0.01264	GTGTGC	0.00547	GCGAAA	0.00509	TTGCGG	0.00613	CCTACC	0.00802	CNGCTT	0.01073	GATCGG	0.00807	CCCCTG	0.00916	CGCCTG	0.01037	AGCTCC	0.00767	GCGGCA	0.00786	GGACAC	0.01113	TGCGTG	0.00837	AGTCCT	0.00834	CGGACA	0.00793	GGGCGG	0.00833	TGGTAA	0.00559	AACTGG	0.00584	NTTTNG	0.00676	GCCGAC	0.00528	CCTTNG	0.00599	NTGCNC	0.00747	TGCCGT	0.00926	CCGATC	0.00721	NNTGGC
81	ATCNCG	0.01256	TGCGTC	0.00546	TCCNTT	0.00507	GGNAAC	0.00612	TGGAAA	0.00798	CCNNGC	0.01067	CNCACA	0.00806	CTGAGC	0.00910	TCACGA	0.01036	GGCNGC	0.00758	TAATCC	0.00782	CGAAAC	0.01101	CTGAAA	0.00828	CGATGG	0.00832	GCAGCA	0.00791	GGCAGC	0.00824	CGAGTG	0.00558	GGGCCA	0.00583	GGCCGA	0.00674	GCGACG	0.00528	TGGNAA	0.00598	AGTTCG	0.00743	TCCTTG	0.00925	GCATCT	0.00718	GGACGC
82	TGNGCA	0.01242	TGAGCC	0.00543	AAAAAC	0.00506	GAGTCC	0.00611	AGNGGC	0.00797	TCCCNC	0.01066	GTCCTC	0.00797	AGCCTG	0.00909	TAGGTG	0.01028	GCCGNC	0.00757	NCGATG	0.00781	CNGGCT	0.01099	GGCCAC	0.00826	GTCAAA	0.00831	CTGAGC	0.00787	GCGTGG	0.00823	TTCGAG	0.00556	NGCCAA	0.00577	TTCCAC	0.00672	NGAGCC	0.00524	TCCNTT	0.00596	TTTCGG	0.00739	CTCAAC	0.00924	TCCTCG	0.00716	CAGCTC
83	GGAATC	0.01236	TGNGTG	0.00541			NGGGAA	0.00604	CGAAAC	0.00783	GCTNAA	0.01059	GATCAT	0.00795	TCTGGA	0.00904	CATCAC	0.01028	TGACTT	0.00756	GTTTCA	0.00777	TGACGC	0.01099	TGTCAA	0.00818	CAGACA	0.00827	CCTTTG	0.00776	TTTTNT	0.00820	CNGGCG	0.00554	CCNTTG	0.00577	TGGCTG	0.00668	CTGCCG	0.00523	TCGGNC	0.00596	CCGCTG	0.00737	TTAGTT	0.00923	GNCGNC	0.00715	NCTCGA
84	GCAGCT	0.01227	CNTTTT	0.00535			GCCAGG	0.00595	GNTGGC	0.00778	CCTNGC	0.01057	GCGTGT	0.00783	CTTGAG	0.00899	NGGCCA	0.01026	CCGACG	0.00755	CACNCA	0.00775	GTCGCC	0.01095	GCCTCG	0.00815	TNTGTA	0.00816	NTGGCA	0.00775	TTTNTT	0.00819	TATGTA	0.00554	CCATTG	0.00575	CGGAGC	0.00667	GGGATC	0.00516	AAAAAC	0.00595	GGCAGG	0.00736	GCCGTC	0.00918	CCAGTG	0.00710	TCCNGG
85	CAGCTT	0.01220	GCAGGT	0.00534			NGGCCA	0.00595	AGCAAG	0.00769	GCCCNT	0.01030	CCGAAA	0.00783	GCNGCA	0.00894	ANCCAG	0.01022	GGCTCA	0.00750	ACACAC	0.00774	TCNACC	0.01094	AGCACG	0.00815	AACCAC	0.00816	TCAGCG	0.00773	ATGCGC	0.00819	NAGGCG	0.00551	NGGCGA	0.00573	GAACCG	0.00653	CTTGGC	0.00515	CCCATT	0.00592	GACGCC	0.00732	GCTCTC	0.00913	TTCGCA	0.00702	GGCCAT
86	NGGCAG	0.01214	GGACAC	0.00533			CCGCTG	0.00592	CGCCAG	0.00767	CCCATT	0.01027	CGGACA	0.00776	GANGGG	0.00890	AAATCC	0.01020	CGTTCC	0.00750	AGGAGC	0.00771	CAAGGA	0.01090	TGCGCT	0.00814	NCGATG	0.00815	GANGGG	0.00769	GGCANC	0.00814	CTGGTC	0.00546	GCCACC	0.00572	NTCCTT	0.00653	GCCTCG	0.00515	NGCAGG	0.00591	TCGGAG	0.00728	GCGTCA	0.00911	CCCNGC	0.00695	CCGCAG
87	TGTCGC	0.01169	AGTGAC	0.00533			GTGTTG	0.00589	TTNGTT	0.00767	TNAGCC	0.01026	AATTAG	0.00771	TNGCNG	0.00873	GCCAAA	0.01018	CCGNCG	0.00745	AGNAGC	0.00771	CCAACG	0.01090	GGAACT	0.00809	TGGAAA	0.00805	CGCCTG	0.00766	GCCGCG	0.00813	GCGGCA	0.00546	GGCTGG	0.00571	TTTNCG	0.00651	TGCGCT	0.00514	TCAACC	0.00589	GGCANC	0.00722	ATGGGC	0.00907	GTGCCG	0.00693	TATATA
88	TNGCNG	0.01166	GATGNG	0.00531			GGAGCG	0.00585	TCCAGC	0.00766	GACAAT	0.01008	CGAATA	0.00771	GCNGGC	0.00865	CGANCA	0.01017	AACTCG	0.00745	CTTNGA	0.00760	CTGCGC	0.01086	TGAGCC	0.00808	CTGCAC	0.00798	NATCCT	0.00764	GNCAGG	0.00813	CCTGCC	0.00541	GCTGNC	0.00568	ATCNCC	0.00643	TGCGTC	0.00512	GAGCCT	0.00586	TTCCCG	0.00721	TTCCGC	0.00891	GGCNGC	0.00688	CGAGTT
89	TAGTTT	0.01145	CANTTG	0.00531			AGCCGG	0.00582	GTGTTG	0.00766	GAGCCA	0.00998	TCCCGG	0.00770	GATCCT	0.00856	AGTGNC	0.01016	GGGCGT	0.00742	TGCCCA	0.00758	TGGCCA	0.01085	GGCTGC	0.00797	CNGGCT	0.00789	GGNAAA	0.00759	TGCCGC	0.00813	GGCGNC	0.00538	TGGCAG	0.00562	NCGGAG	0.00641	CGCGAC	0.00512	TAGCTG	0.00586	GCGNCG	0.00721	TTGTCC	0.00868	NTCGCA	0.00683	GCGANT
90	GNCAGG	0.01138	CCATTT	0.00530			GGTAGA	0.00582	GGCAGC	0.00763	CATAAA	0.00997	CTGAGC	0.00770	TGCCGT	0.00854	GAGGGC	0.01009	GGGCCA	0.00737	TCGATG	0.00758	TTTTGT	0.01084	CATTCC	0.00793	AAAGTC	0.00786	GCANCT	0.00758	GCTCGT	0.00812	TNGCNG	0.00537	CGGATC	0.00560	GGCGNT	0.00640	CTGGCT	0.00510	GCNAAA	0.00585	GGCGNC	0.00720	CTTGGA	0.00867	CCAGTT	0.00682	CCNTTG
91	CNGCTT	0.01134	TTTNGC	0.00529			GCGNCG	0.00579	CTGGCA	0.00761	ACGTTT	0.00983	ATGCGA	0.00767	ATGCCC	0.00852	TTGATC	0.01002	GGGAAA	0.00736	CTGCTT	0.00755	NCTGNC	0.01082	TGNGCC	0.00792	CCAAAA	0.00781	GGGATT	0.00757	GATCGG	0.00809	CCTCTG	0.00535	AGGNGC	0.00555	CGTTTT	0.00639	CCNTTG	0.00509	ATCCTG	0.00585	CAGCTC	0.00716	GAGGAG	0.00865	GCTCTC	0.00680	TCGACC
92	CACGGA	0.01131	TGTGCT	0.00523			TTAGTT	0.00578	GNGCGA	0.00760	AAGCAA	0.00964	CTTGAG	0.00761	AGCCCG	0.00851	GCGNCG	0.00999	ATCGGA	0.00732	NACACA	0.00749	AGCAAG	0.01081	CCGTTC	0.00776	AGCAAG	0.00776	ATTCCC	0.00754	GATTGC	0.00796	TGCCNT	0.00532	ACCACA	0.00552	CCANAA	0.00637	CATCTC	0.00507	ANATCC	0.00583	CGCACG	0.00716	TCCCTC	0.00859	AGCCNG	0.00679	CAGTTT
93	TNTCGC	0.01128	TGGCCA	0.00519			NTGTTG	0.00574	CCGGCG	0.00758	NGTCCT	0.00963	AGTCCG	0.00761	TCATGG	0.00843	GGCNGC	0.00998	CCATTG	0.00727	GACATT	0.00748	TCCAGC	0.01077	TGGCCA	0.00772	AGCATC	0.00773	CGAGCA	0.00752	GGNCAG	0.00792	CCCTCG	0.00530	AGCTGG	0.00551	CGAGGA	0.00636	TCGGNC	0.00507	TTNGGC	0.00576	CCNNGC	0.00714	CCNTTT	0.00857	CCCGCT	0.00675	CCCATT
94	GNCGCG	0.01120	TTTGAG	0.00518			NCCACC	0.00572	GCTCGT	0.00751	ATTTCC	0.00960	TCAGCG	0.00756	AGCCNG	0.00841	CAACTA	0.00993	TCGGNC	0.00727	CAATNC	0.00737	CTGNGC	0.01077	GCTCAG	0.00772	TGTNTG	0.00764	AGTGNC	0.00750	TGNGCA	0.00789	GGCNNC	0.00529	AAACTG	0.00551	TNTGGC	0.00634	GCCCGG	0.00505	CTTTGG	0.00576	GNCGNC	0.00714	TTGAGC	0.00857	GGGAAA	0.00668	GGCAAC
95	GATTGC	0.01115	NTAAGC	0.00518			GGCCAT	0.00571	GCCAGT	0.00751	CCATAA	0.00942	CCGATC	0.00756	GAGGGT	0.00840	NCAAAA	0.00992	NGGCGA	0.00725	TCGAAT	0.00724	GCTCAA	0.01075	NTAAGC	0.00770	NAGCCA	0.00764	NNTGGC	0.00740	CGNGGA	0.00787	NGTCGC	0.00526	CAGNCG	0.00551	CAACAC	0.00634	GTCGCA	0.00504	CGCCGT	0.00569	GGCCAT	0.00712	GCTGCC	0.00851	NTCCCG	0.00664	AGCGGG
96	CTGGAT	0.01107	AAGCGG	0.00515			ATTTNC	0.00568	TCCNGC	0.00750	AATNCC	0.00934	TCCACC	0.00755	ATTTGC	0.00836	CGGANC	0.00991	TTCTGG	0.00721	GCAATT	0.00723	GCGTGG	0.01071	AAGCGG	0.00766	TGGGAT	0.00762	TCCTTG	0.00737	CTGCNT	0.00783	GTCCNT	0.00521	NTGGCC	0.00550	TGCTTT	0.00633	TGGCAT	0.00501	TTNNGC	0.00565	TCNGCG	0.00706	AGCTGG	0.00850	TCGNCC	0.00663	TTTGTT
97	AACTGC	0.01090	CATGGG	0.00513			CCNTTG	0.00557	CGAATG	0.00749	CAAAGT	0.00931	NCTTTG	0.00751	CTGGNT	0.00830	AGCCNG	0.00986	AGATGC	0.00720	CGNTCC	0.00717	CCGGCG	0.01066	GCTCAA	0.00766	AGCNAG	0.00757	GGCNGC	0.00737	TNTTTT	0.00782	TNGCCG	0.00520	GCNGCA	0.00549	TNGCNG	0.00632	GGACAC	0.00501	TTCCAC	0.00563	CTACCT	0.00697	AANGGG	0.00842	GCAGGA	0.00663	GTGCCC
98	CGCAGT	0.01085	CTGGCA	0.00512			GGGNAA	0.00546	GATCGG	0.00749	CACATC	0.00929	NATCCT	0.00748	GGGAAA	0.00828	GTTTTG	0.00981	CNTCGG	0.00716	GATNTC	0.00716	TCCNGC	0.01055	TTAAGC	0.00764	GCACTT	0.00756	CCCTTC	0.00733	CCCCTG	0.00776	TTTGGC	0.00520	CAGTCG	0.00549	NGGCGA	0.00630			CGAAAG	0.00561	CCCATT	0.00688	TGNCCT	0.00841	CCAGCA	0.00658	CNCACA
99	CTGCGA	0.01072	CCGGCG	0.00510			TTTGTT	0.00545	GGCGTC	0.00748	NGATCC	0.00924	GTCCAG	0.00740	ATTTTC	0.00826	TGTTGC	0.00980	TCNCGG	0.00712	CGACGC	0.00705	TNCTGG	0.01054	CTGGCA	0.00762	CGAATG	0.00756	CCAGTT	0.00731	TAATGG	0.00776	CTCGGC	0.00516	CAGTGC	0.00546	TCCTTT	0.00624			GCTTTG	0.00560	GGCAAC	0.00685	TGGCNG	0.00840	CGCCNG	0.00658	CCCGTC
100	GACTGA	0.01040	CTTGNG	0.00510			GACAAT	0.00542	CGAAAT	0.00741	CCNTGC	0.00918	TTCGCA	0.00736	ATCGGA	0.00823	NGTGCC	0.00980	TTGTCC	0.00711	ANTCGA	0.00704	GGCGTC	0.01051	ATGCGC	0.00758	AAAAAA	0.00755	AACTCG	0.00724	GGATNG	0.00770	GTGAGC	0.00509	ATCCCG	0.00537	GCAATT	0.00621			TCTCGG	0.00559	CNATGC	0.00684	CGAAAG	0.00836	GNCGCC	0.00654	ANCCCG
101	GATCAC	0.01034	TGCCGC	0.00506			CNCACA	0.00540	TCNGCG	0.00736	GCCACC	0.00915	CTATCT	0.00732	TCGNCC	0.00822	TCCTNG	0.00980	GTAAGC	0.00709	CGTTTC	0.00703	CGGNGA	0.01048	TGNCCA	0.00754	CGACAA	0.00752	TCCTNG	0.00723	TCTGGA	0.00767	TGNCAA	0.00501	CGGCNA	0.00537	GCGGAC	0.00620			ACTTGG	0.00556	CTGCNC	0.00682	GCGANA	0.00832	AGATGC	0.00654	TATGTA
102	NGGATC	0.01031	GCTCGT	0.00506			CCACNC	0.00537	TGNGCG	0.00735	ATNNCC	0.00914	CGNACA	0.00729	GCAGGA	0.00822	GACACA	0.00974	CGACCG	0.00706	ATATCC	0.00703	GTCCTC	0.01039	GCTCGT	0.00752	NTTTGT	0.00744	TTCCGC	0.00711	TCCACC	0.00757			GGGCAG	0.00537	NCGGGA	0.00617			NCCTTT	0.00553	NGGCNA	0.00682	CACNCA	0.00831	TTTGTT	0.00648	ACCCCT
103	TGGNCA	0.01028	GGCGTC	0.00503			TTTGCG	0.00537	GCGTGT	0.00726	CCNATG	0.00914	CCGNAG	0.00726	TCGGNC	0.00818	AAAGNG	0.00968	AGGNGC	0.00702	CAGTTC	0.00702	ATCGCT	0.01024	GCGTGT	0.00727	ATTTGT	0.00741	CCNTTG	0.00710	GCATCT	0.00754			TNGCTG	0.00536	NTGTGC	0.00614			CCCGGG	0.00553	AGCGGG	0.00680	TCGCAT	0.00830	ACAGGC	0.00647	CCTTTT
104	NTGCGC	0.01022	GGCGTG	0.00502			CATAAA	0.00536	ATGGTG	0.00719	TTGTTG	0.00909	NCGAAT	0.00724	GGCTNG	0.00817	ATTTTC	0.00967	CNTGGC	0.00702	CACACA	0.00702	TNGCTG	0.01009	GANCNG	0.00727	GGTANA	0.00741	TCGGNC	0.00707	GANGGG	0.00754			TNAGCC	0.00535	CTNNCT	0.00610			NNGCGA	0.00553	AGGCGA	0.00680	GGGCAG	0.00828	GAGGAG	0.00644	TCCCCC
105	GTGGGC	0.01020	TGTGTG	0.00502			TATGTA	0.00535	GCGATA	0.00715	GCTGAA	0.00905	CAATGC	0.00722	CACTCG	0.00810	TCGNCC	0.00963	GCCATC	0.00701	AGAAGC	0.00701	NNGCGA	0.01004	NCCAGC	0.00725	NCACAG	0.00728	AGCAGC	0.00705	NCGGGA	0.00752			CTNGGC	0.00534	CNGGCG	0.00609			GAGAAC	0.00551	GTGCCC	0.00678	NCCTTT	0.00824	TTCGAG	0.00638	CCTNTG
106	CTAGCG	0.01013					CTGACG	0.00535	GNTGNC	0.00713	NTTCCC	0.00905	CGTGTG	0.00709	ACGATC	0.00808	CNAAGG	0.00959	TCACTT	0.00700	CGATNC	0.00698	TCTGGC	0.00998	GCNCAG	0.00724	GCCAAC	0.00715	AANGCG	0.00697	TCCTCG	0.00752			CACGCA	0.00532	NGTTTT	0.00609			ACTTCC	0.00548	TGNCCA	0.00677	GAAAGG	0.00822	CCNTTT	0.00638	TGGCNG
107	GGTCAG	0.01011					CAATTC	0.00535	TCTGGC	0.00710	CGTTGG	0.00900	CCGNCG	0.00709	NTGAGC	0.00808	GCATTT	0.00952	ACCACA	0.00698	GAAACG	0.00697	TCTGGA	0.00997	CTGCCC	0.00720	CAGATT	0.00710	TCCNCC	0.00696	TTTTCC	0.00752			NTGGCT	0.00526	TGCGAA	0.00608			NTCCTT	0.00547	CCGCGA	0.00674	AGGGTT	0.00817	TCGCTG	0.00637	TTCCAC
108	GGTAAC	0.01001					ACCCCT	0.00534	CGNTTT	0.00705	GTTGGC	0.00898	GACGTA	0.00708	AANGCG	0.00806	TTTGTT	0.00940	AACCAC	0.00687	GNCGAC	0.00697	TCTGCG	0.00996	CCCCTG	0.00719	CCCTNC	0.00709	GAGGAG	0.00690	NTGCGC	0.00730			NACACA	0.00520	GCANTT	0.00608			CNTTTT	0.00546	ACGCAG	0.00670	CTTNGA	0.00814	TCCNCG	0.00635	CNCGGA
109	GNTCAG	0.00984					GTGCAT	0.00534	TCCACC	0.00700	GCNCAC	0.00881	GAGTGA	0.00703	TTTGTT	0.00803	CAANGG	0.00926	TNGCNG	0.00679	ANGCGA	0.00696	CGNTTT	0.00991	NTCCAG	0.00717	ATTCGA	0.00709	TTGAGC	0.00683	CNGCTT	0.00720			CACTTG	0.00520	CGGGAA	0.00607			CGNTTT	0.00545	CTGNCC	0.00670	NGCGAA	0.00809	GCTGCC	0.00634	CTTCGA
110	GGTTTT	0.00983					CCTNTG	0.00529	CAGTTG	0.00698	CAGACA	0.00880	GGGAAA	0.00701	CNTAAA	0.00801	CAAGAC	0.00920	CTCGCT	0.00674	CATCCT	0.00690	CGCANA	0.00987	NNATCC	0.00715	AANTCG	0.00706	AGNCGA	0.00677	CCAGTT	0.00717			TNTTTT	0.00519	CTGTGC	0.00605			CGAANG	0.00545	CCAGNT	0.00669	CCTTNG	0.00802	CCTTTT	0.00633	CGNCGG
111	GNNCAG	0.00981					ACACNC	0.00527	ACATGT	0.00697	GNCAAC	0.00872	ATCGGA	0.00696	GTAGAT	0.00801	CCAGGT	0.00909	CACNTG	0.00672	CACCCA	0.00689	TCCACC	0.00984	CTGAGC	0.00714	GANGGG	0.00704	GACGAC	0.00675	GCGTCA	0.00712			GGCGNT	0.00518	GCCTCG	0.00601			GNAGGA	0.00544	TTTGCG	0.00669	CCCTTT	0.00799	TCGCAC	0.00631	GTGGGC
112	NGATCC	0.00976					GTTTTA	0.00526	TNGCCG	0.00696	NTNCCC	0.00870	TCGGNC	0.00692	TGGTAA	0.00795	CCANCC	0.00908	CCCTCG	0.00671	AGNGGC	0.00685	TCCTCG	0.00978	AGCCTG	0.00714	ACATGT	0.00704	ATCAGC	0.00674	AACTCG	0.00710			CTCGGC	0.00516	GGGAGC	0.00596			AAAANC	0.00542	CTGGCG	0.00669	CNNTTT	0.00799	CAGTCG	0.00630	CGGGGT
113	TCGGTC	0.00957					CNTGTG	0.00524	CCAGTG	0.00690	NCGATG	0.00867	ATCCNT	0.00692	TATGTA	0.00788	CGAAAG	0.00903	TCGATG	0.00666	AGCCAA	0.00681	NGCGTC	0.00966	TCTGGC	0.00711	TCACGA	0.00700	NATGGG	0.00673	ATGGGC	0.00709			TTNTTT	0.00515	CATCTC	0.00593			CAGCGA	0.00538	NNTGGC	0.00664	CGTTTT	0.00797	CACCCG	0.00628	GCCCAT
114	CGTTGG	0.00951					CCACAC	0.00522	GGGATT	0.00687	CCNGNT	0.00867	CGACCG	0.00672	TCCNCG	0.00788	CGNCGG	0.00897	CNGGCT	0.00665	NAGGAC	0.00678	NGGCCA	0.00966	CCTGNC	0.00705	TGAAGC	0.00697	CAGTGC	0.00672	ATTTGC	0.00708			GTGGGT	0.00514	AGNAGC	0.00589			CCNTTT	0.00537	TGGCTG	0.00650	NCGAAA	0.00793	CCCTGC	0.00626	GCCGNC
115	GCNGCG	0.00951					TGGCTG	0.00522	GTCCAG	0.00686	ACCNAC	0.00859	AGGNGC	0.00668	ATTTNC	0.00784	CGTNGG	0.00887	GNCGGC	0.00664	GCACGG	0.00667	GTCCAG	0.00964	TGGCAA	0.00705	CACTTT	0.00697	GCGGCA	0.00671	ATTTTC	0.00700			GGCCAG	0.00513	GGCTGC	0.00589			CCCTTT	0.00537	CCCNGC	0.00647	GTGGGT	0.00792	TGGCNG	0.00625	GACGNG
116	NGGGAA	0.00950					CTTCGA	0.00520	GTCTGG	0.00685	ATGCNC	0.00854	GCTGCC	0.00664	CACCCG	0.00779	TGACAC	0.00879	ACACAG	0.00661	TTTCGG	0.00663	CAAACT	0.00958	ATCCTC	0.00701	TTTTTG	0.00697	TGGCNG	0.00670	TTCCGC	0.00697			NGCNGC	0.00512	TNTTTG	0.00588			AAAACC	0.00533	GCCCAT	0.00642	GCGCTC	0.00786	NCGATG	0.00623	NTGGCA
117	TACGTT	0.00942					GAGAAC	0.00514	GCNGGC	0.00679	CCGNTG	0.00824	GACGAC	0.00660	CACNCA	0.00766	NGTCGC	0.00877	CCGCNG	0.00654	CAAAAG	0.00659	GGCNGC	0.00940	TGNCAA	0.00699	NGCCGA	0.00696	TTTTNT	0.00669	GCAGGA	0.00697			ACGGGA	0.00512	CTTTTG	0.00588			AGGTCC	0.00533	NNGCGA	0.00642	GTTTTT	0.00785	CNCTTT	0.00620	ATGGCA
118	GCCAGC	0.00933					CGGTGT	0.00510	NTGCGC	0.00676	NCTTGG	0.00818	CACCCG	0.00659	CGNCGG	0.00766	CGTTTT	0.00862	GGCCGC	0.00652	CTCGAA	0.00655	CTGCGT	0.00938	CANCTC	0.00688	GNGTGG	0.00693	CNCGGA	0.00662	GGCTGG	0.00689			GTGAGC	0.00509	CGAAAC	0.00578			TGCGCG	0.00530	CATGTG	0.00641	NTGNGC	0.00774	CACNCA	0.00618	GATCTC
119	GATCNC	0.00925					ACCCAC	0.00510	CGCGAA	0.00674	ACAATG	0.00807	CTCGTG	0.00658	GAAAGG	0.00758	TGCATT	0.00859	GGCCAG	0.00649	AGCGGC	0.00653	TGACTT	0.00937	TTTCAT	0.00688	CAAAAA	0.00690	TCGCAT	0.00662	TTCTGG	0.00687			CGCTGC	0.00508	CNNTTT	0.00577			TGAGCG	0.00530	CCCAGC	0.00637	NCTTTG	0.00770	TCGCAT	0.00618	AAGCGA
120	GAAGTC	0.00924					NCTGGC	0.00508	TGCCGT	0.00670	CAGCCC	0.00806	ATCNTT	0.00654	CTGCTT	0.00747	CCANAA	0.00859	GCAGCG	0.00649	GGAGCG	0.00653	TCCNGG	0.00930	NGGCCA	0.00687	GGATNT	0.00688	GGNGAA	0.00658	AGCTTA	0.00687			NGCTGC	0.00505	NNTTTG	0.00577			ATCCNT	0.00529	GCCTGG	0.00629	GGTGCG	0.00770	ACACAC	0.00618	CAGGGG
121	GGTGAC	0.00917					GNCGGC	0.00507	GCGNCG	0.00669	AGCNAG	0.00805	ACACAC	0.00648	TGCATT	0.00733	CAAANG	0.00857	GCGCTC	0.00644	GNCAGG	0.00647	GCGTCA	0.00927	GTCCAG	0.00686	CGANCA	0.00687	CAGGCT	0.00658	NGCNGC	0.00686			CCCNGC	0.00504	CNCTCG	0.00574			CGNAGG	0.00527	CAGCGA	0.00625	CCCNTT	0.00769	TNGCNG	0.00616	CAGGAC
122	GGGAGC	0.00916					CAGCGA	0.00501	GNGTGC	0.00659	GCACTT	0.00805	TNGCNG	0.00646	GTGGGT	0.00731	ACAAAG	0.00855	GAGCGC	0.00641	CNGCTT	0.00644	CCGNCG	0.00923	AAATCC	0.00683	GCNGGC	0.00685	CGAAGG	0.00651	ACAGGC	0.00680			NGGAGC	0.00502	TTTTGC	0.00571			TTTTTT	0.00525	GGCGNT	0.00623	NCCNTT	0.00759	CTCGCT	0.00612	NGGCGA
123	CGNATC	0.00881							GTGTGG	0.00659	TTGNTC	0.00798	CCAGGG	0.00642	CNCGAC	0.00731	GTGTCA	0.00845	NTGCGC	0.00638	CACGGA	0.00643	GTTTTG	0.00923	TTCGCA	0.00683	AATGNA	0.00684	NTCCCT	0.00648	GCNGCG	0.00679			NTGNGC	0.00502	GCTCAG	0.00570			NAATCC	0.00523	TTGCTC	0.00620	NCGCGA	0.00755	CGGGGA	0.00610	TGTNTG
124	AGTTTC	0.00878							CGTGTG	0.00657	CTGCNT	0.00778	GAAAGG	0.00641	GTCCGC	0.00730	GTCANA	0.00823	GCCANC	0.00638	GNCGCG	0.00636	GTGNGC	0.00917	GCCCTT	0.00682	ANNCGA	0.00683	TGGNAA	0.00639	TCNCGG	0.00679			NCTGCT	0.00500	TTTTGT	0.00570			TTCCAG	0.00522	TACCTG	0.00619	CACACA	0.00752	CGAAGG	0.00607	GTGCGC
125	NGACGG	0.00856							GTTTTG	0.00657	NTGTTG	0.00776	CGAAGG	0.00637	GCAGCG	0.00730	NCGCCG	0.00816	CGCAGG	0.00636	GCTNAA	0.00636	CTGGNT	0.00916	CTATCT	0.00679	CGGGAC	0.00682	GGCGNT	0.00637	TGGATT	0.00679					AGCATC	0.00566			CGGNCC	0.00520	ACCGAG	0.00604	GAAACG	0.00747	NNTGGC	0.00604	GGNAAC
126	AGCNAG	0.00851							TGGGTG	0.00651	CNGCTC	0.00775	NTGGCT	0.00633	GCGGAG	0.00729	TGCNCA	0.00816	GAGCCG	0.00635	CCTNGC	0.00635	CGAACC	0.00908	GATCCT	0.00672	CGNGCC	0.00676	GTGNCA	0.00636	NTTTTC	0.00679					GCNGGA	0.00564			AGCGAA	0.00518	TCCNTG	0.00603	GCNAAA	0.00747	NGTCGC	0.00604	TCNCGG
127	GCACTT	0.00850							ATTTTC	0.00648	NGCCCA	0.00764	NACACA	0.00626	CAATNC	0.00728	GCNAAA	0.00807	NTGNGC	0.00635	AATTAC	0.00632	CGNGTG	0.00905	CAGCNC	0.00671	TGTATT	0.00673	GCNTCG	0.00632	GTTTCG	0.00672					GCTGNC	0.00562			GGACAA	0.00518	GCGACG	0.00600	GGAGGA	0.00742	ATCCAG	0.00603	TGCGTG
128	GGNTTG	0.00850							ATCGGA	0.00646	CCNCCA	0.00763	CTTTGC	0.00624	ACGGGA	0.00728	CGNCCA	0.00798	TCTCGC	0.00631	ATCNTT	0.00625	ACTTGT	0.00902	NTCGCA	0.00665	NCAAAA	0.00670	GCGGAG	0.00630	NGGCNG	0.00666					CTTTNG	0.00561			NCTTTG	0.00517	GGCCAA	0.00597	NNGCGA	0.00741	GNCGGC	0.00602	GCCGAC
129	TTGGAT	0.00848							GGGTGA	0.00645	TGAAGC	0.00742	NCGGAG	0.00624	CGNAGG	0.00724	GNCCTT	0.00796	CGGTTT	0.00631	GCCGAT	0.00622	TTCTGG	0.00894	GCCGTC	0.00665	ACAAAA	0.00668	TNATGG	0.00627	GACGGC	0.00664					GTTTTT	0.00559			GGTGCG	0.00517	CTTTCT	0.00597	CATCCT	0.00740	TGGNAA	0.00596	CTCTGA
130	NTGNGC	0.00847							NGCGAT	0.00645	NGTCAA	0.00739	TGCGCA	0.00619	GTGAGC	0.00724	GGNGTG	0.00788	ATCNCG	0.00627	NCACAG	0.00621	GNCGAA	0.00888	GGCTCA	0.00662	GNCGGG	0.00665	GTTTTT	0.00626	NTTTTT	0.00661					NNTGGC	0.00558			CNGCGA	0.00515	GGCCAC	0.00593	CACCCA	0.00738	GGCGNT	0.00594	ATCNCG
131	CCGGTT	0.00847							CGCCNG	0.00640	NGGCCA	0.00738	TTTCGC	0.00614	TGTTGT	0.00723	NGCCAG	0.00783	NGAGCC	0.00626	CCCATT	0.00617	TCCNCC	0.00887	AGCCNG	0.00661	NGTGCC	0.00662	GAAATC	0.00623	CTCGTG	0.00659					CGAATG	0.00553			GGCCAA	0.00514	TGCNCA	0.00589	TGCCCG	0.00738	GCACAG	0.00593	GGCGAA
132	GGTANA	0.00834							NTGTTG	0.00632	CAATCC	0.00734	CGNAGG	0.00613	CGGGTC	0.00715	AANCGA	0.00781	GACGNG	0.00624	NGCAGG	0.00616	GCNGCG	0.00883	AACCCC	0.00656	GTGNGC	0.00658	CCACCA	0.00622	CAGTGC	0.00659					NTGNGC	0.00551			TCGGAC	0.00514	CTGTGC	0.00589	NTCCTT	0.00733	GGCCGC	0.00592	ACCCAT
133	ATCGCT	0.00826							TTTGTT	0.00629	TGCTTA	0.00728	TCAANG	0.00611	GGATTG	0.00703	GTCAGC	0.00777	NCGCCG	0.00619	GANGCG	0.00614	NTCCTG	0.00882	GCATNT	0.00650	GCGANT	0.00652	NGCANC	0.00621	GCGAAT	0.00656					CGGNGA	0.00550			CTGCCG	0.00512	CCACCC	0.00585	CNTTTT	0.00732	CGGCAC	0.00587	GGCCAC
134	ANTCGA	0.00826							ACAGGC	0.00629	GAGGGC	0.00725	GTGTCA	0.00610	GCGCCG	0.00702	AGTGCC	0.00777	CGCTCG	0.00619	GATGAC	0.00611	CGACTC	0.00878	ATCGGA	0.00646	CANACA	0.00651	CACAGG	0.00610	TTTNNT	0.00650					NCNTTT	0.00550			CTGAAA	0.00512	TGCGTC	0.00583	CGNTTT	0.00731	TTTCGC	0.00585	CNGTTT
135	CTGCNT	0.00822							GCCGGC	0.00628	CNCNCA	0.00721	GAAGGA	0.00609	ATGGNA	0.00695	CTGTCA	0.00767	ATGGNA	0.00618	TAGCTG	0.00610	TGGTAA	0.00877	GGGTGA	0.00646	CCNTTG	0.00650	TGCGGT	0.00608	GCGTNG	0.00644					NTTNGC	0.00549			AAANCC	0.00512	ANGCGA	0.00582	GCACGG	0.00714	CGCTGC	0.00583	CCACCC
136	CGCNGA	0.00817							CGACCG	0.00623	ANTNCC	0.00721	CCACCA	0.00609	GGCNTG	0.00695	AATCCC	0.00767	ATATCC	0.00617	GNCCAT	0.00610	CGACCG	0.00876	CAGNTC	0.00646	TGTGNG	0.00648	NGCATC	0.00602	NCCACC	0.00643					GAGCAC	0.00549			GGCCAC	0.00511	GCGTCG	0.00581	NGTTTT	0.00713	GTGGCT	0.00581	TGCGCT
137	ATCCNG	0.00809							CGAGTG	0.00623	TTAGTT	0.00717	TCGAAT	0.00606	GNCNGG	0.00693	CTGNGC	0.00763	GAGCGG	0.00615	GACAAT	0.00605	TCGCTG	0.00870	NGATCC	0.00646	ATAAAT	0.00644	ATATCC	0.00600	CTCGCT	0.00643					CGAAAT	0.00547			TGCGAA	0.00510	NCGATG	0.00581	TTTTGT	0.00711	GAAGGA	0.00581	GTGTGC
138	ANCTGC	0.00805							TCGCTG	0.00619	NGCTNA	0.00709	AAANGG	0.00604	TGGGNT	0.00689	GGAGGG	0.00759	CTTGGC	0.00615	TATTTC	0.00597	CGCATG	0.00866	TTCCGC	0.00645	ACAGAT	0.00644	AAGGGG	0.00597	GNGATT	0.00642					TNGCGG	0.00546			CNNTTT	0.00505	GNCCAG	0.00580	GACCAA	0.00710	CNCACA	0.00577	ANNCGA
139	GAGCNG	0.00801							GTGNTG	0.00617	TCNNCC	0.00698	GAGCCG	0.00604	CGNAAT	0.00689	GNGCCG	0.00758	TCCGTG	0.00614	TTATAT	0.00594	ACCACA	0.00866	ACTGAA	0.00645	AGCTTA	0.00641	GCAGCT	0.00596	GCTTAG	0.00642					CNCNCA	0.00546			AGCACG	0.00504	TCCNNG	0.00575	CCCTAC	0.00709	GGCNNC	0.00576	CGCGAC
140	TGAGGA	0.00784							ACCACA	0.00616	AGGAAG	0.00694	NCACAC	0.00603	TGGGTT	0.00687	NCCTGC	0.00754	CGATNC	0.00613	CANTTC	0.00592	CAGTCG	0.00861	CAGTTT	0.00638	GTCAGA	0.00641	GCGAAC	0.00596	TTCCNC	0.00638					NTTTGC	0.00545			TGCGCT	0.00503	GCGTNG	0.00571	GACGCC	0.00704	TCTCGC	0.00573	ANGCGA
141	NGGCCA	0.00779							AAACTG	0.00614	CCANTT	0.00692	CGNTCC	0.00599	GTTGTT	0.00685	CNTAAA	0.00751	ANGCGA	0.00612	TTTCAT	0.00591	CGANCC	0.00859	GCATTT	0.00638	AAAAAG	0.00638	GNCGAC	0.00596	GGATTT	0.00636					NNTTTT	0.00544			GTGTGC	0.00503	CATTCC	0.00570	CTCGAA	0.00702	GGCNAC	0.00572	GCGTCG
142	GCTNAG	0.00775							GACGGC	0.00614	NATCCC	0.00692	GGATCG	0.00598	CGGTNT	0.00679	GGCANC	0.00750	NCCTGG	0.00611	GCACNG	0.00583	CACCCG	0.00859	ACGATC	0.00634	TGAATA	0.00638	ANGCGA	0.00595	NGTCGC	0.00635					TTTNNG	0.00539			AGGACG	0.00502	NGNCCA	0.00562	GCTGNC	0.00702	GGCNAT	0.00570	CNCNCA
143	NGGNTT	0.00769							GTTGTC	0.00612	CCNTTG	0.00691	ATCNCG	0.00597	GNNTTG	0.00674	GNCAGG	0.00749	CAGGCG	0.00610	CGNACA	0.00581	CAGTGC	0.00857	TCCNCC	0.00632	TTTGTT	0.00635	NGCAGC	0.00595	NTGGCT	0.00634					CGNGGA	0.00538			CGCGAC	0.00501	CNCTCG	0.00559	GCGATC	0.00698	AAANTG	0.00570	NATCCC
144	NCAGCT	0.00768							CTCGTG	0.00610	NCTGCT	0.00685	NGAGCC	0.00596	GGATAT	0.00673	TCCNGC	0.00747	CGNCCA	0.00605	CNTTGA	0.00581	TGGCNG	0.00854	GATTTC	0.00629	TGGATT	0.00634	CAGCAG	0.00594	NGCGAA	0.00633					GCGTGT	0.00536			ANGCGA	0.00501	CCAACG	0.00558	GNGAAA	0.00695	ATCNCG	0.00569
145	TCANGG	0.00768							CAGTGC	0.00610	NGCNCA	0.00683	CGCCGC	0.00594	TANCTG	0.00665	TNTCGC	0.00742	AGNGGC	0.00602	CACATG	0.00580	TTGGCC	0.00842	ANATCC	0.00628	GATTTC	0.00634	GNCCAG	0.00592	TTTTNC	0.00625					CGGACA	0.00532			CGTAAA	0.00501	AGTTTC	0.00556	CNCTTT	0.00694	NTTTGT	0.00569
146	CGGGAC	0.00767							TAATCC	0.00606	AGCTTA	0.00683	GCGCCG	0.00593	TAAACT	0.00662	NCTCGA	0.00741	CCTTCG	0.00602	NGTCCT	0.00579	CGGGGA	0.00834	GCCGGC	0.00628	AGTTGA	0.00632	GGAGGA	0.00592	GNTCAG	0.00625					AGCNGG	0.00526			GGGTTA	0.00500	TCCGCG	0.00553	GNCGCG	0.00682	TGCGGT	0.00567
147	TGCAAC	0.00765							GCGGTG	0.00600	GNTGNC	0.00681	GCANTT	0.00592	GNTGGC	0.00661	GNGCCA	0.00737	TTGCGG	0.00602	CGGGGT	0.00579	CNGNCG	0.00824	ANCGGA	0.00627	GCCNAC	0.00630	CCAGAT	0.00590	GNNGGC	0.00625					CATTTT	0.00524					ACTCGA	0.00552	NAGGCG	0.00681	CACACA	0.00560
148	TTGATC	0.00761							TNGCNG	0.00599	AGCANG	0.00681	GACCTG	0.00590	TCCCTT	0.00658	CACNCG	0.00736	GCGATT	0.00602	NGGAGC	0.00578	NGCGAA	0.00823	CTCGGA	0.00626	TGCNCT	0.00626	CATCCT	0.00590	GGCGNT	0.00624					CTCANT	0.00524					CGCCAG	0.00552	CCTNGC	0.00680	CNNTTT	0.00559
149	GGCNGC	0.00758							GGGCAG	0.00599	CCATNG	0.00681	CGACGC	0.00590	CGACGG	0.00658	NGTGGG	0.00734	TGGCCG	0.00601	GCAGGC	0.00571	GGCGNT	0.00812	GTAAGC	0.00626	ATGAAT	0.00625	GGANAA	0.00586	GATTAG	0.00624					TCTGCG	0.00523					TCCAGC	0.00551	TCNGCG	0.00679	CTTGGC	0.00558
150	TTAGTT	0.00758							CAGGCT	0.00597	AGATCC	0.00677	TGCNCA	0.00589	GACTTG	0.00655	AACGAT	0.00733	CCTGNC	0.00599	TTATCC	0.00568	TGCGCA	0.00806	TGGTAA	0.00624	NTGCCC	0.00623	NGGAAA	0.00586	GGCCGC	0.00622					CNCTCT	0.00522					CTGNGC	0.00551	GGNGCG	0.00678	CNACGG	0.00558
151	TTAGAG	0.00758							CCTCTG	0.00597	ANATCC	0.00674	AATTCG	0.00587	CAAAAG	0.00651	ACATTA	0.00726	NGCCGC	0.00599	NGCACA	0.00567	GCAGCG	0.00805	AAACTG	0.00615	AGCTGG	0.00620	ATGCAA	0.00585	TTNTTT	0.00621					CNAAAA	0.00520					GCGTGG	0.00548	TGGCTC	0.00676	ANGCGA	0.00555
152	CGGNTT	0.00757							TCGCAG	0.00591	NTCCNC	0.00674	CCTCCC	0.00584	GGATTA	0.00650	NCCAGC	0.00722	CGCGTG	0.00599	CCATAA	0.00566	GTGAGC	0.00798	TCGCAC	0.00614	CATNTG	0.00619	GCGATT	0.00585	CCNCCC	0.00621					CCTTTG	0.00520					GCTGNC	0.00547	NCCAGC	0.00668	GCNGNC	0.00555
153	AGGTGA	0.00752							GNCGGC	0.00585	GCCNAC	0.00671	TNCGCA	0.00584	GCTGNC	0.00647	TNAGCC	0.00714	AANGCG	0.00597	NCANTT	0.00566	CGCTGC	0.00797	NTCCNG	0.00612	CCGANG	0.00616	TGGCAT	0.00582	TGCGCA	0.00620					GCNNTT	0.00518					CTGGCA	0.00547	TGNGTG	0.00667	GCCCAG	0.00554
154	TCCNGG	0.00751							TTGTNG	0.00584	AGNAAG	0.00669	CGCNGA	0.00582	AGCGGC	0.00646	NGCAGG	0.00714	TCAGCT	0.00596	CANAAG	0.00563	TGCGAG	0.00796	CGANCC	0.00612	NAAAAA	0.00610	GGATAT	0.00582	GCAGCG	0.00619					TCCACC	0.00517					GNGCCG	0.00547	TCCNTT	0.00666	TTTGTC	0.00553
155	GNCGGG	0.00748							CGTTTT	0.00577	GTTGAC	0.00668	AATGGC	0.00579	GGACCA	0.00646	GGNNAA	0.00714	GANGGG	0.00593	AGGTCC	0.00555	TGNCCA	0.00794	CTGGTC	0.00610	ATGGAA	0.00606	GGCGGC	0.00582	ACGGGA	0.00617					GGCATC	0.00516					CCGGCG	0.00545	NCGATC	0.00663	GNCCAG	0.00553
156	GGNTTA	0.00746							GTGGGT	0.00573	TCCNCG	0.00663	CATCCT	0.00577	CNGGAT	0.00644	NCNAAA	0.00711	NGGGAA	0.00593	NCGAAA	0.00555	CGTGGG	0.00794	TGGCNG	0.00608	GCCACA	0.00605	TTTNTT	0.00578	CGGCAC	0.00617					GCATCT	0.00515					NTGNCC	0.00540	CCGCGA	0.00648	CATCCT	0.00550
157	TCNGGA	0.00742							GTTGNC	0.00572	CCNNCC	0.00663	GCCGAA	0.00575	NGGATT	0.00642	GNNAAA	0.00711	GTCATA	0.00591	ATNCGA	0.00555	NGCTGC	0.00792	TCGCAT	0.00601	GCTTAG	0.00599	CGCNCA	0.00578	GCGCTC	0.00615					GANGGG	0.00515					GGCGTG	0.00537	CTTTGG	0.00643	TGGCAT	0.00543
158	GTGNGC	0.00740							GTNCGC	0.00570	ANTCCC	0.00663	NTCCTT	0.00572	TTTNCG	0.00642	CTGCNC	0.00709	GCGCAC	0.00589	GTCAAC	0.00553	NCTGCG	0.00788	TTGGCC	0.00600	GNCAAA	0.00591	CNCGCA	0.00571	CAGGNG	0.00612					TTNGCA	0.00511					NCTCGA	0.00535	TTTGCG	0.00643	TCAGCT	0.00541
159	TNGGCA	0.00739							GCGCTC	0.00569	CANTTC	0.00657	CGNTTT	0.00570	ACCTGA	0.00641	AGTGGG	0.00708	GCGGGA	0.00589	CAACAC	0.00553	CGNTCC	0.00781	TCAGTT	0.00599	NGCGAA	0.00591	GGGGAA	0.00564	TGGNCA	0.00612					GNTTTT	0.00508					TCGGGT	0.00535	TGNGCT	0.00638	CCATTT	0.00540
160	ACTGCT	0.00738							GTGAGC	0.00568	CGANCC	0.00656	NGCCGC	0.00570	GNCAGG	0.00639	CNCACG	0.00703	CACTTT	0.00587	ATCCNT	0.00552	CGAANC	0.00780	AACGGT	0.00588	GGAAAA	0.00588	NAAAGG	0.00563	NGACGG	0.00612					NTTTGG	0.00508					GGCNGG	0.00534	CCNNTG	0.00635	GCACGG	0.00532
161	ATGNGC	0.00736							AGCNAG	0.00562	CCANCC	0.00653	TGGCAT	0.00570	GNCGGG	0.00631	GTTGAT	0.00703	TCGCNG	0.00585	NGGCGA	0.00550	TGCGGT	0.00775	TGCCCA	0.00588	AAGNCG	0.00584	TCANGG	0.00560	GTGGCT	0.00611					TTGGNC	0.00508					CNGCCC	0.00532	GCTTTG	0.00625	TCCCTT	0.00531
162	ATTTTC	0.00735							TCGAAT	0.00562	CCACAT	0.00648	TTTCAA	0.00570	CACNCG	0.00628	ANCCCG	0.00695	GCCAGG	0.00584	TCCTTT	0.00545	ATATCC	0.00766	ATCCAG	0.00587	AGCCAC	0.00583	NGCNGC	0.00560	CGTGGG	0.00610					CTTTTT	0.00504					ATATNT	0.00530	TTGTTT	0.00623	TGTCGC	0.00530
163	GCGANT	0.00733							NTGNGC	0.00560	CNATCC	0.00648	TCAGCT	0.00567	CCTNGC	0.00628	GTCCNT	0.00695	CCGCTG	0.00581	NGCTCA	0.00543	CTGCNT	0.00764	TGGNAA	0.00580	TGCATT	0.00580	TAGTTT	0.00556	CCTGCG	0.00609					TGGCGA	0.00504					CTTTTC	0.00524	NTGCGC	0.00623	NGCANC	0.00527
164	TGACGG	0.00732							CGNTCC	0.00555	CCTGNT	0.00645	GTCNGC	0.00564	GATTGC	0.00626	CCAGNT	0.00695	CGATGC	0.00580	NTTCGA	0.00542	GCNGNC	0.00759	NCTGNC	0.00578	AAAAGT	0.00580	NTGGNA	0.00554	NTGGGC	0.00605					GCCAAA	0.00503					GTCGGC	0.00524	GCNGNC	0.00622	ACCGAA	0.00525
165	TCCATT	0.00730							NGAGCG	0.00554	GCCACA	0.00644	TCNTGG	0.00563	ATGGTA	0.00623	TCGTAC	0.00695	GGCAGG	0.00580	CGGNCC	0.00541	NCCTGG	0.00758	GTGNCA	0.00578	ATNCGA	0.00578	GGCTCG	0.00552	ATCNCG	0.00598					CTCCGC	0.00502					NCCAGC	0.00521	TNGTTT	0.00619	CTCGAA	0.00522
166	GTNGGC	0.00729							ATCNCG	0.00553	AANCCC	0.00637	TCCTCC	0.00561	CTGGAT	0.00622	CCNGNT	0.00689	CTCGAA	0.00576	GGACAA	0.00539	TTTGTC	0.00756	GCACAG	0.00577	NCCACA	0.00578	CCTCGC	0.00551	CNGTTT	0.00592					GCNGGC	0.00501					GNGAAC	0.00520	GCCGNC	0.00616	GCTGNC	0.00522
167	TCGGNC	0.00728							TTNGCA	0.00553	CTTNGA	0.00633	TTCGGG	0.00560	AAAGNG	0.00620	CCATGT	0.00686	NTCTGG	0.00574	GGTGCC	0.00538	GNCCAG	0.00756	GAANGG	0.00570	ACAAAG	0.00577	GGCNNC	0.00548	ATATCC	0.00589											GCNGCC	0.00519	TTTTTA	0.00612	AGCGGC	0.00521
168	AGCAGC	0.00726							CTGNCG	0.00552	ACCCAC	0.00632	CNCGCA	0.00558	GAGCNC	0.00617	NGTCAA	0.00686	AAGNCG	0.00574	CNGGCG	0.00532	ANCTGC	0.00748	CGNAGG	0.00569	ATGTNT	0.00574	NCTCGA	0.00547	GGAATC	0.00589											GCNGNC	0.00517	NTCGCA	0.00612	TGGCCC	0.00520
169	NCTGCT	0.00724							AATTCG	0.00544	GNTGCC	0.00625	NGCCGA	0.00558	GNTTTG	0.00615	CNGCCA	0.00685	GAAGNC	0.00573	CACANG	0.00532	CGGTNT	0.00748	CGCTGC	0.00567	ATANAT	0.00570	GNCGNC	0.00547	CTTGGC	0.00587											TANATA	0.00517	TTCCNC	0.00612	AGCCGG	0.00519
170	CAGTTT	0.00723							GCAGCT	0.00541	CCNCTG	0.00622	CNGAGC	0.00557	GCCGAT	0.00614	GGTAAA	0.00677	AGNNGC	0.00573	GCCATC	0.00532	TGGCAT	0.00743	GAAATC	0.00566	NTGNGC	0.00565	CAAAGG	0.00547	CNGCTC	0.00585											NCGATC	0.00517	NCNTTT	0.00608	TTCCCG	0.00516
171	TGCGNA	0.00719							CAGCTT	0.00537	AGCCAC	0.00621	CAGNTC	0.00557	GGGNTT	0.00614	GCTCGA	0.00675	GGCGGT	0.00571	GCANTT	0.00531	CACGCC	0.00738	NCTGCC	0.00565	ATCNCG	0.00558	GNCGCG	0.00544	GCAGCT	0.00584											CCANAA	0.00517	NCTGGC	0.00608	CCTCGC	0.00514
172	AAAAAG	0.00718							CGCGNA	0.00534	CGTTTT	0.00619	TCGCNG	0.00556	ANGGAA	0.00613	CGNACA	0.00673	ACCTGA	0.00570	CAGCCT	0.00530	CGCNCA	0.00737	GAAGGA	0.00565	CCNNTG	0.00556	TNCCCT	0.00542	CNCTTG	0.00582											GCGATA	0.00514	GGNTTA	0.00606	TGTTCC	0.00513
173	TCCNCC	0.00716							CGGTNT	0.00532	TGACGT	0.00619	TGTCGC	0.00556	CTNGCT	0.00611	GCTCNA	0.00665	CAGGTA	0.00570	AGNCGA	0.00528	GCGACT	0.00734	TNCTGG	0.00563	GTCANA	0.00556	TCNGCG	0.00541	CAGCTT	0.00581											CNGTCC	0.00513	NACACA	0.00602	NTTTTG	0.00512
174	CANTTG	0.00716							NGCCGC	0.00528	TCNGCT	0.00619	GACCAA	0.00554	TNGCTG	0.00610	AACCAG	0.00661	NCGCAG	0.00569	TGTCAA	0.00527	GTCATA	0.00733	GAACNG	0.00563	NACAAA	0.00555	NTGGCC	0.00541	NGGCAG	0.00578											TCCCGG	0.00513	TTTNCA	0.00602	CGGNGA	0.00511
175	TCNNGG	0.00714							TGCGNG	0.00528	CCANAA	0.00617	CTGNGC	0.00551	AATGCG	0.00610	GATTTT	0.00660	TTCCCG	0.00569	NTCGAA	0.00526	TCCTCC	0.00732	TCCNNG	0.00561	TTTAGA	0.00547	ATGGTA	0.00538	CACCCA	0.00577											CNGNCC	0.00513	CGCGAT	0.00599	CCNNGC	0.00511
176	CTTGGA	0.00712							TTTCAA	0.00528	AAAAGT	0.00617	GACGCC	0.00549	CGCAGT	0.00609	TGTGTA	0.00653	CGGACC	0.00568	ANNCGA	0.00524	NGCCGA	0.00727	NTGNGC	0.00560	TGNATT	0.00547	GCGGCG	0.00538	NNTTTT	0.00572											ATGCGA	0.00512	GNAAAA	0.00597	CAAAGG	0.00510
177	GNTCGC	0.00708							CGAANG	0.00528	CCNCCC	0.00617	NCAGCT	0.00548	CCCTTG	0.00604	TGNCGC	0.00651	TTAGTT	0.00568	AAATTA	0.00523	TGTCGC	0.00724	TCTCGC	0.00557	TCAGAC	0.00546	TNTTTT	0.00532	CGNTTT	0.00571											GNCCAT	0.00510	AAGCGA	0.00595	GCACCC	0.00509
178	GTTTCG	0.00705							TCAGCT	0.00526	NCCACA	0.00615	GNGCCG	0.00547	TAGCTG	0.00603	CTCNAC	0.00648	CAGCTC	0.00564	AGTGCA	0.00518	TNGCNG	0.00722	GATNTC	0.00555	CGATNC	0.00546	TCCNTT	0.00531	NGCCGC	0.00571											CGNTTT	0.00507	GGNNAA	0.00594	GAAACT	0.00508
179	GNCAGC	0.00701							TTTNTT	0.00525	GTTGNC	0.00615	GGACCA	0.00546	GNCTGG	0.00603	CATANA	0.00644	GNCGNC	0.00562	CCANTG	0.00515	CTGTCA	0.00722	GGATCG	0.00555	AANAAA	0.00546	GGCTNG	0.00529	TGGNCG	0.00569											TGGCAA	0.00507	GGANAA	0.00588	TNGCGG	0.00507
180	AANGGA	0.00697							TTCGGG	0.00519	ACAAAG	0.00615	ACCTGA	0.00542	CCTNCC	0.00601	NTCCCG	0.00642	CAAAGG	0.00562	TTNTAT	0.00515	ACCGAA	0.00717	CNTTTG	0.00553	GCGAAC	0.00545	CTCGNA	0.00528	CGCNCA	0.00567											CAGATT	0.00506	TTCCAG	0.00582	GATGTC	0.00506
181	CCAGCT	0.00696							TAAACT	0.00519	TCAANG	0.00608	CCGCCC	0.00541	GACAAT	0.00598	TTTGNT	0.00642	CCGCAG	0.00559	CANGAC	0.00515	GACACG	0.00715	GCANTT	0.00549	GNCGAC	0.00545	CCCATT	0.00527	TCNNGG	0.00566											NTGGCA	0.00506	CGGNCC	0.00580	CCTNGC	0.00506
182	AGGTAG	0.00695							TCNACC	0.00519	TTNCCC	0.00604	TCGCCG	0.00539	NTGNGC	0.00595	AAGTCA	0.00640	GNGCCA	0.00559	GAGGAT	0.00514	CGCCGA	0.00713	ATATCC	0.00545	ANGCGA	0.00545	CGCAGT	0.00527	TCNTGG	0.00565											NCNGGC	0.00505	GCGGAC	0.00580	NTGGCC	0.00505
183	GTTGTC	0.00695							TTTTTG	0.00518	AGCTNA	0.00600	GCNGAC	0.00539	TNGCCG	0.00592	GGNAAC	0.00633	TNGCGG	0.00558	NGACGC	0.00514	NTCTGG	0.00712	GGAATC	0.00545	AAACAC	0.00542	GGNNAA	0.00526	GNTGGC	0.00560											TTGCCC	0.00505	ACGGCC	0.00579	TGGCTC	0.00503
184	NATGGG	0.00693							CNCGCA	0.00518	GCTTAA	0.00598	TNTCGC	0.00536	GTGCAT	0.00590	GNCGCC	0.00633	NGTGCC	0.00558	GANGTC	0.00511	GCGATC	0.00710	AGAAGC	0.00544	TCTGAT	0.00542	GANGCG	0.00525	GNTTTT	0.00558											CCGATC	0.00504	AGCGAA	0.00578	TCCCGT	0.00502
185	GCNGGA	0.00693							NGTTTT	0.00515	CNNTGC	0.00598	GNCGNC	0.00535	TGNGCT	0.00589	NAATCC	0.00631	TCCTNG	0.00558	CAGCGT	0.00511	NCCTGC	0.00709	GNGAAC	0.00543	AATGAA	0.00540	CCCTTG	0.00522	GNGTGG	0.00557											AANTCG	0.00503	CNGCGA	0.00575	GCGGCG	0.00502
186	ATTCTG	0.00691							TTTTGC	0.00515	GGCNAC	0.00597	ATTNGT	0.00533	ACTCGG	0.00588	NGCTCA	0.00629	CTCGNC	0.00557	NCAGTT	0.00510	TAGTTT	0.00709	TNCGCA	0.00542	NANAAA	0.00539	GGNGAT	0.00521	TGTCGC	0.00557											GGCATC	0.00503	TTTNTG	0.00574
187	TGGGNA	0.00686							GTTCGC	0.00515	NGAGCC	0.00593	TCNGCG	0.00530	ATCTGC	0.00588	TCCNTG	0.00627	NTGGCC	0.00557	CCTGCT	0.00509	NNTGGC	0.00708	CNGCTC	0.00542	GNCCTT	0.00538	NCGCAC	0.00520	AANGGA	0.00553											TCCTCG	0.00500	NTGTGC	0.00574
188	GATCNG	0.00685							TTTTGT	0.00514	CGANGC	0.00592	GGNGCG	0.00529	CTGGGA	0.00587	GCNGCG	0.00626	TGGCTC	0.00555	ATAGTT	0.00508	GCNTGG	0.00706	GCAGCT	0.00541	CNAAAA	0.00533	AAAGGC	0.00517	CTGNGC	0.00552													CNTTTG	0.00573
189	CGTNGG	0.00674							GNNGCG	0.00511	CNCCCA	0.00588	TAAACG	0.00528	CCNNTG	0.00586	NGGGAA	0.00625	ACCCTC	0.00551	GATATC	0.00504	TTGGCA	0.00701	GNNCAG	0.00541	GTCAGC	0.00525	NCTCGG	0.00515	TCANGG	0.00549													GGNAAA	0.00571
190	TCGCAG	0.00671							CAAAAG	0.00511	NGATGC	0.00583	CATNTC	0.00525	TCTGCT	0.00585	AAANGT	0.00625	CGNGGA	0.00550	AGNNGC	0.00502	TNTCGC	0.00699	NAACTG	0.00539	CACAGC	0.00524	GTCCNT	0.00513	GGNTTT	0.00549													CCGTTT	0.00569
191	CNGNTT	0.00669							GCNCGA	0.00511	ATNTCC	0.00583	CGNGGA	0.00524	CCTNTG	0.00584	CAGCNA	0.00622	ACTNGG	0.00550	AAGGAC	0.00501	GNCGNC	0.00698	GCCCAG	0.00539	GNTGGC	0.00523	CCAGNT	0.00513	ATGCAC	0.00547													CNGTTT	0.00568
192	AACAAA	0.00667							GGATTA	0.00510	CNCNGC	0.00582	CAGCTA	0.00523	GCGGTC	0.00582	CNAAAC	0.00616	GCGANT	0.00549			GNGAGT	0.00694	GGAGGA	0.00537	CNTNTG	0.00522	CATAAA	0.00512	TAGTTT	0.00545													CTTTTT	0.00566
193	NGCGAA	0.00664							GTGATG	0.00509	TTTCCA	0.00579	CATCNC	0.00521	CNGNCC	0.00579	GNCAGC	0.00615	CACCTT	0.00548			GNGCCA	0.00693	TGNCNA	0.00536	CNGAGC	0.00521	AATGGA	0.00511	TGGNNA	0.00545													AGNCGA	0.00566
194	AGGATC	0.00657							NCAGCT	0.00508	CNNCCA	0.00573	GNTTTG	0.00520	ATTCAT	0.00578	NAAAGG	0.00610	CCNTTG	0.00547			TNGCAT	0.00693	CGNCCA	0.00535	ANAAAA	0.00520	NTTTTT	0.00505	NNTGGC	0.00544													GNNAAA	0.00564
195	NGCGTG	0.00656							CTCGAA	0.00508	NCNGCT	0.00573	NTCCGC	0.00520	TGGTGG	0.00576	GTGTGT	0.00607	CNAAGG	0.00546			CCTNGC	0.00692	CGGTNT	0.00533	GCGCTA	0.00517			CCTCGC	0.00540													GANCGG	0.00562
196	AAAAGT	0.00652							GNGCCG	0.00507	TGNGCC	0.00567	AATGCG	0.00516	GCNGNC	0.00573	ANNCGA	0.00607	CCGNNG	0.00545			NNCTGC	0.00687	NCNGGC	0.00527	GACAAA	0.00516			CACGGA	0.00539													TTTTNT	0.00559
197	NGCGGA	0.00645							CGCCGA	0.00507	CCATTT	0.00564	CGCAGT	0.00515	NGTCCT	0.00572	CGCCGG	0.00606	CTNGCT	0.00543			NCGGCG	0.00687	CACGCC	0.00526	GCTGNC	0.00512			TNTCGC	0.00537													TTNGGC	0.00552
198	CAGGNG	0.00643							GGAGCG	0.00506	GNCCAC	0.00560	GANGAC	0.00513	CCGNAG	0.00572	NCAAAG	0.00606	GNTGCG	0.00538			ATGGTA	0.00687	ATCNCC	0.00523	GCATTG	0.00510			GNCGNC	0.00536													GGCNAA	0.00552
199	NCGGAT	0.00640							GCGATC	0.00505	NNATCC	0.00558	CCCGGA	0.00511	AGCCGA	0.00570	AGCGCC	0.00604	CCACGG	0.00538			CNGCCG	0.00682	TCNTGG	0.00523	GTACAT	0.00505			GNCNGC	0.00535													GNCGNC	0.00549
200	NTGGGC	0.00635							NCCTGC	0.00505	GNTGGC	0.00557	CGAATT	0.00510	GCCCCT	0.00569	TGGGNA	0.00602	NGGCNA	0.00538			TCATAA	0.00676	CACCGA	0.00522	NTTTTG	0.00503			GCACCC	0.00535													NTGGCT	0.00541
201	AGCNGC	0.00632							NNTGGC	0.00504	ANTTCC	0.00557	CNCNCA	0.00507	CTAGCG	0.00569	CTNGGC	0.00593	ATCCTG	0.00536			AACTGC	0.00675	TANCTG	0.00522	CAGNTT	0.00502			GNCGGG	0.00535													CNGGCT	0.00540
202	TGGNNA	0.00624							NCGAAT	0.00503	CNACCA	0.00553	GTGACC	0.00506	TTCCNC	0.00564	GATCTG	0.00591	AGCGGG	0.00536			CGGCNA	0.00674	CNCGCA	0.00518					TGGCNA	0.00533													CNCTCG	0.00537
203	GCANTT	0.00623							TCGCCG	0.00500	AATCCC	0.00551	ACGCAG	0.00503	ACTTCC	0.00564	NGNCAA	0.00589	AGACGG	0.00536			CTNGCT	0.00674	TTTTGC	0.00515					NAGGCG	0.00532													TGGNAA	0.00534
204	CNGTTT	0.00621									GATGNC	0.00548	CTTTGG	0.00502	GCAGGC	0.00564	ATAGTT	0.00589	TNCTGG	0.00531			AATGCG	0.00672	TNTGGC	0.00515					CCTNGC	0.00532													AAAAAC	0.00532
205	TGCNCA	0.00620									GGAGGG	0.00546	AAACGC	0.00502	GGTAAC	0.00563	CTCGNC	0.00587	GCGGTT	0.00530			CGCAGT	0.00672	GTTCGC	0.00515					ATTTNC	0.00531													TCTTTT	0.00530
206	CACGCG	0.00618									ATGCAC	0.00544	CATAAA	0.00501	CATGGC	0.00562	GGCAAA	0.00587	CTTTGG	0.00527			CNGTCC	0.00669	GACTTG	0.00514					NTGGCC	0.00531													GCNTCG	0.00529
207	GANCNG	0.00618									TGCTNA	0.00543			GACGNG	0.00562	AAAACG	0.00585	GAGCCA	0.00527			GNTGCG	0.00668	CTAAGC	0.00514					CTGGAT	0.00527													NNTTTT	0.00522
208	GNCNGG	0.00617									CGTCAA	0.00542			AGGACA	0.00561	GGNCAA	0.00582	TNGCCG	0.00526			CTGCNC	0.00667	GGGGAA	0.00512					GNNCAG	0.00525													TTNNGC	0.00520
209	AAATTA	0.00613									CATAGT	0.00540			NCTGGC	0.00561	CNCTCG	0.00581	GGCNAT	0.00523			CGGCGG	0.00665	NGGCNA	0.00511					ACTNGG	0.00524													CNCACA	0.00517
210	GNCGAC	0.00613									CNTAAA	0.00540			CCATAA	0.00559	AAGACC	0.00579	TGGCNG	0.00516			CTGCGA	0.00664	TGCCNT	0.00510					GCNCAG	0.00522													TGTGTG	0.00515
211	NGCAGC	0.00612									AGCTCA	0.00532			GGCATG	0.00559	GNCANA	0.00577	GAAGGC	0.00513			NTGNGC	0.00656	NCAGCT	0.00508					GTNGGC	0.00521													GCATCC	0.00513
212	AATCGA	0.00611									CATTGT	0.00530			ATGGCA	0.00557	AACNAA	0.00576	GTGCCA	0.00513			ACGCAG	0.00655	GCTGNC	0.00508					TNTNTT	0.00521													NTGCNC	0.00513
213	CNCTTG	0.00611									TGGCNA	0.00530			CGCCTT	0.00556	GTGNCA	0.00575	GCTTTG	0.00513			CGNCGA	0.00636	AGCCGG	0.00505					AACTGC	0.00519													GGTGNG	0.00511
214	GNCCAG	0.00610									GNGCCA	0.00530			AACTGG	0.00554	CNCGAC	0.00571	TCTCGG	0.00512			TNNCTG	0.00636	NNTGGC	0.00504					TNGCTG	0.00517													NTTTGT	0.00510
215	CGCGNA	0.00606									ATTTNC	0.00528			NAACTG	0.00549	NGNGCC	0.00567	CNCGGA	0.00511			TGGTGG	0.00635	NCAGNT	0.00502					NCTGCT	0.00517													TGNGCG	0.00508
216	CGGTNT	0.00604									NTGGCC	0.00527			AAGCGA	0.00549	TCTCCA	0.00564	GCNGNC	0.00510			CGNACA	0.00633	TCCNGC	0.00501					CGCAGT	0.00517													ACNCAC	0.00505
217	GGGCNG	0.00603									CTNGGA	0.00525			NGATCC	0.00548	AGTTTG	0.00563	NCGCNG	0.00509			NTGCGC	0.00633							GNCNGG	0.00514													ACACNC	0.00505
218	CNNGGA	0.00602									CNCAAT	0.00525			GCTGCA	0.00545	CGTGNG	0.00563	ACTTGG	0.00509			CGCAAA	0.00633							TGCGNA	0.00514													NAANGG	0.00501
219	ATGCNC	0.00602									ACATTA	0.00522			NGNCCA	0.00543	CCATCA	0.00562	NGTCCT	0.00508			GTGGGC	0.00632							CTGCNC	0.00513
220	NNGGAT	0.00599									NCCANC	0.00521			CATTCA	0.00543	GCCANC	0.00560	CCNTCG	0.00505			AGCCGA	0.00629							CACNTG	0.00512
221	GACNGA	0.00598									GCCNNC	0.00521			NGGNTT	0.00540	AGCNAG	0.00560	AAGGNG	0.00503			CTGNCT	0.00628							AGTGGG	0.00512
222	CGCNCA	0.00595									ACTNGG	0.00521			GGAAGG	0.00536	CCNAAA	0.00558	TCGNAG	0.00502			GCCGNC	0.00626							CANTTG	0.00512
223	NGCCAG	0.00595									CCCNCT	0.00520			GGNATT	0.00535	GCCTGC	0.00556					NTCGCA	0.00623							CTGCGA	0.00510
224	TCNACC	0.00589									ANCCAC	0.00520			NGGGAA	0.00533	GNCNGC	0.00555					GACGNG	0.00619							TTNTNT	0.00509
225	GNTGGC	0.00588									GCNCAG	0.00518			AGCGAA	0.00533	GGCNAT	0.00552					AGGACA	0.00619							CCGCGA	0.00507
226	NGNCAG	0.00582									TTGACG	0.00515			GGACAA	0.00533	AAANTG	0.00552					NCNGGC	0.00617							NGGNTT	0.00504
227	GTGTTG	0.00579									CGGCNA	0.00515			NTCCTG	0.00533	GGNCAG	0.00548					NGCGAC	0.00616							CCAGNT	0.00503
228	TCAAGG	0.00578									NCGATC	0.00515			TGGNAT	0.00533	ACNCAC	0.00546					NGGCNA	0.00616							TNGCCG	0.00502
229	ATTAGA	0.00576									CTCNGC	0.00515			AGCNGC	0.00532	ACACNC	0.00545					GCAGTC	0.00615
230	GGNTTT	0.00576									AAGCNA	0.00514			CNGCGA	0.00531	TGNGCA	0.00545					NCNGCG	0.00614
231	ATGCAC	0.00575									NCANTT	0.00514			CTTTCT	0.00529	AAANNG	0.00545					TGNCGC	0.00612
232	TGNNCA	0.00574									CNGTCC	0.00511			NTTGTT	0.00528	CCAGNC	0.00545					NAAACT	0.00610
233	GGNATT	0.00572									GNCCAT	0.00508			ACTGGG	0.00526	GNGAAC	0.00540					GGTTTT	0.00609
234	GCTTAC	0.00571									AANCAA	0.00506			TTGGNC	0.00526	CTAATC	0.00540					GTCCTA	0.00606
235	GGCANC	0.00570									CCTNCC	0.00506			CAGCCT	0.00524	CTGNNC	0.00540					TGTCTG	0.00605
236	GCNCTT	0.00568									CNCACG	0.00506			GCCAGC	0.00524	GGNCCA	0.00536					AGGTCC	0.00605
237	ANCGGA	0.00568													NGGGAT	0.00521	TNGTTT	0.00535					TCAAAG	0.00598
238	CAGNTT	0.00565													AGTACC	0.00516	ANCCNG	0.00535					TCAANG	0.00597
239	GTGACG	0.00564													AANGNG	0.00516	NGCCNG	0.00534					AANGCG	0.00592
240	TTGNTC	0.00562													NGCAGC	0.00516	NGGCAG	0.00533					TAGGCT	0.00591
241	CGNATG	0.00560													AACCAC	0.00515	AGCNGG	0.00532					TGNCAA	0.00589
242	TGGCNA	0.00560													AGCGCC	0.00515	CATTTT	0.00530					TGGCAG	0.00588
243	CACNCG	0.00559													GCCNGG	0.00513	AAGGNG	0.00530					GCGNGT	0.00588
244	NTGGCC	0.00557													AGTGCA	0.00512	GCCNGC	0.00528					NTGCGA	0.00588
245	ACTNGG	0.00550													NCGCAG	0.00512	NTCCTT	0.00528					NTTGTC	0.00587
246	CAGCTA	0.00550													TGAGGG	0.00509	AAAANG	0.00528					CTTTCT	0.00584
247	GNAGCT	0.00548													ATNGCC	0.00505	GAGCNG	0.00528					TTNGCA	0.00583
248	NCCAGC	0.00548													CTGCAC	0.00504	CNTTTT	0.00527					AGTCCT	0.00581
249	GCNCAG	0.00548															CGNTTT	0.00526					TGNCNA	0.00580
250	AAACTC	0.00546															CNAAAA	0.00526					GTCAAA	0.00579
251	NGCAGG	0.00542															CGAANG	0.00526					GTCCNG	0.00576
252	AGTCGA	0.00540															GTCNGC	0.00521					CAGNCG	0.00576
253	GNTGNC	0.00540															CGACCA	0.00521					AGNCGA	0.00576
254	AGGCAG	0.00539															TCNTGG	0.00520					GAAGTC	0.00572
255	CACNTG	0.00538															CNGNTC	0.00516					ANNCGA	0.00571
256	TTATGC	0.00538															AGNGCC	0.00516					AGGACG	0.00570
257	TNNGCA	0.00537															AGNGGG	0.00516					TGNCCT	0.00570
258	CGAATT	0.00536															GNGTGG	0.00513					CGCTTT	0.00568
259	NCGCAC	0.00535															CNACCA	0.00512					GGGAGC	0.00567
260	GNATTG	0.00531															CANAAA	0.00512					AGTGCA	0.00565
261	TGNGNA	0.00530															TTGCAT	0.00511					GCGANA	0.00564
262	AGCGGA	0.00529															NNGCCA	0.00510					GGCGNC	0.00563
263	CCAGNT	0.00528															GCNCGA	0.00509					CTTGTC	0.00561
264	GACGGA	0.00526															GNCCNT	0.00508					CTNGGC	0.00558
265	NCAGNT	0.00526															ATCNNG	0.00505					GCGTNG	0.00558
266	GATNGG	0.00522															NTCTGG	0.00505					GNGTGT	0.00557
267	NGCGTC	0.00520															TCNCGA	0.00505					TGCGNG	0.00557
268	CAAACT	0.00515															ANCGCC	0.00505					CCTGGA	0.00552
269	GGATNA	0.00513															CNGGAT	0.00503					NTGGCT	0.00550
270	NGGAGC	0.00508															TCCACT	0.00501					AAGGAC	0.00546
271	CGGGNC	0.00507															CAGCNC	0.00501					NGCCAA	0.00543
272	GATTNG	0.00506																					TAAATC	0.00542
273	NTGCNC	0.00505																					GCNTCG	0.00538
274	NNGCAG	0.00504																					NTCCNG	0.00537
275	TCGNAG	0.00503																					NTTGGC	0.00537
276	NTCGCA	0.00503																					CGANTG	0.00533
277	GNNTTG	0.00500																					TGCATC	0.00532
278																							NCTGCC	0.00529
279																							CGTGNG	0.00529
280																							CAATCG	0.00528
281																							AGCNAG	0.00527
282																							CGAATG	0.00526
283																							CTCTGC	0.00526
284																							CTGNCC	0.00524
285																							CGNATG	0.00521
286																							GACTCT	0.00519
287																							GGCNAT	0.00519
288																							AAANTG	0.00519
289																							NNTGCG	0.00515
290																							ACACNC	0.00513
291																							TGNGCA	0.00513
292																							CCAGNC	0.00513
293																							CCGAAA	0.00510
294																							GNTTTG	0.00508
295																							GCNGCC	0.00508
296																							CTGNNC	0.00508
297																							ATGGTG	0.00506
298																							GACCGA	0.00505
299																							CGAATA	0.00502
300																							ATCCNG	0.00501
301																							GGTGTG	0.00500
302
303
304
305
306
307
308
309
310
311
312
313
314
315
316
317
318
319
320
321
322
323
324
325
326
327
328
329
330
331
332
333
334
335
336
337
338
339
340
341
342
343
344
345
346
347
348
349
350
[truncated: 205 more columns]
