# Supplementary material for: The folded k-spectrum kernel: A machine learning approach to detecting transcription factor binding sites with gapped nucleotide dependencies
Source: PLoS One. 2017 Oct 5;12(10):e0185570. doi: 10.1371/journal.pone.0185570 (PMC5628859; doi:10.1371/journal.pone.0185570)
Supplement: S4 Table — (XLS) [file pone.0185570.s004.xls]

## Sheet: Sheet1
Table S4. The gapped k-mer models enriched (r > 0.005) in the Group 1 CRMs with total counts and cumulative weights of the corresponding motifs from Table S2. 'N' represents a gapped base, 'a' represents a non-gapped base.
	GROUP 1		GROUP 1		GROUP 1		GROUP 1		GROUP 1		GROUP 1		GROUP 1
	CRM ID: 4		CRM ID: 22		CRM ID: 25		CRM ID: 35		CRM ID: 44		CRM ID: 54		CRM ID: 101
	hb_2+.fasta: Count	Cumulative Weight	kn_2+.fasta: Count	Cumulative Weight	Kr_4+.fasta: Count	Cumulative Weight	Stat92E_1+.fasta: Count	Cumulative Weight	nos+.fasta: Count	Cumulative Weight	oc_5+.fasta: Count	Cumulative Weight	gsb_1+.fasta: Count	Cumulative Weight
1	aaaaaa: 139	2.06929	aaaaaa: 83	0.67646	aaaaaa: 62	0.48218	aaaaaa: 92	0.69957	aaaaaa: 140	1.29106	aaaaaa: 105	1.53360	aaaaaa: 140	1.29837
2	aaaaNa: 24	0.19618	aaaaNa: 4	0.02581	aaNaaa: 5	0.03349	aaaaNa: 5	0.03266	aNaaaa: 10	0.09456	aaaNaa: 26	0.23969	aaaNaa: 18	0.13085
3	aNaaaa: 22	0.20893	aNaaaa: 4	0.02717	aaaaNa: 2	0.01470	aaaNaa: 8	0.05554	Naaaaa: 13	0.09139	aNaaaa: 22	0.16127	aaaaNa: 8	0.06424
4	Naaaaa: 27	0.21772	aaaNaa: 4	0.02583	aaaNaa: 6	0.03720	aaNaaa: 6	0.04021	aaaNaa: 9	0.06578	aaNaaa: 21	0.17082	aNaaaa: 11	0.08022
5	aaNaaa: 20	0.17985	aaNaaa: 3	0.01784	aaaNNa: 1	0.00620	aNaaaa: 5	0.02982	aaaaNa: 10	0.07045	aaaaNa: 21	0.18171	Naaaaa: 15	0.09924
6	aaaNaa: 25	0.17495	Naaaaa: 5	0.03120	Naaaaa: 3	0.01626	Naaaaa: 6	0.03522	NNaaaa: 2	0.01486	Naaaaa: 20	0.16748	aaNaaa: 11	0.06637
7	aNaaNa: 2	0.01706	NaaNaa: 1	0.00628	aNaaaa: 2	0.01071			aaNaaa: 15	0.10844	aaNNaa: 5	0.04525	aNaaNa: 2	0.01182
8	aNNaaa: 4	0.02620	aaNNaa: 1	0.00579	aNNaaa: 1	0.00518			aNaaNa: 2	0.01313	NaNaaa: 2	0.01443	aNaNaa: 1	0.00507
9	NaaNaa: 2	0.01617							NaaNaa: 1	0.00560	aaNaNa: 1	0.00867
10	aaNNaa: 2	0.01287							aNNaaa: 1	0.00511	aNaNaa: 3	0.02024
11	aNaNaa: 2	0.01286									NaaaNa: 3	0.01904
12	aaaNNa: 1	0.00624									NaaNaa: 2	0.01197
13	aaNaNa: 2	0.01148									aNaaNa: 1	0.00681
14	NNaaaa: 2	0.01103									aNNaaa: 2	0.01171
15	NaNaaa: 1	0.00582									NNaaaa: 1	0.00558
16	NaaaNa: 2	0.01031									aaaNNa: 1	0.00521
