# Supplementary material for: The folded k-spectrum kernel: A machine learning approach to detecting transcription factor binding sites with gapped nucleotide dependencies
Source: PLoS One. 2017 Oct 5;12(10):e0185570. doi: 10.1371/journal.pone.0185570 (PMC5628859; doi:10.1371/journal.pone.0185570)
Supplement: S5 Table — (XLS) [file pone.0185570.s005.xls]

## Sheet: Sheet1
Table S5. The gapped k-mers enriched (r > 0.005) in the Group 1 CRMs by using the feature elimination (FE) procedure in the SVM methods. The CRM sequences in Group 1 are identified through randomized leave-sets-out cross-validation tests (Figures 2-3B) by using the SVM methods with feature elimination (FE) procedure. These 9 sequences are detected as belonging to the 'positive sequence set' by ga…
	GROUP 1		GROUP 1		GROUP 1		GROUP 1		GROUP 1		GROUP 1		GROUP 1		GROUP 1		GROUP 1
	CRM ID: 16		CRM ID: 22		CRM ID: 29		CRM ID: 35		CRM ID: 66		CRM ID: 70		CRM ID: 91		CRM ID: 98		CRM ID: 116
	iab-4+.fasta	Weight	kn_2+.fasta	Weight	Optix+.fasta	Weight	Stat92E_1+.fasta	Weight	prd_1+.fasta	Weight	prd_3+.fasta	Weight	ftz_3+.fasta	Weight	slp1_4+.fasta	Weight	toy+.fasta	Weight
1	CNGCGA	0.03848	NNNTTT	0.01500	GCNGNC	0.01514	NACACA	0.04287	GNGACG	0.07545	NCANTT	0.01665	NACACA	0.04790	NACACA	0.08180	CATNTG	0.04134
2	GNGCCA	0.03337	NNNAAA	0.01159	AANGNG	0.01022	CACNTG	0.04097	CCNGGC	0.06926	NTGNGC	0.01517	NTCGAA	0.04330	NAAATC	0.05775	NAGCCA	0.04063
3	GNCGCA	0.02879	NCAGNT	0.01080	NGCNNA	0.00967	CACNCA	0.03668	NCCTGG	0.06003	NGGNAA	0.01316	NAGGAC	0.03182	NGGATT	0.05458	NGTGTG	0.03655
4	NCANTT	0.02869	NAAANT	0.01076	GANGNC	0.00566	NTGTTG	0.03492	CNGCGA	0.05603	NTCNGC	0.01259	NGCACA	0.03086	NAATCC	0.05424	NCACAG	0.03568
5	GNTGCC	0.02499	NAAANA	0.00899	NTNNGC	0.00537	CNCACA	0.03261	TCNCCG	0.05244	NGCNGC	0.01129	NCACAG	0.03040	NGCCAG	0.05229	NCAAAA	0.03392
6	GNTGGC	0.02088	NTTTNC	0.00890			NGGGAA	0.03051	CANACA	0.05217	NGCNCA	0.00975	NAGCCA	0.02597	NTCGCA	0.04381	AGCNGA	0.03353
7	CNGCCA	0.02043	NTTTNT	0.00883			TNGCTG	0.02905	NGAGCC	0.05102	NAANGG	0.00811	NTTGAG	0.02539	NCACAC	0.03682	NANAAA	0.03331
8	GNCCAG	0.01921	NTNNGC	0.00801			CNGCGA	0.02893	GNCGGC	0.05024	NGGNTT	0.00751	NTATAT	0.02527	NAGCCA	0.03548	ATANAT	0.03277
9	GNCAAA	0.01841	NTTTNG	0.00783			CGGNGA	0.02793	NCGGAG	0.04977	NTNNGC	0.00675	NCGATG	0.02510	NTTCCA	0.03169	AGCNAG	0.03114
10	TNAGCC	0.01832	NGCANC	0.00722			GATNGG	0.02737	GNCAAC	0.04864	NNCNGC	0.00610	NGGAGC	0.02505	NGTCCT	0.03098	CGANCA	0.03053
11	CNTAAA	0.01822	NGCNNA	0.00695			AGCNAG	0.02672	NCTGGC	0.04839	NGCNAA	0.00600	NTTCGA	0.02477	NGTCGC	0.03042	AACNAA	0.03050
12	CNCTTT	0.01707	NTCCNT	0.00674			CCANTG	0.02661	CCNGGG	0.04604	NTGNCC	0.00508	NCAGGC	0.02029	ANATNT	0.03002	NACAAA	0.03003
13	NCNTTT	0.01693	NGGCNA	0.00590			NTATAT	0.02262	GCNCAA	0.04603			NCAGTT	0.02022	NCAAAA	0.02962	NGACAA	0.02926
14	NCCNTT	0.01624	NCAANG	0.00564			ANCCAC	0.02201	GAGCNC	0.04278			NGCAGG	0.01925	NACAAA	0.02622	NCTGGC	0.02912
15	NGNCCA	0.01588	NTGCNC	0.00532			TNTATT	0.02195	NGCACA	0.04011			NCATTT	0.01801	NCGGAG	0.02615	CGANGC	0.02718
16	NGNCAA	0.01514	NTGGNA	0.00513			CNTGTG	0.02091	TNAGCC	0.04002			NCAGCT	0.01738	NCTGGC	0.02543	NAAANA	0.02694
17	ANGGAA	0.01506					CATNTG	0.02070	NGGCGA	0.03576			NAAGGA	0.01725	NGCGAA	0.02525	NACANA	0.02651
18	CNAAAC	0.01491					NTCGAA	0.01938	NGCATC	0.03541			NAGCGG	0.01668	NCTGCC	0.02380	NCGATG	0.02618
19	NCNAAA	0.01455					CGCNCA	0.01891	AAAGNG	0.03460			NCGAAA	0.01653	NGCCAA	0.02302	AAANAA	0.02564
20	GNGACG	0.01382					NGCCAA	0.01885	AGCCNG	0.03453			NCAAAA	0.01626	NNGCCA	0.02228	NNNAAA	0.02560
21	NGGNTT	0.01357					ANATNT	0.01877	AAACNC	0.03346			NNCGAA	0.01602	NATATT	0.02161	NAAAAA	0.02532
22	NANTTT	0.01316					ATANAT	0.01875	GGCANC	0.03323			ANNCGA	0.01565	NTCGGA	0.02143	GGANAA	0.02529
23	GNGAAA	0.01260					CCNNTG	0.01849	CGGCNA	0.03316			NATCCT	0.01428	NTGAGC	0.02059	CNTNTG	0.02465
24	ANTTTC	0.01244					GCTNGA	0.01844	TCCCNG	0.03258			NGGCGA	0.01376	NTCCCG	0.01944	GGCNGG	0.02442
25	NGCNAA	0.01218					NTTTTA	0.01816	NGGAGC	0.03256			NCGATC	0.01368	NNNAAA	0.01916	TGTNTG	0.02419
26	CNCAGG	0.01204					CNCCCA	0.01807	GATCNT	0.03211			NGGGAA	0.01364	NGGCGA	0.01880	NNAAAA	0.02375
27	GNCGCG	0.01174					NAGCCA	0.01743	ANCCAC	0.03197			NGCATC	0.01362	NCGCAG	0.01846	CCNNTG	0.02155
28	ANTCGA	0.01165					GNCGGC	0.01730	TTNTCC	0.03039			NTTTTA	0.01353	NGTGCC	0.01829	NTGTGC	0.02148
29	GNTGCG	0.01145					NCGGAG	0.01713	GGNAAC	0.03013			NCACAC	0.01348	NTCTGC	0.01789	AAANGG	0.02146
30	ANCGAA	0.01137					ANCGAA	0.01710	CACANA	0.02981			NAAAAG	0.01342	NGCCCA	0.01720	NCGATC	0.02140
31	NGCNCA	0.01132					CNTNTG	0.01692	AAGGNG	0.02823			NTATTT	0.01340	NGGAGC	0.01711	NGCATC	0.02131
32	GNTCGC	0.01119					GCCNGG	0.01686	ATCCNG	0.02792			NGTGCC	0.01339	NTAAGC	0.01671	AAANGT	0.02114
33	GNCAAC	0.01113					NCAATG	0.01676	CNGAGC	0.02749			NCNTTT	0.01328	AAANNT	0.01671	NGTGCC	0.02094
34	NGCNGC	0.01112					NCTGGC	0.01666	NTCCAG	0.02623			NAATCC	0.01323	NCCACA	0.01646	NGGATT	0.02084
35	CNCAGC	0.01092					TCCNCC	0.01644	NGACGG	0.02536			NGAGCC	0.01308	NTCCTG	0.01621	NAGCGA	0.02064
36	NCNGCC	0.01035					GCGNCG	0.01602	CCNTCG	0.02517			NCGAAT	0.01289	NGGCAG	0.01585	NCGAAT	0.02017
37	GNATAT	0.01010					CCTNGC	0.01578	NACAAA	0.02495			NGNCAA	0.01272	AAANNC	0.01570	NGNCAA	0.01991
38	NAANGG	0.01007					NCTGCC	0.01559	GCCGNC	0.02468			NANTTT	0.01264	NCCAGC	0.01499	NTTTGT	0.01979
39	ANCTGC	0.00926					GNGACG	0.01559	NACANA	0.02447			NGCCCA	0.01259	NCTCGA	0.01406	NTGCCC	0.01958
40	ANATTT	0.00922					NANTTT	0.01555	GNGCCA	0.02429			NTGCCC	0.01252	NGCACA	0.01405	NGCTGG	0.01911
41	CNCGGA	0.00919					NGGCCA	0.01538	AGNCGG	0.02387			NCNAAA	0.01223	NAAAAG	0.01375	TGCNCT	0.01902
42	GNAGGA	0.00884					ANATAT	0.01537	NCCACA	0.02350			NATATT	0.01186	NGCAGG	0.01315	NCCACA	0.01885
43	TNTATT	0.00876					NCCACC	0.01522	ATATNT	0.02298			NGGCAG	0.01160	NGATCC	0.01266	NACACA	0.01874
44	CNCACA	0.00867					NCACAC	0.01508	GCNGGC	0.02195			NTTCCA	0.01160	NCCTTG	0.01236	NTTTTG	0.01847
45	NTCNGC	0.00852					NAACGA	0.01483	TTNGTT	0.02166			NGGCCA	0.01146	NNATCC	0.01216	ATTNGT	0.01789
46	CNGAGC	0.00839					NANAAA	0.01461	GNCGCA	0.02096			NGTCCT	0.01134	AAANNA	0.01178	NGTCCT	0.01774
47	CNAAAA	0.00797					AACNAA	0.01454	NATATT	0.02056			NNATCC	0.01113	NTTGAG	0.01156	GCANCT	0.01733
48	TNATGG	0.00795					CCANCA	0.01447	AGNAGC	0.02036			NGATGC	0.01079	NNAAAA	0.01117	CAGNTT	0.01722
49	NTTNTT	0.00791					TTTNNA	0.01427	CCTGNC	0.02000			NTCGCA	0.01069	NTGCCG	0.01114	NTGGCT	0.01620
50	GNCGAA	0.00779					NGGAAA	0.01415	GNNGGC	0.02000			NNAAAA	0.01051	NNGCGA	0.01095	NAAANT	0.01613
51	TNGCTG	0.00773					TCGNAT	0.01414	NCACAG	0.01976			NCTCGA	0.01029	NTCCAC	0.01088	GATNTC	0.01584
52	TNTGCA	0.00713					NNNAAA	0.01412	CANAAG	0.01943			NNGCCA	0.00978	NTCTGG	0.01059	NAAAAG	0.01575
53	CNTGTG	0.00695					CTCNCT	0.01411	CNCACA	0.01895			GNNGCG	0.00947	NATTTT	0.01041	ANATNT	0.01563
54	NGGNAA	0.00685					GGCNGG	0.01397	CNCATC	0.01882			NGACAA	0.00935	NNCTGC	0.00990	NAATGG	0.01545
55	GNGTGC	0.00680					CNTAAA	0.01370	GACGNC	0.01860			NGATCC	0.00926	NTGTTG	0.00969	NGACGG	0.01526
56	NANAAA	0.00676					ATANTT	0.01364	NTCCCG	0.01850			NCCTTG	0.00904	NTATTT	0.00915	TTTNTG	0.01487
57	NCNGGC	0.00645					NTATTT	0.01349	GCCANA	0.01805			NGCTCA	0.00886	NAGCGA	0.00901	NGCGAA	0.01446
58	CNTTTT	0.00634					NCCACA	0.01348	TGGCNG	0.01803			NGCCAA	0.00842	NNCGAA	0.00875	NCNAAA	0.01435
59	CNCAAT	0.00624					CNCNCA	0.01346	NGCANC	0.01798			NTCCTT	0.00824	NCTCGG	0.00866	NCCTTG	0.01415
60	CNCGAC	0.00622					NCATTT	0.01343	NCGATC	0.01778			NTGCCG	0.00815	NCAATG	0.00853	TGGNAA	0.01411
61	CNGCCC	0.00618					ANTCGA	0.01315	CCATNG	0.01775			CNNTTT	0.00812	NCAAAG	0.00841	AAANGC	0.01408
62	NTNTTT	0.00602					NGACGG	0.01309	CAATNC	0.01734			NATGCG	0.00792	NATCCC	0.00839	GCANTT	0.01402
63	GNGGCG	0.00599					NGNCAA	0.01281	NGGATT	0.01731			NGGAAA	0.00791	NTGGGC	0.00823	GTGNGT	0.01361
64	TNGCCA	0.00580					GCCNGC	0.01278	ANCGGA	0.01721			NGTGTG	0.00779	NAAGGA	0.00785	NCAGCT	0.01359
65	ANCTGG	0.00557					GGGNAA	0.01258	NAATCC	0.01720			NATTTT	0.00762	NCGAAA	0.00753	GGNNAA	0.01335
66	ANTTCG	0.00539					CNTTTG	0.01255	NAGCCA	0.01688			NCAGCG	0.00759	NTTTGC	0.00726	NTTGAG	0.01324
67	GNAATC	0.00537					CGGNTT	0.01242	AANGGG	0.01687			NGCTTA	0.00755	TCCNNG	0.00724	CACNTT	0.01323
68	CNCTTG	0.00533					GCNNAA	0.01239	TNGCTG	0.01687			NTNAGC	0.00745	NTATAT	0.00691	NGCCAA	0.01318
69	GNCGCC	0.00531					NGGCGA	0.01231	ANATAT	0.01674			NGTCAA	0.00733	NCGGGA	0.00685	CGGNCC	0.01293
70	NTGNCC	0.00516					AAANGT	0.01210	GNCTGG	0.01671			NCCACC	0.00680	NTNNGC	0.00679	NTGCCG	0.01276
71	NTGNGC	0.00514					NNNTTT	0.01207	ANATCC	0.01666			NCGCAG	0.00676	NNNTTT	0.00665	NGGAAA	0.01237
72	GNGCCG	0.00502					TNATGG	0.01196	NGCCCA	0.01636			NCGCAC	0.00674	NCGCGA	0.00641	NNTTTG	0.01222
73							CAANAC	0.01195	NAGGCG	0.01625			NAACGA	0.00663	TNGCNG	0.00632	NATTTT	0.01192
74							ATTNGT	0.01194	ATTTNC	0.01560			NCTGCT	0.00650	TTTNNA	0.00622	GTCNGC	0.01173
75							NGGATT	0.01192	NACACA	0.01557			NTNTTT	0.00644	NTTTTA	0.00616	AAANTG	0.01158
76							NTTTGC	0.01188	ACACNC	0.01533			NAGGCG	0.00625	NCCTGC	0.00589	TNTTNT	0.01154
77							AAANAA	0.01174	CNTGTG	0.01518			NNTTTG	0.00625	NGCGAC	0.00540	NGTCAA	0.01147
78							AAANNT	0.01173	NTTCCA	0.01507			TNNTTT	0.00622	TCNGNC	0.00531	NAAATC	0.01102
79							GTGNGT	0.01168	TGGCNA	0.01500			NNTTTT	0.00618	NGCTTA	0.00516	CNGNTT	0.01081
80							NCGAAT	0.01154	GCNAAA	0.01499			NTAAGC	0.00612			TTNNGC	0.01080
81							NGCCAG	0.01142	NGGCCA	0.01489			NGCGTG	0.00609			NCAGNT	0.01079
82							NTTGAG	0.01136	CNGGCT	0.01488			NCTTTG	0.00608			ATCNCG	0.01054
83							GCGNTT	0.01136	NTCCNG	0.01453			NTCCTG	0.00593			NTATTT	0.01048
84							CACNTT	0.01135	GNCCAG	0.01399			GNNTTT	0.00566			NTNTGC	0.01045
85							GNTGCC	0.01127	CANCTC	0.01388			GNNAAA	0.00555			NTCTGC	0.01024
86							NGGAGC	0.01121	CTNGCT	0.01378			CNNAAA	0.00551			NNGCCA	0.01021
87							GNGAGT	0.01110	TGCTNA	0.01373			NCNGGC	0.00542			NNCGAA	0.01002
88							NGCTGG	0.01093	CNCAAT	0.01362			NNGCGA	0.00534			CTTNGA	0.01001
89							AAANNA	0.01093	CNCGAC	0.01359			NTTTGC	0.00531			NTTTNT	0.00992
90							TGCNCT	0.01088	ANTTTC	0.01358			NTGAGC	0.00502			NANTTT	0.00989
91							TNTNTT	0.01077	NTGGCT	0.01346							NTTCGA	0.00969
92							TGCNCA	0.01061	NCTCGA	0.01338							CCANAA	0.00965
93							GNTGGC	0.01047	AAGCNA	0.01329							NCAAAG	0.00963
94							NGGCAG	0.01038	CNCTGC	0.01327							ATCNTT	0.00923
95							NTTCCA	0.01038	CGCANA	0.01327							NTGGNA	0.00879
96							TTTNNT	0.01036	CANTTC	0.01323							NTNAGC	0.00874
97							CNGGCT	0.01025	CNCAGG	0.01315							NGNGTG	0.00866
98							NATTTT	0.01023	NTATAT	0.01314							TTTNTT	0.00855
99							TTNNTT	0.01022	NAAANA	0.01306							NCNGGC	0.00848
100							NTTGTT	0.01019	CANAAA	0.01285							NCAANG	0.00845
101							AGNNGC	0.01017	GCTGNC	0.01278							GTGNGC	0.00844
102							CGCNGA	0.01010	TNTATT	0.01275							NGATGC	0.00844
103							AAANGC	0.01007	ANTCGA	0.01273							NNGCGA	0.00836
104							GCNNTT	0.00997	NGGCNA	0.01260							CCANCC	0.00806
105							NGTCGC	0.00997	GNTGCG	0.01250							NTGCNC	0.00797
106							NTTTGT	0.00991	TTCCNC	0.01249							NTGAGC	0.00786
107							TNTTNT	0.00990	GGNTTA	0.01235							NCGGGA	0.00784
108							TTTNTT	0.00979	CTGGNT	0.01229							NNNTTT	0.00761
109							AANGNG	0.00961	CCNGTT	0.01220							GCGNGT	0.00721
110							AGCNGA	0.00959	AGTGNC	0.01208							NTTTTA	0.00705
111							TCCNGG	0.00949	NGCGAA	0.01201							NTTTNG	0.00671
112							GNGAAA	0.00948	CNCAGC	0.01193							GCCNAC	0.00670
113							CNCAAT	0.00938	CNNCCA	0.01179							AGCNGG	0.00662
114							NCNTTT	0.00934	ACNCAC	0.01148							TNTNTT	0.00655
115							CACNCG	0.00933	NCTGCC	0.01132							CACNCG	0.00652
116							TNGCNG	0.00931	CGNAGG	0.01123							NNTTTT	0.00645
117							NTGTGC	0.00922	GAAANG	0.01121							NTCCTT	0.00644
118							NCTCGA	0.00921	NCGCCG	0.01118							CCTNTG	0.00631
119							NGCACA	0.00921	CNGCCA	0.01116							NATATT	0.00619
120							CNCTGC	0.00914	AANGCG	0.01101							NGTGNG	0.00617
121							ANAAAA	0.00909	NGCCAA	0.01095							NCNGCC	0.00605
122							CTGNCA	0.00903	GCCANC	0.01092							NTTGTT	0.00594
123							NTCCAG	0.00903	NAAANT	0.01072							NGCTTA	0.00591
124							AAANNC	0.00900	NTTTTC	0.01057							NNCTGC	0.00567
125							GANGNC	0.00887	GGNGAA	0.01053							TTNNTT	0.00564
126							NAGCGA	0.00886	CNCCCA	0.01050							NGNTTT	0.00544
127							CTCNGC	0.00872	CTTTNG	0.01047
128							TNGCCA	0.00872	TNTCGC	0.01046
129							AGGNGC	0.00872	CNACGG	0.01044
130							GNCTGG	0.00863	GGNCAA	0.01031
131							GGNNAA	0.00859	NGCGAC	0.01027
132							CTTNGA	0.00859	TGNCCA	0.01026
133							NACAAA	0.00859	NTCGGA	0.01019
134							ANGCGA	0.00855	NTCTGG	0.01007
135							NGACAA	0.00837	ANATTT	0.01007
136							CCTNCC	0.00826	AAAANG	0.01007
137							TNTGCA	0.00804	GNCAAA	0.01005
138							GCANTT	0.00802	TCNACC	0.01001
139							CNCTTG	0.00802	CNTAAA	0.00995
140							CGANAT	0.00784	NATTTT	0.00990
141							CNGCCA	0.00768	NCGACG	0.00980
142							TCNNCG	0.00764	NCGGCG	0.00979
143							NGNCCA	0.00760	GNAGGA	0.00966
144							NGCCGC	0.00758	GANGTC	0.00963
145							NGCNNA	0.00753	GNNAAA	0.00962
146							NTNTGC	0.00748	GTTGNC	0.00961
147							NAGCGG	0.00747	AANTCG	0.00957
148							ANCACC	0.00745	NGTCAA	0.00953
149							GACNGA	0.00744	TNTGGC	0.00951
150							NTNTTT	0.00741	CGGANC	0.00948
151							CAANGG	0.00738	TGNGCC	0.00926
152							GGCNAA	0.00737	GCNCTC	0.00923
153							NTGCCG	0.00730	NTGTTG	0.00922
154							NCAAAA	0.00728	TCGCNG	0.00919
155							CCTNTG	0.00722	GNGAAA	0.00917
156							CNACGG	0.00719	CNTCGG	0.00898
157							TCCNTT	0.00715	GGNAAA	0.00892
158							GCNGNC	0.00712	NCACAC	0.00876
159							NATGCG	0.00709	NTATTT	0.00871
160							NATATT	0.00708	GNCGAA	0.00850
161							TCTNCG	0.00699	NCTGCT	0.00845
162							NGTGTG	0.00697	TNGCCG	0.00836
163							ANATTT	0.00693	AGNGGC	0.00827
164							GNCAAA	0.00692	NCTCGG	0.00824
165							CCANCC	0.00691	CNAAAC	0.00814
166							NCCTGG	0.00689	NGGCNG	0.00812
167							NCTTTG	0.00680	ANCTGG	0.00811
168							NCAGCG	0.00679	NTTCGA	0.00805
169							NCGGCG	0.00674	NTGGGC	0.00783
170							GTCNGC	0.00671	NTCCTG	0.00771
171							GNAGGA	0.00665	ATCCNT	0.00768
172							AAANTG	0.00662	CCAGNT	0.00767
173							CCANGG	0.00662	CNTGGC	0.00764
174							CNATGC	0.00662	GTNTGG	0.00763
175							NGTCAA	0.00656	NCTGNC	0.00742
176							TNTTTT	0.00651	GNATAT	0.00735
177							TTTNCA	0.00641	ANCACC	0.00721
178							ANTGCC	0.00640	CNNAAA	0.00716
179							TGCNAA	0.00630	TTNCGG	0.00711
180							NAAAAA	0.00621	NCAAAA	0.00705
181							NGTTTT	0.00619	CNGCCG	0.00701
182							NCGATC	0.00612	CAGGNG	0.00696
183							NGCATC	0.00610	TTTTNC	0.00693
184							NCNGGC	0.00607	CNGGCG	0.00662
185							NCGCAG	0.00605	NCAGTT	0.00657
186							NAAAAG	0.00601	NTTTNC	0.00652
187							NTTTTT	0.00595	CCNAGC	0.00651
188							ATGNGC	0.00593	NAAAGG	0.00632
189							ANCGGA	0.00593	NTCCNT	0.00629
190							TNGCCG	0.00575	CANTCC	0.00612
191							ANCCAG	0.00572	GCNGCG	0.00600
192							NAGGAC	0.00570	NCAGNT	0.00598
193							NGCCCA	0.00563	ANCTGA	0.00595
194							CTGNCG	0.00555	CNCTCG	0.00590
195							NTTCGA	0.00554	CNATCC	0.00571
196							TNTGCG	0.00554	GNCCTG	0.00570
197							CCANAA	0.00552	NCCTGC	0.00560
198							CNCTTT	0.00550	ANCCAG	0.00554
199							NTGCGC	0.00538	TTTGNT	0.00542
200							GAANTC	0.00535	TNTTTT	0.00540
201							TNTNGC	0.00534	TNNTTT	0.00539
202							NGCGAC	0.00530	CNCTTT	0.00533
203							CNTGGC	0.00526	NTCCAC	0.00517
204							TGTNTG	0.00519	TTTTNA	0.00506
205							NGNTTT	0.00519
206							NTGGCC	0.00517
207							CCNNGC	0.00516
208							TTNNGC	0.00515
209							GNGTGC	0.00512
210							NGTCCT	0.00507
211							NCGACG	0.00506
212							GNATAT	0.00506
213							TCGNAG	0.00502
