# Supplementary material for: The folded k-spectrum kernel: A machine learning approach to detecting transcription factor binding sites with gapped nucleotide dependencies
Source: PLoS One. 2017 Oct 5;12(10):e0185570. doi: 10.1371/journal.pone.0185570 (PMC5628859; doi:10.1371/journal.pone.0185570)
Supplement: S6 Table — (XLS) [file pone.0185570.s006.xls]

## Sheet: Sheet1
Table S6. The gapped k-mer models enriched (r > 0.005) in the Group 1 CRMs by using the feature elimination (FE) procedure in the SVM methods. The total counts and cumulative weights correspond to the motifs from Table S5. 'N' represents a gapped base, 'a' represents a non-gapped base.
	GROUP 1		GROUP 1		GROUP 1		GROUP 1		GROUP 1		GROUP 1		GROUP 1		GROUP 1		GROUP 1
	CRM ID: 16		CRM ID: 22		CRM ID: 29		CRM ID: 35		CRM ID: 66		CRM ID: 70		CRM ID: 91		CRM ID: 98		CRM ID: 116
	iab-4+.fasta: Count	Cumulative Weight	kn_2+.fasta: Count	Cumulative Weight	Optix+.fasta: Count	Cumulative Weight	Stat92E_1+.fasta: Count	Cumulative Weight	prd_1+.fasta: Count	Cumulative Weight	prd_3+.fasta: Count	Cumulative Weight	ftz_3+.fasta: Count	Cumulative Weight	slp1_4+.fasta: Count	Cumulative Weight	toy+.fasta: Count	Cumulative Weight
1	aNaaaa: 51	0.61199	NNNaaa: 2	0.02659	aaNaNa: 3	0.03102	Naaaaa: 69	0.78519	aNaaaa: 55	0.87664	NaaNaa: 10	0.10530	Naaaaa: 69	0.97709	Naaaaa: 62	1.23048	aaaNaa: 39	0.67445
2	NaaNaa: 12	0.13677	NaaaNa: 12	0.09205	NaaNNa: 1	0.00967	aaaNaa: 63	0.78768	aaNaaa: 39	0.73214	NaNNaa: 1	0.00675	NNaaaa: 7	0.06522	aNaaNa: 2	0.03634	Naaaaa: 49	0.85229
3	NaNaaa: 9	0.10526	NaNNaa: 1	0.00801	NaNNaa: 1	0.00537	aNaaaa: 45	0.51860	Naaaaa: 52	0.92245	NNaNaa: 1	0.00610	aNNaaa: 7	0.05618	NNaaaa: 6	0.07521	NaNaaa: 10	0.12527
4			NaaNNa: 1	0.00695			aNaaNa: 3	0.03799	aaaaNa: 42	0.76636			NaNaaa: 7	0.07018	NNNaaa: 2	0.02581	NaaaNa: 10	0.12838
5							aaNNaa: 9	0.08778	NaaaNa: 11	0.12769					aaaNNa: 5	0.05765	NNNaaa: 2	0.03321
6							aNaNaa: 4	0.04648	aNNaaa: 5	0.05397					NaNNaa: 1	0.00679	aNaNaa: 3	0.04201
7							NaNaaa: 9	0.08605							aaNaNa: 1	0.00531	NNaaaa: 7	0.07668
8							aaaNNa: 5	0.05629									aaNNaa: 4	0.05135
9							NNNaaa: 2	0.02619									aNaaNa: 2	0.02717
10							aaNaNa: 3	0.02560
11							NaaNNa: 1	0.00753
