# Supplementary material for: The folded k-spectrum kernel: A machine learning approach to detecting transcription factor binding sites with gapped nucleotide dependencies
Source: PLoS One. 2017 Oct 5;12(10):e0185570. doi: 10.1371/journal.pone.0185570 (PMC5628859; doi:10.1371/journal.pone.0185570)
Supplement: S7 Table — (XLS) [file pone.0185570.s007.xls]

## Sheet: Sheet1
Table S7. Classification performance of the (contiguous) k-spectrum kernel vs. folded k-spectrum kernel with feature elimination (FE) procedure (Figure 4). Compared to Table S1, more sequences belong to Group 1 and less (no) sequences belong to Group 2.
CRM_ID	CRM name	Number of times the CRM is missed (classified as negative, FN) by contiguous k-spectrum kernel	Number of times the CRM is missed (classified as negative, FN) by folded k-spectrum kernel	Assigned group no of the CRM
1	18w+.fasta	0	0	4
2	hb_1+.fasta	0	0	4
3	Doc2_1+.fasta	0	0	4
4	hb_2+.fasta	0	0	4
5	Doc2_2+.fasta	0	0	4
6	hb_3+.fasta	0	0	4
7	Doc2_3+.fasta	0	0	4
8	hb_4+.fasta	0	0	4
9	Doc2_4+.fasta	0	0	4
10	hb_5+.fasta	0	0	4
11	Doc3+.fasta	0	0	4
12	hh+.fasta	0	0	4
13	E2f_1+.fasta	0	0	4
14	hkb+.fasta	0	0	4
15	E2f_2+.fasta	0	0	4
16	iab-4+.fasta	14	0	1
17	Hsp83+.fasta	0	0	4
18	ken+.fasta	0	0	4
19	Kr_1+.fasta	0	0	4
20	kn_1+.fasta	0	0	4
21	Kr_2+.fasta	0	0	4
22	kn_2+.fasta	17	0	1
23	Kr_3+.fasta	0	0	4
24	kni_1+.fasta	0	0	4
25	Kr_4+.fasta	0	0	4
26	kni_2+.fasta	0	0	4
27	Kr_5+.fasta	0	0	4
28	kni_3+.fasta	0	0	4
29	Optix+.fasta	69	0	1
30	kni_4+.fasta	0	0	4
31	SoxN_1+.fasta	0	0	4
32	kni_5+.fasta	0	0	4
33	SoxN_2+.fasta	0	0	4
34	kni_6+.fasta	0	0	4
35	Stat92E_1+.fasta	25	0	1
36	kni_7+.fasta	0	0	4
37	Tm1_1+.fasta	0	0	4
38	kni_8+.fasta	0	0	4
39	Tm1_2+.fasta	0	0	4
40	knrl+.fasta	0	0	4
41	bcd+.fasta	0	0	4
42	milt+.fasta	0	0	4
43	bowl+.fasta	0	0	4
44	nos+.fasta	0	0	4
45	btd_1+.fasta	0	0	4
46	oc_1+.fasta	0	0	4
47	btd_2+.fasta	0	0	4
48	oc_2+.fasta	0	0	4
49	cad_1+.fasta	0	0	4
50	oc_3+.fasta	0	0	4
51	cad_2+.fasta	0	0	4
52	oc_4+.fasta	0	0	4
53	cad_3+.fasta	0	0	4
54	oc_5+.fasta	100	92	2
55	croc_1+.fasta	0	0	4
56	odd_1+.fasta	0	0	4
57	croc_2+.fasta	0	0	4
58	odd_2+.fasta	0	0	4
59	croc_3+.fasta	0	0	4
60	pdm2_1+.fasta	0	0	4
61	dpn_1+.fasta	0	0	4
62	pdm2_2+.fasta	0	0	4
63	dpn_2+.fasta	0	0	4
64	pnt+.fasta	0	0	4
65	ems_1+.fasta	0	0	4
66	prd_1+.fasta	17	0	1
67	ems_2+.fasta	0	0	4
68	prd_2+.fasta	0	0	4
69	eve_1+.fasta	0	0	4
70	prd_3+.fasta	100	0	1
71	eve_2+.fasta	0	0	4
72	prd_4+.fasta	0	0	4
73	eve_3+7+.fasta	0	0	4
74	prd_5+.fasta	0	0	4
75	eve_4+6+.fasta	0	0	4
76	rst_1+.fasta	0	0	4
77	eve_5+.fasta	0	0	4
78	rst_2+.fasta	0	0	4
79	fkh_1+.fasta	0	0	4
80	run_1+7+.fasta	0	0	4
81	fkh_2+.fasta	0	0	4
82	run_3+7+.fasta	0	0	4
83	fkh_3+.fasta	0	0	4
84	run_5+.fasta	0	0	4
85	fkh_4+.fasta	0	0	4
86	salm+.fasta	0	0	4
87	ftz_1+.fasta	0	0	4
88	sim_1+.fasta	0	0	4
89	ftz_2+.fasta	0	0	4
90	sim_2+.fasta	0	0	4
91	ftz_3+.fasta	16	0	1
92	slp1_1+.fasta	0	0	4
93	ftz_4+.fasta	0	0	4
94	slp1_2+.fasta	0	0	4
95	ftz_5+.fasta	0	0	4
96	slp1_3+.fasta	0	0	4
97	ftz_6+.fasta	0	0	4
98	slp1_4+.fasta	12	0	1
99	grn+.fasta	0	0	4
100	slp1_5+.fasta	0	0	4
101	gsb_1+.fasta	0	0	4
102	slp1_6+.fasta	0	0	4
103	gsb_2+.fasta	0	0	4
104	slp1_7+.fasta	0	0	4
105	gt_1+.fasta	0	0	4
106	tll_1+.fasta	0	0	4
107	gt_2+.fasta	0	0	4
108	tll_2+.fasta	0	0	4
109	gt_3+.fasta	0	0	4
110	tll_3+.fasta	0	0	4
111	gt_4+.fasta	0	0	4
112	tll_4+.fasta	0	0	4
113	gt_5+.fasta	0	0	4
114	tll_5+.fasta	0	0	4
115	h_0+.fasta	0	0	4
116	toy+.fasta	99	0	1
117	h_1+.fasta	0	0	4
118	tsh_1+.fasta	0	0	4
119	h_2+6+.fasta	0	0	4
120	tsh_2+.fasta	0	0	4
121	h_3+.fasta	0	0	4
122	wg_1+.fasta	0	0	4
123	h_3+4+.fasta	0	0	4
124	wg_2+.fasta	0	0	4
125	h_5+.fasta	0	0	4
126	wg_3+.fasta	0	0	4
127	h_6+.fasta	0	0	4
