# Supplementary material for: The folded k-spectrum kernel: A machine learning approach to detecting transcription factor binding sites with gapped nucleotide dependencies
Source: PLoS One. 2017 Oct 5;12(10):e0185570. doi: 10.1371/journal.pone.0185570 (PMC5628859; doi:10.1371/journal.pone.0185570)
Supplement: S8 Table — (XLS) [file pone.0185570.s008.xls]

## Sheet: Sheet1
Table S8. Motif comparison results with the enriched (r > 0.005) gapped k-mers in the Group 1 CRMs (from Table S5). Using Tomtom motif comparison tool, for each gapped k-mer sequence the JASPAR insect motif database is searched and the significant hits (p-value < 0.001) are reported.
Table S8.1. Motif Hits
CRM ID	CRM name	Model	Target ID	Target name	Target class	Target family
16	iab-4+.fasta	aNaaaa_sequence_GNGCCA	MA0213.1	brk	Helix-Turn-Helix	Brinker
16	iab-4+.fasta	aNaaaa_sequence_GNGCCA	MA0531.1	CTCF	Zinc-coordinating	BetaBetaAlpha-zinc finger
16	iab-4+.fasta	aNaaaa_sequence_GNTGGC	MA0531.1	CTCF	Zinc-coordinating	BetaBetaAlpha-zinc finger
16	iab-4+.fasta	aNaaaa_sequence_CNGCCC	MA0443.1	btd	Zinc-coordinating	BetaBetaAlpha-zinc finger
16	iab-4+.fasta	aNaaaa_sequence_GNGGCG	REDFLY_HKB	REDFLY_HKB	--	--
16	iab-4+.fasta	aNaaaa_sequence_GNGGCG	MA0443.1	btd	Zinc-coordinating	BetaBetaAlpha-zinc finger
16	iab-4+.fasta	aNaaaa_sequence_GNGGCG	MA0450.1	hkb	Zinc-coordinating	BetaBetaAlpha-zinc finger
16	iab-4+.fasta	aNaaaa_sequence_GNGGCG	MA0213.1	brk	Helix-Turn-Helix	Brinker
16	iab-4+.fasta	aNaaaa_sequence_GNGGCG	MA0531.1	CTCF	Zinc-coordinating	BetaBetaAlpha-zinc finger
16	iab-4+.fasta	aNaaaa_sequence_GNCGCC	MA0213.1	brk	Helix-Turn-Helix	Brinker
16	iab-4+.fasta	aNaaaa_sequence_GNCGCC	MA0535.1	Mad	Zinc-coordinating	MH1
16	iab-4+.fasta	aNaaaa_sequence_GNCGCC	MA0531.1	CTCF	Zinc-coordinating	BetaBetaAlpha-zinc finger
16	iab-4+.fasta	aNaaaa_sequence_GNGCCG	MA0213.1	brk	Helix-Turn-Helix	Brinker
16	iab-4+.fasta	aNaaaa_sequence_GNGCCG	MA0237.2	pan	Other Alpha-Helix	High Mobility Group
16	iab-4+.fasta	aNaaaa_sequence_GNGCCG	MA0535.1	Mad	Zinc-coordinating	MH1
16	iab-4+.fasta	NaaNaa_sequence_NGGNTT	MA0212.1	bcd	Helix-Turn-Helix	Homeo
16	iab-4+.fasta	NaaNaa_sequence_NGGNTT	MA0234.1	oc	Helix-Turn-Helix	Homeo
16	iab-4+.fasta	NaaNaa_sequence_NTGNCC	MA0016.1	usp	Zinc-coordinating	Hormone-nuclear Receptor
22	kn_2+.fasta	NaaaNa_sequence_NCAGNT	MA0086.1	sna	Zinc-coordinating	BetaBetaAlpha-zinc finger
29
35	Stat92E_1+.fasta	Naaaaa_sequence_NGGATT	MA0234.1	oc	Helix-Turn-Helix	Homeo
35	Stat92E_1+.fasta	Naaaaa_sequence_NGGATT	MA0212.1	bcd	Helix-Turn-Helix	Homeo
35	Stat92E_1+.fasta	Naaaaa_sequence_NGGATT	MA0201.1	Ptx1	Helix-Turn-Helix	Homeo
35	Stat92E_1+.fasta	Naaaaa_sequence_NGGATT	TRANSFAC_BCD	TRANSFAC_BCD	--	--
35	Stat92E_1+.fasta	Naaaaa_sequence_NGGATT	MA0190.1	Gsc	Helix-Turn-Helix	Homeo
35	Stat92E_1+.fasta	Naaaaa_sequence_NAGCGG	MA0456.1	opa	Zinc-coordinating	BetaBetaAlpha-zinc finger
35	Stat92E_1+.fasta	Naaaaa_sequence_NCAAAA	MA0222.1	exd	Helix-Turn-Helix	Homeo
35	Stat92E_1+.fasta	Naaaaa_sequence_NCAGCG	MA0456.1	opa	Zinc-coordinating	BetaBetaAlpha-zinc finger
35	Stat92E_1+.fasta	Naaaaa_sequence_NCGGCG	MA0535.1	Mad	Zinc-coordinating	MH1
35	Stat92E_1+.fasta	Naaaaa_sequence_NCGGCG	MA0213.1	brk	Helix-Turn-Helix	Brinker
35	Stat92E_1+.fasta	Naaaaa_sequence_NGTCAA	MA0459.1	tll	Zinc-coordinating	Hormone-nuclear Receptor
35	Stat92E_1+.fasta	aaaNaa_sequence_CACNTG	MA0086.1	sna	Zinc-coordinating	BetaBetaAlpha-zinc finger
35	Stat92E_1+.fasta	aaaNaa_sequence_CACNCA	MA0255.1	z	Helix-Turn-Helix	Zeste
35	Stat92E_1+.fasta	aaaNaa_sequence_TCCNCC	MA0443.1	btd	Zinc-coordinating	BetaBetaAlpha-zinc finger
35	Stat92E_1+.fasta	aaaNaa_sequence_GCGNCG	MA0213.1	brk	Helix-Turn-Helix	Brinker
35	Stat92E_1+.fasta	aaaNaa_sequence_GCGNCG	MA0535.1	Mad	Zinc-coordinating	MH1
35	Stat92E_1+.fasta	aaaNaa_sequence_CTCNCT	MA0205.1	Trl	Zinc-coordinating	BetaBetaAlpha-zinc finger
35	Stat92E_1+.fasta	aaaNaa_sequence_GCGNTT	JASPAR_RUN	JASPAR_RUN	--	--
35	Stat92E_1+.fasta	aaaNaa_sequence_GCGNTT	MA0242.1	run::Bgb	Ig-fold	Runt
35	Stat92E_1+.fasta	aaaNaa_sequence_TGCNCT	MA0451.1	kni	Zinc-coordinating	Hormone-nuclear Receptor
35	Stat92E_1+.fasta	aaaNaa_sequence_CACNCG	REDFLY_H	REDFLY_H	--	--
35	Stat92E_1+.fasta	aaaNaa_sequence_CTGNCA	MA0207.1	achi	Helix-Turn-Helix	Homeo
35	Stat92E_1+.fasta	aaaNaa_sequence_CTGNCA	MA0252.1	vis	Helix-Turn-Helix	Homeo
35	Stat92E_1+.fasta	aaaNaa_sequence_CTGNCA	MA0227.1	hth	Helix-Turn-Helix	Homeo
35	Stat92E_1+.fasta	aaaNaa_sequence_CTGNCG	MA0213.1	brk	Helix-Turn-Helix	Brinker
35	Stat92E_1+.fasta	aNaaaa_sequence_GNCGGC	MA0535.1	Mad	Zinc-coordinating	MH1
35	Stat92E_1+.fasta	aNaaaa_sequence_GNTGGC	MA0531.1	CTCF	Zinc-coordinating	BetaBetaAlpha-zinc finger
35	Stat92E_1+.fasta	aaNNaa_sequence_CCNNGC	MA0456.1	opa	Zinc-coordinating	BetaBetaAlpha-zinc finger
66	prd_1+.fasta	aNaaaa_sequence_GNCGGC	MA0535.1	Mad	Zinc-coordinating	MH1
66	prd_1+.fasta	aNaaaa_sequence_GNGCCA	MA0213.1	brk	Helix-Turn-Helix	Brinker
66	prd_1+.fasta	aNaaaa_sequence_GNGCCA	MA0531.1	CTCF	Zinc-coordinating	BetaBetaAlpha-zinc finger
66	prd_1+.fasta	aNaaaa_sequence_CNGGCG	MA0213.1	brk	Helix-Turn-Helix	Brinker
66	prd_1+.fasta	aNaaaa_sequence_CNGGCG	MA0086.1	sna	Zinc-coordinating	BetaBetaAlpha-zinc finger
66	prd_1+.fasta	aaNaaa_sequence_TTNTCC	MA0460.1	ttk	Other	AT-hook
66	prd_1+.fasta	aaNaaa_sequence_AGNAGC	MA0454.1	odd	Zinc-coordinating	BetaBetaAlpha-zinc finger
66	prd_1+.fasta	aaNaaa_sequence_AANGGG	MA0452.2	KR	Zinc-coordinating	BetaBetaAlpha-zinc finger
66	prd_1+.fasta	aaNaaa_sequence_AANGGG	TRANSFAC_KR	TRANSFAC_KR	--	--
66	prd_1+.fasta	aaNaaa_sequence_GGNTTA	MA0234.1	oc	Helix-Turn-Helix	Homeo
66	prd_1+.fasta	aaNaaa_sequence_GGNTTA	MA0212.1	bcd	Helix-Turn-Helix	Homeo
66	prd_1+.fasta	aaNaaa_sequence_GGNTTA	MA0201.1	Ptx1	Helix-Turn-Helix	Homeo
66	prd_1+.fasta	aaNaaa_sequence_GGNTTA	TRANSFAC_BCD	TRANSFAC_BCD	--	--
66	prd_1+.fasta	aaNaaa_sequence_GGNTTA	MA0190.1	Gsc	Helix-Turn-Helix	Homeo
66	prd_1+.fasta	aaNaaa_sequence_GCNCTC	MA0205.1	Trl	Zinc-coordinating	BetaBetaAlpha-zinc finger
66	prd_1+.fasta	aaNaaa_sequence_TTNCGG	MA0026.1	Eip74EF	Winged Helix-Turn-Helix	Ets
66	prd_1+.fasta	aaNaaa_sequence_TTNCGG	JASPAR_RUN	JASPAR_RUN	--	--
66	prd_1+.fasta	aaNaaa_sequence_TTNCGG	MA0242.1	run::Bgb	Ig-fold	Runt
66	prd_1+.fasta	Naaaaa_sequence_NGGATT	MA0234.1	oc	Helix-Turn-Helix	Homeo
66	prd_1+.fasta	Naaaaa_sequence_NGGATT	MA0212.1	bcd	Helix-Turn-Helix	Homeo
66	prd_1+.fasta	Naaaaa_sequence_NGGATT	MA0201.1	Ptx1	Helix-Turn-Helix	Homeo
66	prd_1+.fasta	Naaaaa_sequence_NGGATT	TRANSFAC_BCD	TRANSFAC_BCD	--	--
66	prd_1+.fasta	Naaaaa_sequence_NGGATT	MA0190.1	Gsc	Helix-Turn-Helix	Homeo
66	prd_1+.fasta	Naaaaa_sequence_NAATCC	MA0234.1	oc	Helix-Turn-Helix	Homeo
66	prd_1+.fasta	Naaaaa_sequence_NAATCC	MA0212.1	bcd	Helix-Turn-Helix	Homeo
66	prd_1+.fasta	Naaaaa_sequence_NAATCC	TRANSFAC_BCD	TRANSFAC_BCD	--	--
66	prd_1+.fasta	Naaaaa_sequence_NAATCC	MA0201.1	Ptx1	Helix-Turn-Helix	Homeo
66	prd_1+.fasta	Naaaaa_sequence_NAATCC	MA0190.1	Gsc	Helix-Turn-Helix	Homeo
66	prd_1+.fasta	Naaaaa_sequence_NCGCCG	MA0535.1	Mad	Zinc-coordinating	MH1
66	prd_1+.fasta	Naaaaa_sequence_NCGCCG	MA0213.1	brk	Helix-Turn-Helix	Brinker
66	prd_1+.fasta	Naaaaa_sequence_NCGGCG	MA0535.1	Mad	Zinc-coordinating	MH1
66	prd_1+.fasta	Naaaaa_sequence_NCGGCG	MA0213.1	brk	Helix-Turn-Helix	Brinker
66	prd_1+.fasta	Naaaaa_sequence_NGTCAA	MA0459.1	tll	Zinc-coordinating	Hormone-nuclear Receptor
66	prd_1+.fasta	Naaaaa_sequence_NCAAAA	MA0222.1	exd	Helix-Turn-Helix	Homeo
66	prd_1+.fasta	aaaaNa_sequence_GAGCNC	MA0451.1	kni	Zinc-coordinating	Hormone-nuclear Receptor
66	prd_1+.fasta	aaaaNa_sequence_GCCGNC	MA0535.1	Mad	Zinc-coordinating	MH1
66	prd_1+.fasta	aaaaNa_sequence_GCCANC	MA0531.1	CTCF	Zinc-coordinating	BetaBetaAlpha-zinc finger
66	prd_1+.fasta	aaaaNa_sequence_CAGGNG	MA0086.1	sna	Zinc-coordinating	BetaBetaAlpha-zinc finger
66	prd_1+.fasta	NaaaNa_sequence_NTCCNG	MA0026.1	Eip74EF	Winged Helix-Turn-Helix	Ets
66	prd_1+.fasta	NaaaNa_sequence_NCTGNC	MA0207.1	achi	Helix-Turn-Helix	Homeo
66	prd_1+.fasta	NaaaNa_sequence_NCTGNC	MA0252.1	vis	Helix-Turn-Helix	Homeo
66	prd_1+.fasta	NaaaNa_sequence_NCAGNT	MA0086.1	sna	Zinc-coordinating	BetaBetaAlpha-zinc finger
66	prd_1+.fasta	aNNaaa_sequence_GNNGGC	MA0531.1	CTCF	Zinc-coordinating	BetaBetaAlpha-zinc finger
70	prd_3+.fasta	NaaNaa_sequence_NGGNTT	MA0212.1	bcd	Helix-Turn-Helix	Homeo
70	prd_3+.fasta	NaaNaa_sequence_NGGNTT	MA0234.1	oc	Helix-Turn-Helix	Homeo
70	prd_3+.fasta	NaaNaa_sequence_NTGNCC	MA0016.1	usp	Zinc-coordinating	Hormone-nuclear Receptor
91	ftz_3+.fasta	Naaaaa_sequence_NCGATG	REDFLY_SLP	REDFLY_SLP	--	--
91	ftz_3+.fasta	Naaaaa_sequence_NAGCGG	MA0456.1	opa	Zinc-coordinating	BetaBetaAlpha-zinc finger
91	ftz_3+.fasta	Naaaaa_sequence_NCAAAA	MA0222.1	exd	Helix-Turn-Helix	Homeo
91	ftz_3+.fasta	Naaaaa_sequence_NGTGCC	MA0449.1	h	Zipper-type	Helix-Loop-Helix
91	ftz_3+.fasta	Naaaaa_sequence_NAATCC	MA0234.1	oc	Helix-Turn-Helix	Homeo
91	ftz_3+.fasta	Naaaaa_sequence_NAATCC	MA0212.1	bcd	Helix-Turn-Helix	Homeo
91	ftz_3+.fasta	Naaaaa_sequence_NAATCC	TRANSFAC_BCD	TRANSFAC_BCD	--	--
91	ftz_3+.fasta	Naaaaa_sequence_NAATCC	MA0201.1	Ptx1	Helix-Turn-Helix	Homeo
91	ftz_3+.fasta	Naaaaa_sequence_NAATCC	MA0190.1	Gsc	Helix-Turn-Helix	Homeo
91	ftz_3+.fasta	Naaaaa_sequence_NCAGCG	MA0456.1	opa	Zinc-coordinating	BetaBetaAlpha-zinc finger
91	ftz_3+.fasta	Naaaaa_sequence_NGTCAA	MA0459.1	tll	Zinc-coordinating	Hormone-nuclear Receptor
91	ftz_3+.fasta	Naaaaa_sequence_NGCGTG	REDFLY_H	REDFLY_H	--	--
91	ftz_3+.fasta	Naaaaa_sequence_NGCGTG	MA0450.1	hkb	Zinc-coordinating	BetaBetaAlpha-zinc finger
91	ftz_3+.fasta	aNNaaa_sequence_GNNGCG	REDFLY_HKB	REDFLY_HKB	--	--
98	slp1_4+.fasta	Naaaaa_sequence_NGGATT	MA0234.1	oc	Helix-Turn-Helix	Homeo
98	slp1_4+.fasta	Naaaaa_sequence_NGGATT	MA0212.1	bcd	Helix-Turn-Helix	Homeo
98	slp1_4+.fasta	Naaaaa_sequence_NGGATT	MA0201.1	Ptx1	Helix-Turn-Helix	Homeo
98	slp1_4+.fasta	Naaaaa_sequence_NGGATT	TRANSFAC_BCD	TRANSFAC_BCD	--	--
98	slp1_4+.fasta	Naaaaa_sequence_NGGATT	MA0190.1	Gsc	Helix-Turn-Helix	Homeo
98	slp1_4+.fasta	Naaaaa_sequence_NAATCC	MA0234.1	oc	Helix-Turn-Helix	Homeo
98	slp1_4+.fasta	Naaaaa_sequence_NAATCC	MA0212.1	bcd	Helix-Turn-Helix	Homeo
98	slp1_4+.fasta	Naaaaa_sequence_NAATCC	TRANSFAC_BCD	TRANSFAC_BCD	--	--
98	slp1_4+.fasta	Naaaaa_sequence_NAATCC	MA0201.1	Ptx1	Helix-Turn-Helix	Homeo
98	slp1_4+.fasta	Naaaaa_sequence_NAATCC	MA0190.1	Gsc	Helix-Turn-Helix	Homeo
98	slp1_4+.fasta	Naaaaa_sequence_NCAAAA	MA0222.1	exd	Helix-Turn-Helix	Homeo
98	slp1_4+.fasta	Naaaaa_sequence_NGTGCC	MA0449.1	h	Zipper-type	Helix-Loop-Helix
116	toy+.fasta	aaaNaa_sequence_GGANAA	MA0460.1	ttk	Other	AT-hook
116	toy+.fasta	aaaNaa_sequence_TGCNCT	MA0451.1	kni	Zinc-coordinating	Hormone-nuclear Receptor
116	toy+.fasta	aaaNaa_sequence_AGCNGG	MA0456.1	opa	Zinc-coordinating	BetaBetaAlpha-zinc finger
116	toy+.fasta	aaaNaa_sequence_CACNCG	REDFLY_H	REDFLY_H	--	--
116	toy+.fasta	Naaaaa_sequence_NCAAAA	MA0222.1	exd	Helix-Turn-Helix	Homeo
116	toy+.fasta	Naaaaa_sequence_NCGATG	REDFLY_SLP	REDFLY_SLP	--	--
116	toy+.fasta	Naaaaa_sequence_NGTGCC	MA0449.1	h	Zipper-type	Helix-Loop-Helix
116	toy+.fasta	Naaaaa_sequence_NGGATT	MA0234.1	oc	Helix-Turn-Helix	Homeo
116	toy+.fasta	Naaaaa_sequence_NGGATT	MA0212.1	bcd	Helix-Turn-Helix	Homeo
116	toy+.fasta	Naaaaa_sequence_NGGATT	MA0201.1	Ptx1	Helix-Turn-Helix	Homeo
116	toy+.fasta	Naaaaa_sequence_NGGATT	TRANSFAC_BCD	TRANSFAC_BCD	--	--
116	toy+.fasta	Naaaaa_sequence_NGGATT	MA0190.1	Gsc	Helix-Turn-Helix	Homeo
116	toy+.fasta	Naaaaa_sequence_NTTTTG	MA0222.1	exd	Helix-Turn-Helix	Homeo
116	toy+.fasta	Naaaaa_sequence_NGTCAA	MA0459.1	tll	Zinc-coordinating	Hormone-nuclear Receptor
116	toy+.fasta	NaNaaa_sequence_NGNGTG	REDFLY_H	REDFLY_H	--	--
116	toy+.fasta	NaNaaa_sequence_NGNGTG	MA0450.1	hkb	Zinc-coordinating	BetaBetaAlpha-zinc finger
116	toy+.fasta	NaaaNa_sequence_NCAGNT	MA0086.1	sna	Zinc-coordinating	BetaBetaAlpha-zinc finger
Table S8.2. Motif frequency
Target name	Total no. of occurrences in Group1 CRMs	Percentage of all occurrences	Target class	Target family	Occurrence no. 1: model (CRM no.)	Occurrence no. 2: model (CRM no.)	Occurrence no. 3: model (CRM no.)	Occurrence no. 4: model (CRM no.)	Occurrence no. 5: model (CRM no.)	Occurrence no. 6: model (CRM no.)	Occurrence no. 7: model (CRM no.)	Occurrence no. 8: model (CRM no.)	Occurrence no. 9: model (CRM no.)	Occurrence no. 10: model (CRM no.)	Occurrence no. 11: model (CRM no.)
brk	11	8.08824	Helix-Turn-Helix	Brinker	aNaaaa_sequence_GNGCCA (16)	aNaaaa_sequence_GNGGCG (16)	aNaaaa_sequence_GNCGCC (16)	aNaaaa_sequence_GNGCCG (16)	Naaaaa_sequence_NCGGCG (35)	aaaNaa_sequence_GCGNCG (35)	aaaNaa_sequence_CTGNCG (35)	aNaaaa_sequence_GNGCCA (66)	aNaaaa_sequence_CNGGCG (66)	Naaaaa_sequence_NCGCCG (66)	Naaaaa_sequence_NCGGCG (66)
bcd	10	7.35294	Helix-Turn-Helix	Homeo	NaaNaa_sequence_NGGNTT (16)	Naaaaa_sequence_NGGATT (35)	aaNaaa_sequence_GGNTTA (66)	Naaaaa_sequence_NGGATT (66)	Naaaaa_sequence_NAATCC (66)	NaaNaa_sequence_NGGNTT (70)	Naaaaa_sequence_NAATCC (91)	Naaaaa_sequence_NGGATT (98)	Naaaaa_sequence_NAATCC (98)	Naaaaa_sequence_NGGATT (116)
oc	10	7.35294	Helix-Turn-Helix	Homeo	NaaNaa_sequence_NGGNTT (16)	Naaaaa_sequence_NGGATT (35)	aaNaaa_sequence_GGNTTA (66)	Naaaaa_sequence_NGGATT (66)	Naaaaa_sequence_NAATCC (66)	NaaNaa_sequence_NGGNTT (70)	Naaaaa_sequence_NAATCC (91)	Naaaaa_sequence_NGGATT (98)	Naaaaa_sequence_NAATCC (98)	Naaaaa_sequence_NGGATT (116)
Mad	9	6.61765	Zinc-coordinating	MH1	aNaaaa_sequence_GNCGCC (16)	aNaaaa_sequence_GNGCCG (16)	Naaaaa_sequence_NCGGCG (35)	aaaNaa_sequence_GCGNCG (35)	aNaaaa_sequence_GNCGGC (35)	aNaaaa_sequence_GNCGGC (66)	Naaaaa_sequence_NCGCCG (66)	Naaaaa_sequence_NCGGCG (66)	aaaaNa_sequence_GCCGNC (66)
CTCF	8	5.88235	Zinc-coordinating	BetaBetaAlpha-zinc finger	aNaaaa_sequence_GNGCCA (16)	aNaaaa_sequence_GNTGGC (16)	aNaaaa_sequence_GNGGCG (16)	aNaaaa_sequence_GNCGCC (16)	aNaaaa_sequence_GNTGGC (35)	aNaaaa_sequence_GNGCCA (66)	aaaaNa_sequence_GCCANC (66)	aNNaaa_sequence_GNNGGC (66)
Ptx1	8	5.88235	Helix-Turn-Helix	Homeo	Naaaaa_sequence_NGGATT (35)	aaNaaa_sequence_GGNTTA (66)	Naaaaa_sequence_NGGATT (66)	Naaaaa_sequence_NAATCC (66)	Naaaaa_sequence_NAATCC (91)	Naaaaa_sequence_NGGATT (98)	Naaaaa_sequence_NAATCC (98)	Naaaaa_sequence_NGGATT (116)
TRANSFAC_BCD	8	5.88235	--	--	Naaaaa_sequence_NGGATT (35)	aaNaaa_sequence_GGNTTA (66)	Naaaaa_sequence_NGGATT (66)	Naaaaa_sequence_NAATCC (66)	Naaaaa_sequence_NAATCC (91)	Naaaaa_sequence_NGGATT (98)	Naaaaa_sequence_NAATCC (98)	Naaaaa_sequence_NGGATT (116)
Gsc	8	5.88235	Helix-Turn-Helix	Homeo	Naaaaa_sequence_NGGATT (35)	aaNaaa_sequence_GGNTTA (66)	Naaaaa_sequence_NGGATT (66)	Naaaaa_sequence_NAATCC (66)	Naaaaa_sequence_NAATCC (91)	Naaaaa_sequence_NGGATT (98)	Naaaaa_sequence_NAATCC (98)	Naaaaa_sequence_NGGATT (116)
sna	6	4.41176	Zinc-coordinating	BetaBetaAlpha-zinc finger	NaaaNa_sequence_NCAGNT (22)	aaaNaa_sequence_CACNTG (35)	aNaaaa_sequence_CNGGCG (66)	aaaaNa_sequence_CAGGNG (66)	NaaaNa_sequence_NCAGNT (66)	NaaaNa_sequence_NCAGNT (116)
opa	6	4.41176	Zinc-coordinating	BetaBetaAlpha-zinc finger	Naaaaa_sequence_NAGCGG (35)	Naaaaa_sequence_NCAGCG (35)	aaNNaa_sequence_CCNNGC (35)	Naaaaa_sequence_NAGCGG (91)	Naaaaa_sequence_NCAGCG (91)	aaaNaa_sequence_AGCNGG (116)
exd	6	4.41176	Helix-Turn-Helix	Homeo	Naaaaa_sequence_NCAAAA (35)	Naaaaa_sequence_NCAAAA (66)	Naaaaa_sequence_NCAAAA (91)	Naaaaa_sequence_NCAAAA (98)	Naaaaa_sequence_NCAAAA (116)	Naaaaa_sequence_NTTTTG (116)
tll	4	2.94118	Zinc-coordinating	Hormone-nuclear Receptor	Naaaaa_sequence_NGTCAA (35)	Naaaaa_sequence_NGTCAA (66)	Naaaaa_sequence_NGTCAA (91)	Naaaaa_sequence_NGTCAA (116)
REDFLY_H	4	2.94118	--	--	aaaNaa_sequence_CACNCG (35)	Naaaaa_sequence_NGCGTG (91)	aaaNaa_sequence_CACNCG (116)	NaNaaa_sequence_NGNGTG (116)
btd	3	2.20588	Zinc-coordinating	BetaBetaAlpha-zinc finger	aNaaaa_sequence_CNGCCC (16)	aNaaaa_sequence_GNGGCG (16)	aaaNaa_sequence_TCCNCC (35)
hkb	3	2.20588	Zinc-coordinating	BetaBetaAlpha-zinc finger	aNaaaa_sequence_GNGGCG (16)	Naaaaa_sequence_NGCGTG (91)	NaNaaa_sequence_NGNGTG (116)
kni	3	2.20588	Zinc-coordinating	Hormone-nuclear Receptor	aaaNaa_sequence_TGCNCT (35)	aaaaNa_sequence_GAGCNC (66)	aaaNaa_sequence_TGCNCT (116)
h	3	2.20588	Zipper-type	Helix-Loop-Helix	Naaaaa_sequence_NGTGCC (91)	Naaaaa_sequence_NGTGCC (98)	Naaaaa_sequence_NGTGCC (116)
REDFLY_HKB	2	1.47059	--	--	aNaaaa_sequence_GNGGCG (16)	aNNaaa_sequence_GNNGCG (91)
usp	2	1.47059	Zinc-coordinating	Hormone-nuclear Receptor	NaaNaa_sequence_NTGNCC (16)	NaaNaa_sequence_NTGNCC (70)
Trl	2	1.47059	Zinc-coordinating	BetaBetaAlpha-zinc finger	aaaNaa_sequence_CTCNCT (35)	aaNaaa_sequence_GCNCTC (66)
JASPAR_RUN	2	1.47059	--	--	aaaNaa_sequence_GCGNTT (35)	aaNaaa_sequence_TTNCGG (66)
run::Bgb	2	1.47059	Ig-fold	Runt	aaaNaa_sequence_GCGNTT (35)	aaNaaa_sequence_TTNCGG (66)
achi	2	1.47059	Helix-Turn-Helix	Homeo	aaaNaa_sequence_CTGNCA (35)	NaaaNa_sequence_NCTGNC (66)
vis	2	1.47059	Helix-Turn-Helix	Homeo	aaaNaa_sequence_CTGNCA (35)	NaaaNa_sequence_NCTGNC (66)
ttk	2	1.47059	Other	AT-hook	aaNaaa_sequence_TTNTCC (66)	aaaNaa_sequence_GGANAA (116)
Eip74EF	2	1.47059	Winged Helix-Turn-Helix	Ets	aaNaaa_sequence_TTNCGG (66)	NaaaNa_sequence_NTCCNG (66)
REDFLY_SLP	2	1.47059	--	--	Naaaaa_sequence_NCGATG (91)	Naaaaa_sequence_NCGATG (116)
pan	1	0.735294	Other Alpha-Helix	High Mobility Group	aNaaaa_sequence_GNGCCG (16)
z	1	0.735294	Helix-Turn-Helix	Zeste	aaaNaa_sequence_CACNCA (35)
hth	1	0.735294	Helix-Turn-Helix	Homeo	aaaNaa_sequence_CTGNCA (35)
odd	1	0.735294	Zinc-coordinating	BetaBetaAlpha-zinc finger	aaNaaa_sequence_AGNAGC (66)
KR	1	0.735294	--	--	aaNaaa_sequence_AANGGG (66)
TRANSFAC_KR	1	0.735294	--	--	aaNaaa_sequence_AANGGG (66)
Table S8.3. Summary for each CRM
CRM no.	Target name	Total no. of occurrence in the CRM
16	brk	4
16	CTCF	4
16	btd	2
16	Mad	2
16	REDFLY_HKB	1
16	hkb	1
16	pan	1
16	bcd	1
16	oc	1
16	usp	1
22	sna	1
29
35	opa	3
35	Mad	3
35	brk	3
35	oc	1
35	bcd	1
35	Ptx1	1
35	TRANSFAC_BCD	1
35	Gsc	1
35	exd	1
35	tll	1
35	sna	1
35	z	1
35	btd	1
35	Trl	1
35	JASPAR_RUN	1
35	run::Bgb	1
35	kni	1
35	REDFLY_H	1
35	achi	1
35	vis	1
35	hth	1
35	CTCF	1
66	Mad	4
66	brk	4
66	CTCF	3
66	sna	3
66	oc	3
66	bcd	3
66	Ptx1	3
66	TRANSFAC_BCD	3
66	Gsc	3
66	Eip74EF	2
66	ttk	1
66	odd	1
66	KR	1
66	TRANSFAC_KR	1
66	Trl	1
66	JASPAR_RUN	1
66	run::Bgb	1
66	tll	1
66	exd	1
66	kni	1
66	achi	1
66	vis	1
70	bcd	1
70	oc	1
70	usp	1
91	opa	2
91	REDFLY_SLP	1
91	exd	1
91	h	1
91	oc	1
91	bcd	1
91	TRANSFAC_BCD	1
91	Ptx1	1
91	Gsc	1
91	tll	1
91	REDFLY_H	1
91	hkb	1
91	REDFLY_HKB	1
98	oc	2
98	bcd	2
98	Ptx1	2
98	TRANSFAC_BCD	2
98	Gsc	2
98	exd	1
98	h	1
116	REDFLY_H	2
116	exd	2
116	ttk	1
116	kni	1
116	opa	1
116	REDFLY_SLP	1
116	h	1
116	oc	1
116	bcd	1
116	Ptx1	1
116	TRANSFAC_BCD	1
116	Gsc	1
116	tll	1
116	hkb	1
116	sna	1
