# Supplementary material for: The folded k-spectrum kernel: A machine learning approach to detecting transcription factor binding sites with gapped nucleotide dependencies
Source: PLoS One. 2017 Oct 5;12(10):e0185570. doi: 10.1371/journal.pone.0185570 (PMC5628859; doi:10.1371/journal.pone.0185570)
Supplement: S1 File — Matlab implementations of the algorithms described in the Methods and Results sections. (ZIP) [file pone.0185570.s009.zip]

Archive with 35 entries (32 files):
- S1_File/
- S1_File/.DS_Store
- __MACOSX/
- __MACOSX/S1_File/
- __MACOSX/S1_File/._.DS_Store
- S1_File/binarySpace.m
- __MACOSX/S1_File/._binarySpace.m
- S1_File/compareMotifs.m
- __MACOSX/S1_File/._compareMotifs.m
- S1_File/D_dmel_genomeALL_gapped6mers.mat
- S1_File/dmel_15_TFBSs_and_JASPAR_CORE_2014_insects.meme
- __MACOSX/S1_File/._dmel_15_TFBSs_and_JASPAR_CORE_2014_insects.meme
- S1_File/mappingFoldedKspec.m
- __MACOSX/S1_File/._mappingFoldedKspec.m
- S1_File/mappingFunction.m
- __MACOSX/S1_File/._mappingFunction.m
- S1_File/mappingKspec.m
- __MACOSX/S1_File/._mappingKspec.m
- S1_File/pipelineSVMCVfolded.m
- __MACOSX/S1_File/._pipelineSVMCVfolded.m
- S1_File/pipelineSVMCVregular.m
- __MACOSX/S1_File/._pipelineSVMCVregular.m
- S1_File/pipelineSVMFE.m
- __MACOSX/S1_File/._pipelineSVMFE.m
- S1_File/pipelineSVMFE_basic.m
- __MACOSX/S1_File/._pipelineSVMFE_basic.m
- S1_File/Readme.pdf
- __MACOSX/S1_File/._Readme.pdf
- S1_File/Stringham_2013_CRMSwithFlanking_filenames.mat
- S1_File/tomtom
- S1_File/true_positive_set_Stringham13flanking.fasta
- S1_File/uniondata.m
- __MACOSX/S1_File/._uniondata.m
- S1_File/writeAllresults.m
- __MACOSX/S1_File/._writeAllresults.m
