# Supplementary material for: The folded k-spectrum kernel: A machine learning approach to detecting transcription factor binding sites with gapped nucleotide dependencies
Source: PLoS One. 2017 Oct 5;12(10):e0185570. doi: 10.1371/journal.pone.0185570 (PMC5628859; doi:10.1371/journal.pone.0185570)
Supplement: S1 File — Matlab implementations of the algorithms described in the Methods and Results sections. (ZIP) [file pone.0185570.s009.zip › S1_File/dmel_15_TFBSs_and_JASPAR_CORE_2014_insects.meme]

MEME version 4.4

ALPHABET= ACGT

strands: + -

Background letter frequencies (from uniform background):
A 0.25000 C 0.25000 G 0.25000 T 0.25000 

MOTIF TRANSFAC_BCD TRANSFAC_BCD

letter-probability matrix: alength= 4 w= 7 nsites= 10 E= 0
0	0.4	0.5	0.1	
0.1	0.1	0.8	0	
0	0	1	0	
1	0	0	0	
0	0	0	1	
0	0	0	1	
0.8	0	0	0.2	


MOTIF TRANSFAC_DL TRANSFAC_DL

letter-probability matrix: alength= 4 w= 12 nsites= 26 E= 0
0.285714285714286	0.285714285714286	0	0.428571428571429
0.0952380893424057	0.333333498412639	0.523809429478492	0.0476189827664634
0.0399999584000017	0.159999833600007	0.800000207999992	0
0.115385000000000	0	0.884615000000000	0
0.346153826923087	0.0384614807692596	0.615384692307654	0
0.884615353846142	0	0.0769231307692523	0.0384615153846062
0.840000083200040	0	0	0.159999916799960
0.769230538461677	0.0384614769231139	0.115384930769042	0.0769230538461677
0.520000195520074	0	0.0800000540800203	0.399999750399906
0.0399999376000349	0.640000041599977	0.0399999376000349	0.280000083199953
0.0769230923076908	0.846153915384608	0.0384614961538504	0.0384614961538504
0.238095709750747	0.571428217686940	0.190476072562313	0

MOTIF TRANSFAC_FTZ TRANSFAC_FTZ

letter-probability matrix: alength= 4 w= 14 nsites= 73 E= 0
0.562499558007546	0.0625001283203899	0.187500156836032	0.187500156836032
0.388889159259196	0.222222087037069	0.166666666666667	0.222222087037069
0.624999619791678	0.0972222081404325	0.152777842554010	0.125000329513879
0.763888902970673	0.0277778059413457	0.152777780594135	0.0555555104938468
0.0410958876712337	0.0958903712328886	0.698629790411063	0.164383950684815
0.0958904191780838	0.808219161643832	0.0410959082191816	0.0547945109589022
0.739726147945230	0.178082035616407	0.0136986027397205	0.0684932136986427
0.863013741095878	0.0410958876712337	0.0821917753424674	0.0136985958904212
0.0136986068493034	0.0273973136986569	0.0136986068493034	0.945205472602736
0.109589032876710	0.0684932205479662	0.0547945164383549	0.767123230136969
0.835616334246534	0.0684932273972910	0.0410959164383666	0.0547945219178088
0.712328857534228	0.0821917835616433	0.0958903808219238	0.109588978082204
0.183098326542451	0.0845070306685224	0.704225598293898	0.0281690444951286
0.243243899123467	0.0540541340394472	0.405404525566080	0.297297441271005

MOTIF TRANSFAC_HB TRANSFAC_HB

letter-probability matrix: alength= 4 w= 15 nsites= 24 E= 0
0.176470496885860	0.352940993771721	0.0588235460207527	0.411764963321666
0.157894670360139	0.210526648199306	0.210526648199306	0.421052033241249
0.523809322448911	0.142857191836751	0.0476191020408350	0.285714383673503
0	0.260869655954663	0.130434827977331	0.608695516068006
0	0	0.0833332750000175	0.916666724999983
0	0	0	1
0.0416666833333267	0	0.0416666833333267	0.916666633333347
0	0	0	1
0	0.0833332750000175	0	0.916666724999983
0.333333000000000	0.125000000000000	0.166667000000000	0.375000000000000
0.333333714285714	0.142857142857143	0.142857142857143	0.380952000000000
0.0588235709342521	0.0588235709342521	0.705882286505197	0.176470571626299
0.235294599307981	0.117647017301036	0.352941193079586	0.294117190311397
0.0714286204081577	0.357142244898029	0.0714286204081577	0.500000514285656
0.416666583333217	0.166666833333567	0	0.416666583333217

MOTIF TRANSFAC_KR TRANSFAC_KR

letter-probability matrix: alength= 4 w= 11 nsites= 13 E= 0
0.230768953846209	0.0769230846153831	0.0769230846153831	0.615384876923025
0.153845984615402	0.0769230923076908	0	0.769230923076908
0.923076907692309	0	0	0.0769230923076908
0.846154000000000	0	0.153846000000000	0
0	0.769231000000000	0	0.230769000000000
0	1	0	0
0.0769230923076908	0.923076907692309	0	0
0.153846153846154	0.307692307692308	0.384615384615385	0.153846153846154
0.0769230923076908	0	0.230768976923102	0.692307930769207
0	0.0769230923076908	0	0.923076907692309
0.333333261111055	0.166666847222364	0	0.499999891666582

MOTIF REDFLY_CAD REDFLY_CAD

letter-probability matrix: alength= 4 w= 13 nsites= 14 E= 0
0.285714228571383	0	0.142857314285851	0.571428457142766
0.0909090909090909	0.272727527272625	0.272727527272625	0.363635854545658
0.285714114285646	0.285714114285646	0.357143142857257	0.0714286285714514
0.214286000000000	0.285714000000000	0.285714000000000	0.214286000000000
0.214286000000000	0.285714000000000	0.214286000000000	0.285714000000000
0.428571000000000	0.571429000000000	0	0
0.642857000000000	0	0	0.357143000000000
0.928571371428549	0.0714286285714514	0	0
0.642857000000000	0	0.214286000000000	0.142857000000000
0.307692142011758	0.230769644970605	0	0.461538213017637
0.583333508333386	0.166666549999965	0.166666549999965	0.0833333916666842
0.666667055555491	0.166666472222255	0	0.166666472222255
0	0	0.250000000000000	0.750000000000000

MOTIF REDFLY_D REDFLY_D

letter-probability matrix: alength= 4 w= 7 nsites= 5 E= 0
0.400000000000000	0	0.200000000000000	0.400000000000000
0.800000000000000	0	0	0.200000000000000
0	1	0	0
1	0	0	0
1	0	0	0
0.400000000000000	0	0	0.600000000000000
0	0	1	0

MOTIF REDFLY_GT REDFLY_GT

letter-probability matrix: alength= 4 w= 19 nsites= 8 E= 0
0	0	0.750000000000000	0.250000000000000
0.600000000000000	0	0	0.400000000000000
0.200000000000000	0.600000000000000	0	0.200000000000000
0.600000000000000	0	0	0.400000000000000
0.400000000000000	0	0.200000000000000	0.400000000000000
0.571428571428571	0	0.142857142857143	0.285714285714286
0.428571428571429	0	0	0.571428571428571
0.375000000000000	0.250000000000000	0	0.375000000000000
0.875000000000000	0	0.125000000000000	0
0.500000000000000	0	0	0.500000000000000
0.250000000000000	0.250000000000000	0.250000000000000	0.250000000000000
0.875000000000000	0	0	0.125000000000000
0.125000000000000	0.750000000000000	0	0.125000000000000
0.125000000000000	0	0.875000000000000	0
0	0.571428571428571	0	0.428571428571429
0.857142857142857	0	0	0.142857142857143
0.666666666666667	0.166666666666667	0.166666666666667	0
0.400000000000000	0.200000000000000	0.200000000000000	0.200000000000000
1	0	0	0

MOTIF REDFLY_HKB REDFLY_HKB

letter-probability matrix: alength= 4 w= 12 nsites= 4 E= 0
0	1	0	0
0.500000000000000	0	0.500000000000000	0
0	0	0.750000000000000	0.250000000000000
0	0	1	0
0	0	1	0
0	0	1	0
0	1	0	0
0	0	1	0
0	0	0	1
0	0	0	1
0.500000000000000	0	0.500000000000000	0
0	1	0	0

MOTIF REDFLY_H REDFLY_H

letter-probability matrix: alength= 4 w= 6 nsites= 5 E= 0
0	0.6	0.4	0	
0	0	1	0	
0	1	0	0	
0	0	1	0	
0	0	0	1	
0	0	1	0	


MOTIF REDFLY_KNI REDFLY_KNI

letter-probability matrix: alength= 4 w= 11 nsites= 40 E= 0
0.111111111111111	0.0555555555555556	0.777777777777778	0.0555555555555556
0.285714285714286	0.190476190476190	0.333333333333333	0.190476190476190
0.0810810810810811	0.243243243243243	0.162162162162162	0.513513513513514
0.125000000000000	0.475000000000000	0.225000000000000	0.175000000000000
0.0750000000000000	0.525000000000000	0.200000000000000	0.200000000000000
0.550000000000000	0.250000000000000	0	0.200000000000000
0	0.375000000000000	0.600000000000000	0.0250000000000000
0.450000000000000	0.0250000000000000	0.0500000000000000	0.475000000000000
0.300000000000000	0.0250000000000000	0	0.675000000000000
0.117647058823529	0.323529411764706	0.0294117647058824	0.529411764705882
0.130434782608696	0.0869565217391305	0.0434782608695652	0.739130434782609

MOTIF REDFLY_PRD REDFLY_PRD

letter-probability matrix: alength= 4 w= 24 nsites= 12 E= 0
0.600000096000015	0.199999951999992	0.199999951999992	0
0.199999808000108	0.400000575999678	0.199999808000108	0.199999808000108
0	0.166666500000100	0.499999700000180	0.333333799999720
0.375000037500004	0.124999962499996	0.124999962499996	0.375000037500004
0.222222577777636	0.111111022222258	0.222222577777636	0.444443822222471
0.181818479338735	0.363635867768775	0.454545652892490	0
0.0909090611570226	0.636363319008241	0.0909090611570226	0.181818558677713
0	0	0.727272826446245	0.272727173553755
0.272727471074524	0	0.363636264462738	0.363636264462738
0.272727173553755	0.181818479338735	0.363635867768775	0.181818479338735
0.272727084297651	0.0909089917356057	0.454545504132197	0.181818419834546
0.250000000000000	0.500000000000000	0	0.250000000000000
0.583333408333386	0	0.0833333583333508	0.333333233333263
0.916666724999983	0.0833332750000175	0	0
1	0	0	0
0	0	0.250000000000000	0.750000000000000
0	0.416666874999938	0.0833332750000175	0.499999850000045
0.250000000000000	0	0.750000000000000	0
0.181818479338735	0.363635867768775	0.181818479338735	0.272727173553755
0.363635867768775	0.181818479338735	0.181818479338735	0.272727173553755
0.0999999639999986	0.399999615999985	0.300000012000001	0.200000408000016
0.142857191836771	0.142857191836771	0.571428424489687	0.142857191836771
0.499999700000180	0	0.333333799999720	0.166666500000100
0.333333799999720	0	0.166666500000100	0.499999700000180

MOTIF REDFLY_SHN REDFLY_SHN

letter-probability matrix: alength= 4 w= 13 nsites= 2 E= 0
0	0	1	0	
0	0	1	0	
0	0	1	0	
0	0	0.5	0.5	
0	0	1	0	
0	0.5	0.5	0	
1	0	0	0	
0	0.5	0.5	0	
0	1	0	0	
0	1	0	0	
1	0	0	0	
0.5	0.5	0	0	
0	0	0	1	


MOTIF REDFLY_SLP REDFLY_SLP

letter-probability matrix: alength= 4 w= 15 nsites= 3 E= 0
0	0	0	1
0	1	0	0
0	0	1	0
1	0	0	0
0	0	0	1
0	0	1	0
0	0	0	1
0	0.500000000000000	0	0.500000000000000
0.666667000000000	0	0	0.333333000000000
1	0	0	0
0	0.333333000000000	0	0.666667000000000
1	0	0	0
0.333333333333333	0.333333333333333	0	0.333333333333333
0.666667000000000	0	0	0.333333000000000
0	1	0	0

MOTIF JASPAR_RUN JASPAR_RUN

letter-probability matrix: alength= 4 w= 9 nsites= 29 E= 0

0.413793103448276	0.0689655172413793	0	0.517241379310345
0.931034482758621	0	0.0344827586206897	0.0344827586206897
0.965517241379310	0	0.0344827586206897	0
0	1	0	0
0	0.965517241379310	0.0344827586206897	0
0.172413793103448	0.0344827586206897	0.793103448275862	0
0	1	0	0
0.965517241379310	0	0	0.0344827586206897
0.689655172413793	0	0.310344827586207	0


MOTIF MA0010.1 br_Z1

letter-probability matrix: alength= 4 w= 14 nsites= 9 E= 0
  0.333333	  0.111111	  0.444444	  0.111111	
  0.111111	  0.111111	  0.111111	  0.666667	
  0.555556	  0.222222	  0.111111	  0.111111	
  0.777778	  0.000000	  0.111111	  0.111111	
  0.333333	  0.000000	  0.000000	  0.666667	
  0.666667	  0.000000	  0.000000	  0.333333	
  0.444444	  0.111111	  0.444444	  0.000000	
  0.777778	  0.000000	  0.111111	  0.111111	
  0.111111	  0.888889	  0.000000	  0.000000	
  1.000000	  0.000000	  0.000000	  0.000000	
  0.888889	  0.000000	  0.111111	  0.000000	
  0.555556	  0.000000	  0.333333	  0.111111	
  0.444444	  0.000000	  0.000000	  0.555556	
  0.222222	  0.333333	  0.222222	  0.222222	

URL http://jaspar.genereg.net?ID=MA0010.1&rm=present&collection=CORE

MOTIF MA0011.1 br_Z2

letter-probability matrix: alength= 4 w= 8 nsites= 12 E= 0
  0.250000	  0.083333	  0.083333	  0.583333	
  0.416667	  0.166667	  0.083333	  0.333333	
  0.000000	  0.833333	  0.000000	  0.166667	
  0.000000	  0.083333	  0.000000	  0.916667	
  1.000000	  0.000000	  0.000000	  0.000000	
  0.083333	  0.083333	  0.166667	  0.666667	
  0.166667	  0.000000	  0.083333	  0.750000	
  0.083333	  0.166667	  0.083333	  0.666667	

URL http://jaspar.genereg.net?ID=MA0011.1&rm=present&collection=CORE

MOTIF MA0012.1 br_Z3

letter-probability matrix: alength= 4 w= 11 nsites= 12 E= 0
  0.250000	  0.083333	  0.083333	  0.583333	
  0.750000	  0.166667	  0.083333	  0.000000	
  0.833333	  0.000000	  0.000000	  0.166667	
  1.000000	  0.000000	  0.000000	  0.000000	
  0.000000	  0.833333	  0.083333	  0.083333	
  0.333333	  0.000000	  0.000000	  0.666667	
  0.833333	  0.000000	  0.000000	  0.166667	
  0.500000	  0.000000	  0.333333	  0.166667	
  0.500000	  0.083333	  0.166667	  0.250000	
  0.333333	  0.250000	  0.166667	  0.250000	
  0.166667	  0.250000	  0.416667	  0.166667	

URL http://jaspar.genereg.net?ID=MA0012.1&rm=present&collection=CORE

MOTIF MA0013.1 br_Z4

letter-probability matrix: alength= 4 w= 11 nsites= 6 E= 0
  0.166667	  0.166667	  0.000000	  0.666667	
  0.666667	  0.000000	  0.000000	  0.333333	
  0.333333	  0.000000	  0.666667	  0.000000	
  0.166667	  0.000000	  0.000000	  0.833333	
  0.833333	  0.000000	  0.166667	  0.000000	
  1.000000	  0.000000	  0.000000	  0.000000	
  0.833333	  0.000000	  0.166667	  0.000000	
  0.166667	  0.500000	  0.166667	  0.166667	
  0.500000	  0.000000	  0.166667	  0.333333	
  0.833333	  0.000000	  0.000000	  0.166667	
  0.500000	  0.166667	  0.000000	  0.333333	

URL http://jaspar.genereg.net?ID=MA0013.1&rm=present&collection=CORE

MOTIF MA0015.1 Cf2_II

letter-probability matrix: alength= 4 w= 10 nsites= 80 E= 0
  0.312500	  0.162500	  0.500000	  0.025000	
  0.012500	  0.025000	  0.012500	  0.950000	
  0.925000	  0.025000	  0.050000	  0.000000	
  0.000000	  0.112500	  0.050000	  0.837500	
  0.975000	  0.025000	  0.000000	  0.000000	
  0.012500	  0.050000	  0.012500	  0.925000	
  0.512500	  0.025000	  0.450000	  0.012500	
  0.025000	  0.112500	  0.012500	  0.850000	
  0.662500	  0.037500	  0.250000	  0.050000	
  0.150000	  0.362500	  0.187500	  0.300000	

URL http://jaspar.genereg.net?ID=MA0015.1&rm=present&collection=CORE

MOTIF MA0016.1 usp

letter-probability matrix: alength= 4 w= 10 nsites= 38 E= 0
  0.000000	  0.026316	  0.973684	  0.000000	
  0.026316	  0.000000	  0.947368	  0.026316	
  0.000000	  0.000000	  1.000000	  0.000000	
  0.000000	  0.000000	  1.000000	  0.000000	
  0.000000	  0.000000	  0.000000	  1.000000	
  0.000000	  0.947368	  0.026316	  0.026316	
  0.921053	  0.000000	  0.078947	  0.000000	
  0.131579	  0.657895	  0.078947	  0.131579	
  0.131579	  0.210526	  0.578947	  0.078947	
  0.157895	  0.263158	  0.421053	  0.157895	

URL http://jaspar.genereg.net?ID=MA0016.1&rm=present&collection=CORE

MOTIF MA0022.1 dl_1

letter-probability matrix: alength= 4 w= 12 nsites= 13 E= 0
  0.000000	  0.384615	  0.461538	  0.153846	
  0.000000	  0.000000	  0.923077	  0.076923	
  0.000000	  0.076923	  0.846154	  0.076923	
  0.000000	  0.000000	  0.769231	  0.230769	
  0.076923	  0.076923	  0.230769	  0.615385	
  0.076923	  0.000000	  0.153846	  0.769231	
  0.076923	  0.000000	  0.000000	  0.923077	
  0.000000	  0.000000	  0.000000	  1.000000	
  0.000000	  0.230769	  0.000000	  0.769231	
  0.076923	  0.692308	  0.000000	  0.230769	
  0.076923	  0.692308	  0.076923	  0.153846	
  0.230769	  0.384615	  0.384615	  0.000000	

URL http://jaspar.genereg.net?ID=MA0022.1&rm=present&collection=CORE

MOTIF MA0023.1 dl_2

letter-probability matrix: alength= 4 w= 10 nsites= 9 E= 0
  0.000000	  0.111111	  0.777778	  0.111111	
  0.000000	  0.000000	  0.777778	  0.222222	
  0.000000	  0.000000	  1.000000	  0.000000	
  0.000000	  0.000000	  0.888889	  0.111111	
  0.444444	  0.111111	  0.000000	  0.444444	
  0.222222	  0.111111	  0.000000	  0.666667	
  0.000000	  0.000000	  0.000000	  1.000000	
  0.000000	  0.111111	  0.000000	  0.888889	
  0.000000	  1.000000	  0.000000	  0.000000	
  0.111111	  0.888889	  0.000000	  0.000000	

URL http://jaspar.genereg.net?ID=MA0023.1&rm=present&collection=CORE

MOTIF MA0026.1 Eip74EF

letter-probability matrix: alength= 4 w= 7 nsites= 17 E= 0
  0.117647	  0.705882	  0.117647	  0.058824	
  0.294118	  0.705882	  0.000000	  0.000000	
  0.000000	  0.000000	  1.000000	  0.000000	
  0.000000	  0.000000	  1.000000	  0.000000	
  1.000000	  0.000000	  0.000000	  0.000000	
  1.000000	  0.000000	  0.000000	  0.000000	
  0.294118	  0.058824	  0.588235	  0.058824	

URL http://jaspar.genereg.net?ID=MA0026.1&rm=present&collection=CORE

MOTIF MA0049.1 hb

letter-probability matrix: alength= 4 w= 10 nsites= 16 E= 0
  0.062500	  0.312500	  0.500000	  0.125000	
  0.375000	  0.500000	  0.125000	  0.000000	
  0.562500	  0.187500	  0.250000	  0.000000	
  0.250000	  0.187500	  0.062500	  0.500000	
  0.812500	  0.062500	  0.000000	  0.125000	
  1.000000	  0.000000	  0.000000	  0.000000	
  1.000000	  0.000000	  0.000000	  0.000000	
  0.875000	  0.000000	  0.125000	  0.000000	
  0.937500	  0.062500	  0.000000	  0.000000	
  0.562500	  0.125000	  0.125000	  0.187500	

URL http://jaspar.genereg.net?ID=MA0049.1&rm=present&collection=CORE

MOTIF MA0085.1 Su(H)

letter-probability matrix: alength= 4 w= 16 nsites= 10 E= 0
  0.100000	  0.300000	  0.300000	  0.300000	
  0.000000	  0.400000	  0.000000	  0.600000	
  0.000000	  0.000000	  1.000000	  0.000000	
  0.000000	  0.000000	  0.000000	  1.000000	
  0.000000	  0.000000	  1.000000	  0.000000	
  0.300000	  0.000000	  0.700000	  0.000000	
  0.000000	  0.000000	  1.000000	  0.000000	
  1.000000	  0.000000	  0.000000	  0.000000	
  1.000000	  0.000000	  0.000000	  0.000000	
  0.500000	  0.500000	  0.000000	  0.000000	
  0.100000	  0.700000	  0.100000	  0.100000	
  0.100000	  0.200000	  0.400000	  0.300000	
  0.400000	  0.200000	  0.200000	  0.200000	
  0.300000	  0.100000	  0.400000	  0.200000	
  0.400000	  0.300000	  0.200000	  0.100000	
  0.200000	  0.100000	  0.200000	  0.500000	

URL http://jaspar.genereg.net?ID=MA0085.1&rm=present&collection=CORE

MOTIF MA0086.1 sna

letter-probability matrix: alength= 4 w= 6 nsites= 40 E= 0
  0.000000	  0.975000	  0.025000	  0.000000	
  0.975000	  0.000000	  0.000000	  0.025000	
  0.075000	  0.000000	  0.925000	  0.000000	
  0.050000	  0.000000	  0.950000	  0.000000	
  0.000000	  0.000000	  0.000000	  1.000000	
  0.000000	  0.000000	  0.950000	  0.050000	

URL http://jaspar.genereg.net?ID=MA0086.1&rm=present&collection=CORE

MOTIF MA0126.1 ovo

letter-probability matrix: alength= 4 w= 9 nsites= 21 E= 0
  0.476190	  0.190476	  0.000000	  0.333333	
  0.047619	  0.190476	  0.666667	  0.095238	
  0.190476	  0.095238	  0.095238	  0.619048	
  0.952381	  0.000000	  0.000000	  0.047619	
  1.000000	  0.000000	  0.000000	  0.000000	
  0.000000	  1.000000	  0.000000	  0.000000	
  0.333333	  0.238095	  0.142857	  0.285714	
  0.000000	  0.000000	  1.000000	  0.000000	
  0.238095	  0.190476	  0.095238	  0.476190	

URL http://jaspar.genereg.net?ID=MA0126.1&rm=present&collection=CORE

MOTIF MA0165.1 Abd-B

letter-probability matrix: alength= 4 w= 7 nsites= 21 E= 0
  0.047619	  0.000000	  0.000000	  0.952381	
  0.000000	  0.000000	  0.000000	  1.000000	
  0.238095	  0.000000	  0.000000	  0.761905	
  1.000000	  0.000000	  0.000000	  0.000000	
  0.000000	  0.142857	  0.000000	  0.857143	
  0.142857	  0.000000	  0.523810	  0.333333	
  0.619048	  0.000000	  0.238095	  0.142857	

URL http://jaspar.genereg.net?ID=MA0165.1&rm=present&collection=CORE

MOTIF MA0166.1 Antp

letter-probability matrix: alength= 4 w= 7 nsites= 16 E= 0
  0.062500	  0.062500	  0.000000	  0.875000	
  0.000000	  0.000000	  0.000000	  1.000000	
  1.000000	  0.000000	  0.000000	  0.000000	
  1.000000	  0.000000	  0.000000	  0.000000	
  0.000000	  0.000000	  0.000000	  1.000000	
  0.000000	  0.000000	  0.562500	  0.437500	
  0.937500	  0.000000	  0.062500	  0.000000	

URL http://jaspar.genereg.net?ID=MA0166.1&rm=present&collection=CORE

MOTIF MA0167.1 Awh

letter-probability matrix: alength= 4 w= 7 nsites= 40 E= 0
  0.075000	  0.400000	  0.000000	  0.525000	
  0.025000	  0.000000	  0.000000	  0.975000	
  0.825000	  0.000000	  0.175000	  0.000000	
  1.000000	  0.000000	  0.000000	  0.000000	
  0.000000	  0.000000	  0.025000	  0.975000	
  0.000000	  0.000000	  0.200000	  0.800000	
  0.850000	  0.000000	  0.100000	  0.050000	

URL http://jaspar.genereg.net?ID=MA0167.1&rm=present&collection=CORE

MOTIF MA0168.1 B-H1

letter-probability matrix: alength= 4 w= 7 nsites= 21 E= 0
  0.190476	  0.190476	  0.000000	  0.619048	
  0.000000	  0.000000	  0.000000	  1.000000	
  1.000000	  0.000000	  0.000000	  0.000000	
  1.000000	  0.000000	  0.000000	  0.000000	
  0.380952	  0.000000	  0.000000	  0.619048	
  0.047619	  0.333333	  0.000000	  0.619048	
  0.047619	  0.000000	  0.952381	  0.000000	

URL http://jaspar.genereg.net?ID=MA0168.1&rm=present&collection=CORE

MOTIF MA0169.1 B-H2

letter-probability matrix: alength= 4 w= 7 nsites= 21 E= 0
  0.285714	  0.095238	  0.047619	  0.571429	
  0.000000	  0.000000	  0.000000	  1.000000	
  1.000000	  0.000000	  0.000000	  0.000000	
  1.000000	  0.000000	  0.000000	  0.000000	
  0.238095	  0.000000	  0.000000	  0.761905	
  0.142857	  0.047619	  0.095238	  0.714286	
  0.000000	  0.000000	  1.000000	  0.000000	

URL http://jaspar.genereg.net?ID=MA0169.1&rm=present&collection=CORE

MOTIF MA0170.1 C15

letter-probability matrix: alength= 4 w= 7 nsites= 19 E= 0
  0.052632	  0.052632	  0.000000	  0.894737	
  0.000000	  0.000000	  0.000000	  1.000000	
  0.894737	  0.000000	  0.000000	  0.105263	
  1.000000	  0.000000	  0.000000	  0.000000	
  0.315789	  0.105263	  0.000000	  0.578947	
  0.000000	  0.157895	  0.315789	  0.526316	
  0.526316	  0.000000	  0.473684	  0.000000	

URL http://jaspar.genereg.net?ID=MA0170.1&rm=present&collection=CORE

MOTIF MA0171.1 CG11085

letter-probability matrix: alength= 4 w= 7 nsites= 13 E= 0
  0.000000	  0.230769	  0.000000	  0.769231	
  0.000000	  0.000000	  0.000000	  1.000000	
  1.000000	  0.000000	  0.000000	  0.000000	
  1.000000	  0.000000	  0.000000	  0.000000	
  0.076923	  0.000000	  0.000000	  0.923077	
  0.153846	  0.076923	  0.153846	  0.615385	
  0.076923	  0.000000	  0.923077	  0.000000	

URL http://jaspar.genereg.net?ID=MA0171.1&rm=present&collection=CORE

MOTIF MA0172.1 CG11294

letter-probability matrix: alength= 4 w= 7 nsites= 15 E= 0
  0.000000	  0.200000	  0.000000	  0.800000	
  0.000000	  0.133333	  0.000000	  0.866667	
  1.000000	  0.000000	  0.000000	  0.000000	
  1.000000	  0.000000	  0.000000	  0.000000	
  0.000000	  0.000000	  0.000000	  1.000000	
  0.000000	  0.000000	  0.000000	  1.000000	
  1.000000	  0.000000	  0.000000	  0.000000	

URL http://jaspar.genereg.net?ID=MA0172.1&rm=present&collection=CORE

MOTIF MA0173.1 CG11617

letter-probability matrix: alength= 4 w= 7 nsites= 15 E= 0
  0.058824	  0.000000	  0.000000	  0.941176	
  0.000000	  0.000000	  0.000000	  1.000000	
  0.588235	  0.000000	  0.176471	  0.235294	
  1.000000	  0.000000	  0.000000	  0.000000	
  0.000000	  1.000000	  0.000000	  0.000000	
  1.000000	  0.000000	  0.000000	  0.000000	
  0.000000	  0.000000	  0.000000	  1.000000	

URL http://jaspar.genereg.net?ID=MA0173.1&rm=present&collection=CORE

MOTIF MA0174.1 CG42234

letter-probability matrix: alength= 4 w= 7 nsites= 16 E= 0
  0.125000	  0.000000	  0.000000	  0.875000	
  0.125000	  0.000000	  0.000000	  0.875000	
  0.375000	  0.000000	  0.125000	  0.500000	
  1.000000	  0.000000	  0.000000	  0.000000	
  0.000000	  0.000000	  0.000000	  1.000000	
  0.000000	  0.125000	  0.375000	  0.500000	
  0.812500	  0.000000	  0.187500	  0.000000	

URL http://jaspar.genereg.net?ID=MA0174.1&rm=present&collection=CORE

MOTIF MA0175.1 CG13424

letter-probability matrix: alength= 4 w= 7 nsites= 21 E= 0
  0.095238	  0.333333	  0.047619	  0.523810	
  0.000000	  0.000000	  0.000000	  1.000000	
  1.000000	  0.000000	  0.000000	  0.000000	
  1.000000	  0.000000	  0.000000	  0.000000	
  0.000000	  0.000000	  0.000000	  1.000000	
  0.142857	  0.000000	  0.190476	  0.666667	
  0.380952	  0.000000	  0.619048	  0.000000	

URL http://jaspar.genereg.net?ID=MA0175.1&rm=present&collection=CORE

MOTIF MA0176.1 CG15696

letter-probability matrix: alength= 4 w= 7 nsites= 32 E= 0
  0.062500	  0.093750	  0.093750	  0.750000	
  0.062500	  0.093750	  0.000000	  0.843750	
  0.656250	  0.000000	  0.187500	  0.156250	
  1.000000	  0.000000	  0.000000	  0.000000	
  0.000000	  0.000000	  0.000000	  1.000000	
  0.000000	  0.000000	  0.062500	  0.937500	
  0.500000	  0.000000	  0.500000	  0.000000	

URL http://jaspar.genereg.net?ID=MA0176.1&rm=present&collection=CORE

MOTIF MA0177.1 CG18599

letter-probability matrix: alength= 4 w= 7 nsites= 25 E= 0
  0.160000	  0.400000	  0.040000	  0.400000	
  0.000000	  0.000000	  0.000000	  1.000000	
  1.000000	  0.000000	  0.000000	  0.000000	
  1.000000	  0.000000	  0.000000	  0.000000	
  0.000000	  0.000000	  0.000000	  1.000000	
  0.000000	  0.040000	  0.320000	  0.640000	
  0.920000	  0.000000	  0.080000	  0.000000	

URL http://jaspar.genereg.net?ID=MA0177.1&rm=present&collection=CORE

MOTIF MA0178.1 CG32105

letter-probability matrix: alength= 4 w= 7 nsites= 19 E= 0
  0.105263	  0.210526	  0.000000	  0.684211	
  0.105263	  0.000000	  0.000000	  0.894737	
  0.894737	  0.000000	  0.000000	  0.105263	
  1.000000	  0.000000	  0.000000	  0.000000	
  0.000000	  0.000000	  0.052632	  0.947368	
  0.000000	  0.000000	  0.052632	  0.947368	
  0.789474	  0.000000	  0.210526	  0.000000	

URL http://jaspar.genereg.net?ID=MA0178.1&rm=present&collection=CORE

MOTIF MA0179.1 CG32532

letter-probability matrix: alength= 4 w= 7 nsites= 23 E= 0
  0.086957	  0.260870	  0.086957	  0.565217	
  0.000000	  0.000000	  0.000000	  1.000000	
  1.000000	  0.000000	  0.000000	  0.000000	
  1.000000	  0.000000	  0.000000	  0.000000	
  0.000000	  0.000000	  0.000000	  1.000000	
  0.000000	  0.000000	  0.086957	  0.913043	
  0.521739	  0.000000	  0.434783	  0.043478	

URL http://jaspar.genereg.net?ID=MA0179.1&rm=present&collection=CORE

MOTIF MA0180.1 Vsx2

letter-probability matrix: alength= 4 w= 9 nsites= 13 E= 0
  0.076923	  0.076923	  0.384615	  0.461538	
  0.153846	  0.153846	  0.000000	  0.692308	
  0.000000	  0.000000	  0.000000	  1.000000	
  1.000000	  0.000000	  0.000000	  0.000000	
  1.000000	  0.000000	  0.000000	  0.000000	
  0.000000	  0.000000	  0.000000	  1.000000	
  0.000000	  0.000000	  0.000000	  1.000000	
  0.769231	  0.000000	  0.230769	  0.000000	
  0.076923	  0.153846	  0.769231	  0.000000	

URL http://jaspar.genereg.net?ID=MA0180.1&rm=present&collection=CORE

MOTIF MA0181.1 Vsx1

letter-probability matrix: alength= 4 w= 7 nsites= 22 E= 0
  0.045455	  0.363636	  0.045455	  0.545455	
  0.000000	  0.000000	  0.000000	  1.000000	
  1.000000	  0.000000	  0.000000	  0.000000	
  1.000000	  0.000000	  0.000000	  0.000000	
  0.000000	  0.000000	  0.000000	  1.000000	
  0.090909	  0.000000	  0.136364	  0.772727	
  0.681818	  0.000000	  0.272727	  0.045455	

URL http://jaspar.genereg.net?ID=MA0181.1&rm=present&collection=CORE

MOTIF MA0182.1 CG4328

letter-probability matrix: alength= 4 w= 7 nsites= 30 E= 0
  0.400000	  0.066667	  0.100000	  0.433333	
  0.233333	  0.033333	  0.000000	  0.733333	
  0.433333	  0.000000	  0.000000	  0.566667	
  1.000000	  0.000000	  0.000000	  0.000000	
  0.000000	  0.000000	  0.000000	  1.000000	
  0.000000	  0.000000	  0.200000	  0.800000	
  0.500000	  0.000000	  0.500000	  0.000000	

URL http://jaspar.genereg.net?ID=MA0182.1&rm=present&collection=CORE

MOTIF MA0183.1 CG7056

letter-probability matrix: alength= 4 w= 8 nsites= 26 E= 0
  0.269231	  0.115385	  0.076923	  0.538462	
  0.000000	  0.269231	  0.000000	  0.730769	
  0.000000	  0.230769	  0.269231	  0.500000	
  0.807692	  0.000000	  0.076923	  0.115385	
  1.000000	  0.000000	  0.000000	  0.000000	
  0.000000	  0.115385	  0.115385	  0.769231	
  0.269231	  0.000000	  0.038462	  0.692308	
  0.846154	  0.000000	  0.153846	  0.000000	

URL http://jaspar.genereg.net?ID=MA0183.1&rm=present&collection=CORE

MOTIF MA0184.1 CG9876

letter-probability matrix: alength= 4 w= 7 nsites= 20 E= 0
  0.100000	  0.450000	  0.150000	  0.300000	
  0.000000	  0.000000	  0.000000	  1.000000	
  0.900000	  0.000000	  0.000000	  0.100000	
  1.000000	  0.000000	  0.000000	  0.000000	
  0.000000	  0.000000	  0.000000	  1.000000	
  0.000000	  0.000000	  0.050000	  0.950000	
  0.700000	  0.000000	  0.300000	  0.000000	

URL http://jaspar.genereg.net?ID=MA0184.1&rm=present&collection=CORE

MOTIF MA0185.1 Deaf1

letter-probability matrix: alength= 4 w= 6 nsites= 10 E= 0
  0.000000	  0.300000	  0.000000	  0.700000	
  0.000000	  0.000000	  0.000000	  1.000000	
  0.000000	  1.000000	  0.000000	  0.000000	
  0.000000	  0.000000	  1.000000	  0.000000	
  0.000000	  0.000000	  0.500000	  0.500000	
  0.100000	  0.300000	  0.400000	  0.200000	

URL http://jaspar.genereg.net?ID=MA0185.1&rm=present&collection=CORE

MOTIF MA0186.1 Dfd

letter-probability matrix: alength= 4 w= 7 nsites= 24 E= 0
  0.041667	  0.166667	  0.125000	  0.666667	
  0.000000	  0.000000	  0.000000	  1.000000	
  1.000000	  0.000000	  0.000000	  0.000000	
  1.000000	  0.000000	  0.000000	  0.000000	
  0.000000	  0.000000	  0.000000	  1.000000	
  0.041667	  0.000000	  0.791667	  0.166667	
  0.875000	  0.000000	  0.125000	  0.000000	

URL http://jaspar.genereg.net?ID=MA0186.1&rm=present&collection=CORE

MOTIF MA0187.1 Dll

letter-probability matrix: alength= 4 w= 7 nsites= 23 E= 0
  0.043478	  0.000000	  0.000000	  0.956522	
  0.956522	  0.000000	  0.043478	  0.000000	
  1.000000	  0.000000	  0.000000	  0.000000	
  0.000000	  0.000000	  0.000000	  1.000000	
  0.130435	  0.000000	  0.130435	  0.739130	
  0.434783	  0.000000	  0.391304	  0.173913	
  0.043478	  0.521739	  0.173913	  0.260870	

URL http://jaspar.genereg.net?ID=MA0187.1&rm=present&collection=CORE

MOTIF MA0188.1 Dr

letter-probability matrix: alength= 4 w= 7 nsites= 21 E= 0
  0.047619	  0.619048	  0.285714	  0.047619	
  0.000000	  0.761905	  0.000000	  0.238095	
  1.000000	  0.000000	  0.000000	  0.000000	
  1.000000	  0.000000	  0.000000	  0.000000	
  0.000000	  0.000000	  0.000000	  1.000000	
  0.000000	  0.000000	  0.000000	  1.000000	
  1.000000	  0.000000	  0.000000	  0.000000	

URL http://jaspar.genereg.net?ID=MA0188.1&rm=present&collection=CORE

MOTIF MA0189.1 E5

letter-probability matrix: alength= 4 w= 7 nsites= 43 E= 0
  0.116279	  0.348837	  0.139535	  0.395349	
  0.069767	  0.000000	  0.000000	  0.930233	
  1.000000	  0.000000	  0.000000	  0.000000	
  0.976744	  0.000000	  0.000000	  0.023256	
  0.023256	  0.000000	  0.023256	  0.953488	
  0.116279	  0.000000	  0.372093	  0.511628	
  0.790698	  0.000000	  0.209302	  0.000000	

URL http://jaspar.genereg.net?ID=MA0189.1&rm=present&collection=CORE

MOTIF MA0190.1 Gsc

letter-probability matrix: alength= 4 w= 6 nsites= 22 E= 0
  0.000000	  0.000000	  0.000000	  1.000000	
  1.000000	  0.000000	  0.000000	  0.000000	
  1.000000	  0.000000	  0.000000	  0.000000	
  0.000000	  0.000000	  0.000000	  1.000000	
  0.000000	  1.000000	  0.000000	  0.000000	
  0.000000	  0.636364	  0.090909	  0.272727	

URL http://jaspar.genereg.net?ID=MA0190.1&rm=present&collection=CORE

MOTIF MA0191.1 HGTX

letter-probability matrix: alength= 4 w= 7 nsites= 20 E= 0
  0.200000	  0.100000	  0.150000	  0.550000	
  0.000000	  0.000000	  0.000000	  1.000000	
  1.000000	  0.000000	  0.000000	  0.000000	
  1.000000	  0.000000	  0.000000	  0.000000	
  0.000000	  0.000000	  0.000000	  1.000000	
  0.050000	  0.000000	  0.300000	  0.650000	
  0.750000	  0.000000	  0.250000	  0.000000	

URL http://jaspar.genereg.net?ID=MA0191.1&rm=present&collection=CORE

MOTIF MA0192.1 Hmx

letter-probability matrix: alength= 4 w= 7 nsites= 20 E= 0
  0.050000	  0.150000	  0.000000	  0.800000	
  0.000000	  0.000000	  0.000000	  1.000000	
  1.000000	  0.000000	  0.000000	  0.000000	
  1.000000	  0.000000	  0.000000	  0.000000	
  0.050000	  0.000000	  0.000000	  0.950000	
  0.000000	  0.150000	  0.000000	  0.850000	
  0.200000	  0.000000	  0.800000	  0.000000	

URL http://jaspar.genereg.net?ID=MA0192.1&rm=present&collection=CORE

MOTIF MA0193.1 Lag1

letter-probability matrix: alength= 4 w= 7 nsites= 19 E= 0
  0.000000	  1.000000	  0.000000	  0.000000	
  0.000000	  0.473684	  0.000000	  0.526316	
  0.894737	  0.105263	  0.000000	  0.000000	
  0.052632	  0.947368	  0.000000	  0.000000	
  0.000000	  0.631579	  0.000000	  0.368421	
  0.947368	  0.000000	  0.052632	  0.000000	
  0.631579	  0.000000	  0.210526	  0.157895	

URL http://jaspar.genereg.net?ID=MA0193.1&rm=present&collection=CORE

MOTIF MA0194.1 Lim1

letter-probability matrix: alength= 4 w= 7 nsites= 18 E= 0
  0.000000	  0.111111	  0.000000	  0.888889	
  0.000000	  0.000000	  0.000000	  1.000000	
  1.000000	  0.000000	  0.000000	  0.000000	
  1.000000	  0.000000	  0.000000	  0.000000	
  0.000000	  0.000000	  0.000000	  1.000000	
  0.000000	  0.000000	  0.000000	  1.000000	
  0.944444	  0.000000	  0.055556	  0.000000	

URL http://jaspar.genereg.net?ID=MA0194.1&rm=present&collection=CORE

MOTIF MA0195.1 Lim3

letter-probability matrix: alength= 4 w= 7 nsites= 20 E= 0
  0.150000	  0.350000	  0.100000	  0.400000	
  0.200000	  0.000000	  0.000000	  0.800000	
  0.800000	  0.000000	  0.150000	  0.050000	
  1.000000	  0.000000	  0.000000	  0.000000	
  0.000000	  0.000000	  0.000000	  1.000000	
  0.000000	  0.100000	  0.200000	  0.700000	
  0.800000	  0.000000	  0.200000	  0.000000	

URL http://jaspar.genereg.net?ID=MA0195.1&rm=present&collection=CORE

MOTIF MA0196.1 NK7.1

letter-probability matrix: alength= 4 w= 7 nsites= 35 E= 0
  0.142857	  0.142857	  0.028571	  0.685714	
  0.000000	  0.000000	  0.000000	  1.000000	
  0.942857	  0.000000	  0.057143	  0.000000	
  1.000000	  0.000000	  0.000000	  0.000000	
  0.114286	  0.000000	  0.142857	  0.742857	
  0.171429	  0.000000	  0.200000	  0.628571	
  0.371429	  0.000000	  0.628571	  0.000000	

URL http://jaspar.genereg.net?ID=MA0196.1&rm=present&collection=CORE

MOTIF MA0197.1 Oct

letter-probability matrix: alength= 4 w= 8 nsites= 22 E= 0
  0.090909	  0.181818	  0.318182	  0.409091	
  0.363636	  0.136364	  0.000000	  0.500000	
  0.045455	  0.000000	  0.000000	  0.954545	
  1.000000	  0.000000	  0.000000	  0.000000	
  1.000000	  0.000000	  0.000000	  0.000000	
  0.000000	  0.000000	  0.000000	  1.000000	
  0.090909	  0.136364	  0.272727	  0.500000	
  0.681818	  0.045455	  0.045455	  0.227273	

URL http://jaspar.genereg.net?ID=MA0197.1&rm=present&collection=CORE

MOTIF MA0198.1 OdsH

letter-probability matrix: alength= 4 w= 7 nsites= 22 E= 0
  0.000000	  0.500000	  0.181818	  0.318182	
  0.000000	  0.000000	  0.000000	  1.000000	
  1.000000	  0.000000	  0.000000	  0.000000	
  1.000000	  0.000000	  0.000000	  0.000000	
  0.000000	  0.000000	  0.000000	  1.000000	
  0.000000	  0.000000	  0.000000	  1.000000	
  0.590909	  0.000000	  0.363636	  0.045455	

URL http://jaspar.genereg.net?ID=MA0198.1&rm=present&collection=CORE

MOTIF MA0199.1 Optix

letter-probability matrix: alength= 4 w= 5 nsites= 27 E= 0
  0.000000	  0.185185	  0.000000	  0.814815	
  0.000000	  0.000000	  1.000000	  0.000000	
  1.000000	  0.000000	  0.000000	  0.000000	
  0.000000	  0.000000	  0.000000	  1.000000	
  0.962963	  0.000000	  0.037037	  0.000000	

URL http://jaspar.genereg.net?ID=MA0199.1&rm=present&collection=CORE

MOTIF MA0200.1 Pph13

letter-probability matrix: alength= 4 w= 7 nsites= 21 E= 0
  0.285714	  0.380952	  0.142857	  0.190476	
  0.000000	  0.000000	  0.000000	  1.000000	
  1.000000	  0.000000	  0.000000	  0.000000	
  1.000000	  0.000000	  0.000000	  0.000000	
  0.000000	  0.000000	  0.000000	  1.000000	
  0.000000	  0.047619	  0.000000	  0.952381	
  0.619048	  0.047619	  0.285714	  0.047619	

URL http://jaspar.genereg.net?ID=MA0200.1&rm=present&collection=CORE

MOTIF MA0201.1 Ptx1

letter-probability matrix: alength= 4 w= 7 nsites= 20 E= 0
  0.000000	  0.250000	  0.050000	  0.700000	
  0.000000	  0.000000	  0.000000	  1.000000	
  1.000000	  0.000000	  0.000000	  0.000000	
  1.000000	  0.000000	  0.000000	  0.000000	
  0.000000	  0.000000	  0.000000	  1.000000	
  0.000000	  1.000000	  0.000000	  0.000000	
  0.000000	  0.950000	  0.000000	  0.050000	

URL http://jaspar.genereg.net?ID=MA0201.1&rm=present&collection=CORE

MOTIF MA0202.1 Rx

letter-probability matrix: alength= 4 w= 7 nsites= 27 E= 0
  0.111111	  0.481481	  0.000000	  0.407407	
  0.000000	  0.000000	  0.000000	  1.000000	
  1.000000	  0.000000	  0.000000	  0.000000	
  1.000000	  0.000000	  0.000000	  0.000000	
  0.000000	  0.000000	  0.000000	  1.000000	
  0.000000	  0.000000	  0.000000	  1.000000	
  0.629630	  0.000000	  0.370370	  0.000000	

URL http://jaspar.genereg.net?ID=MA0202.1&rm=present&collection=CORE

MOTIF MA0203.1 Scr

letter-probability matrix: alength= 4 w= 7 nsites= 25 E= 0
  0.120000	  0.280000	  0.000000	  0.600000	
  0.000000	  0.000000	  0.000000	  1.000000	
  1.000000	  0.000000	  0.000000	  0.000000	
  1.000000	  0.000000	  0.000000	  0.000000	
  0.000000	  0.000000	  0.000000	  1.000000	
  0.000000	  0.000000	  0.720000	  0.280000	
  0.920000	  0.000000	  0.080000	  0.000000	

URL http://jaspar.genereg.net?ID=MA0203.1&rm=present&collection=CORE

MOTIF MA0204.1 Six4

letter-probability matrix: alength= 4 w= 6 nsites= 20 E= 0
  0.000000	  0.000000	  0.000000	  1.000000	
  0.000000	  0.000000	  1.000000	  0.000000	
  1.000000	  0.000000	  0.000000	  0.000000	
  0.000000	  0.350000	  0.200000	  0.450000	
  1.000000	  0.000000	  0.000000	  0.000000	
  0.050000	  0.950000	  0.000000	  0.000000	

URL http://jaspar.genereg.net?ID=MA0204.1&rm=present&collection=CORE

MOTIF MA0205.1 Trl

letter-probability matrix: alength= 4 w= 10 nsites= 71 E= 0
  0.056338	  0.309859	  0.126761	  0.507042	
  0.084507	  0.323944	  0.154930	  0.436620	
  0.169014	  0.084507	  0.422535	  0.323944	
  0.000000	  0.901408	  0.042254	  0.056338	
  0.042254	  0.000000	  0.197183	  0.760563	
  0.014085	  0.985915	  0.000000	  0.000000	
  0.183099	  0.000000	  0.028169	  0.788732	
  0.070423	  0.760563	  0.098592	  0.070423	
  0.098592	  0.183099	  0.154930	  0.563380	
  0.126761	  0.464789	  0.140845	  0.267606	

URL http://jaspar.genereg.net?ID=MA0205.1&rm=present&collection=CORE

MOTIF MA0206.1 abd-A

letter-probability matrix: alength= 4 w= 7 nsites= 18 E= 0
  0.055556	  0.166667	  0.000000	  0.777778	
  0.000000	  0.000000	  0.000000	  1.000000	
  0.888889	  0.000000	  0.000000	  0.111111	
  1.000000	  0.000000	  0.000000	  0.000000	
  0.055556	  0.000000	  0.000000	  0.944444	
  0.000000	  0.000000	  0.333333	  0.666667	
  0.833333	  0.055556	  0.111111	  0.000000	

URL http://jaspar.genereg.net?ID=MA0206.1&rm=present&collection=CORE

MOTIF MA0207.1 achi

letter-probability matrix: alength= 4 w= 6 nsites= 22 E= 0
  0.000000	  0.000000	  0.000000	  1.000000	
  0.000000	  0.000000	  1.000000	  0.000000	
  1.000000	  0.000000	  0.000000	  0.000000	
  0.000000	  0.956522	  0.000000	  0.043478	
  1.000000	  0.000000	  0.000000	  0.000000	
  0.176471	  0.000000	  0.705882	  0.117647	

URL http://jaspar.genereg.net?ID=MA0207.1&rm=present&collection=CORE

MOTIF MA0208.1 al

letter-probability matrix: alength= 4 w= 7 nsites= 20 E= 0
  0.000000	  0.000000	  0.000000	  1.000000	
  1.000000	  0.000000	  0.000000	  0.000000	
  1.000000	  0.000000	  0.000000	  0.000000	
  0.000000	  0.000000	  0.000000	  1.000000	
  0.000000	  0.000000	  0.000000	  1.000000	
  0.850000	  0.000000	  0.150000	  0.000000	
  0.900000	  0.000000	  0.100000	  0.000000	

URL http://jaspar.genereg.net?ID=MA0208.1&rm=present&collection=CORE

MOTIF MA0209.1 ap

letter-probability matrix: alength= 4 w= 7 nsites= 19 E= 0
  0.105263	  0.526316	  0.000000	  0.368421	
  0.052632	  0.000000	  0.000000	  0.947368	
  1.000000	  0.000000	  0.000000	  0.000000	
  1.000000	  0.000000	  0.000000	  0.000000	
  0.000000	  0.000000	  0.000000	  1.000000	
  0.000000	  0.000000	  0.315789	  0.684211	
  0.842105	  0.000000	  0.157895	  0.000000	

URL http://jaspar.genereg.net?ID=MA0209.1&rm=present&collection=CORE

MOTIF MA0210.1 ara

letter-probability matrix: alength= 4 w= 5 nsites= 34 E= 0
  0.411765	  0.000000	  0.147059	  0.441176	
  0.676471	  0.000000	  0.000000	  0.323529	
  1.000000	  0.000000	  0.000000	  0.000000	
  0.000000	  1.000000	  0.000000	  0.000000	
  1.000000	  0.000000	  0.000000	  0.000000	

URL http://jaspar.genereg.net?ID=MA0210.1&rm=present&collection=CORE

MOTIF MA0211.1 bap

letter-probability matrix: alength= 4 w= 7 nsites= 23 E= 0
  0.000000	  0.000000	  0.043478	  0.956522	
  0.000000	  0.000000	  0.000000	  1.000000	
  1.000000	  0.000000	  0.000000	  0.000000	
  1.000000	  0.000000	  0.000000	  0.000000	
  0.000000	  0.000000	  1.000000	  0.000000	
  0.043478	  0.000000	  0.000000	  0.956522	
  0.304348	  0.000000	  0.695652	  0.000000	

URL http://jaspar.genereg.net?ID=MA0211.1&rm=present&collection=CORE

MOTIF MA0212.1 bcd

letter-probability matrix: alength= 4 w= 6 nsites= 22 E= 0
  0.000000	  0.000000	  0.000000	  1.000000	
  0.909091	  0.000000	  0.000000	  0.090909	
  1.000000	  0.000000	  0.000000	  0.000000	
  0.000000	  0.000000	  0.045455	  0.954545	
  0.000000	  1.000000	  0.000000	  0.000000	
  0.000000	  0.954545	  0.000000	  0.045455	

URL http://jaspar.genereg.net?ID=MA0212.1&rm=present&collection=CORE

MOTIF MA0213.1 brk

letter-probability matrix: alength= 4 w= 8 nsites= 10 E= 0
  0.100000	  0.500000	  0.400000	  0.000000	
  0.000000	  0.400000	  0.000000	  0.600000	
  0.000000	  0.000000	  1.000000	  0.000000	
  0.000000	  0.000000	  1.000000	  0.000000	
  0.000000	  1.000000	  0.000000	  0.000000	
  0.100000	  0.000000	  0.900000	  0.000000	
  0.100000	  0.800000	  0.000000	  0.100000	
  0.000000	  0.500000	  0.100000	  0.400000	

URL http://jaspar.genereg.net?ID=MA0213.1&rm=present&collection=CORE

MOTIF MA0214.1 bsh

letter-probability matrix: alength= 4 w= 7 nsites= 16 E= 0
  0.062500	  0.187500	  0.125000	  0.625000	
  0.000000	  0.000000	  0.000000	  1.000000	
  1.000000	  0.000000	  0.000000	  0.000000	
  1.000000	  0.000000	  0.000000	  0.000000	
  0.000000	  0.062500	  0.000000	  0.937500	
  0.000000	  0.187500	  0.375000	  0.437500	
  0.437500	  0.000000	  0.562500	  0.000000	

URL http://jaspar.genereg.net?ID=MA0214.1&rm=present&collection=CORE

MOTIF MA0215.1 btn

letter-probability matrix: alength= 4 w= 7 nsites= 23 E= 0
  0.217391	  0.043478	  0.173913	  0.565217	
  0.000000	  0.000000	  0.000000	  1.000000	
  0.956522	  0.000000	  0.043478	  0.000000	
  1.000000	  0.000000	  0.000000	  0.000000	
  0.000000	  0.043478	  0.000000	  0.956522	
  0.000000	  0.000000	  0.652174	  0.347826	
  0.826087	  0.000000	  0.130435	  0.043478	

URL http://jaspar.genereg.net?ID=MA0215.1&rm=present&collection=CORE

MOTIF MA0217.1 caup

letter-probability matrix: alength= 4 w= 5 nsites= 19 E= 0
  0.210526	  0.052632	  0.105263	  0.631579	
  0.736842	  0.000000	  0.105263	  0.157895	
  1.000000	  0.000000	  0.000000	  0.000000	
  0.000000	  1.000000	  0.000000	  0.000000	
  1.000000	  0.000000	  0.000000	  0.000000	

URL http://jaspar.genereg.net?ID=MA0217.1&rm=present&collection=CORE

MOTIF MA0218.1 ct

letter-probability matrix: alength= 4 w= 6 nsites= 20 E= 0
  0.000000	  0.300000	  0.000000	  0.700000	
  0.050000	  0.100000	  0.000000	  0.850000	
  0.450000	  0.000000	  0.550000	  0.000000	
  1.000000	  0.000000	  0.000000	  0.000000	
  0.850000	  0.000000	  0.050000	  0.100000	
  0.000000	  0.950000	  0.050000	  0.000000	

URL http://jaspar.genereg.net?ID=MA0218.1&rm=present&collection=CORE

MOTIF MA0219.1 ems

letter-probability matrix: alength= 4 w= 7 nsites= 20 E= 0
  0.150000	  0.350000	  0.050000	  0.450000	
  0.150000	  0.000000	  0.000000	  0.850000	
  0.950000	  0.000000	  0.000000	  0.050000	
  0.950000	  0.000000	  0.050000	  0.000000	
  0.000000	  0.000000	  0.000000	  1.000000	
  0.000000	  0.050000	  0.500000	  0.450000	
  0.700000	  0.000000	  0.300000	  0.000000	

URL http://jaspar.genereg.net?ID=MA0219.1&rm=present&collection=CORE

MOTIF MA0220.1 en

letter-probability matrix: alength= 4 w= 7 nsites= 23 E= 0
  0.086957	  0.347826	  0.086957	  0.478261	
  0.000000	  0.000000	  0.000000	  1.000000	
  1.000000	  0.000000	  0.000000	  0.000000	
  1.000000	  0.000000	  0.000000	  0.000000	
  0.000000	  0.000000	  0.000000	  1.000000	
  0.000000	  0.000000	  0.086957	  0.913043	
  0.565217	  0.000000	  0.434783	  0.000000	

URL http://jaspar.genereg.net?ID=MA0220.1&rm=present&collection=CORE

MOTIF MA0221.1 eve

letter-probability matrix: alength= 4 w= 7 nsites= 22 E= 0
  0.136364	  0.454545	  0.000000	  0.409091	
  0.045455	  0.000000	  0.000000	  0.954545	
  1.000000	  0.000000	  0.000000	  0.000000	
  1.000000	  0.000000	  0.000000	  0.000000	
  0.000000	  0.090909	  0.045455	  0.863636	
  0.000000	  0.090909	  0.500000	  0.409091	
  0.772727	  0.000000	  0.181818	  0.045455	

URL http://jaspar.genereg.net?ID=MA0221.1&rm=present&collection=CORE

MOTIF MA0222.1 exd

letter-probability matrix: alength= 4 w= 8 nsites= 17 E= 0
  0.235294	  0.235294	  0.235294	  0.294118	
  0.058824	  0.000000	  0.117647	  0.823529	
  0.000000	  0.000000	  0.000000	  1.000000	
  0.000000	  0.000000	  0.000000	  1.000000	
  0.000000	  0.000000	  1.000000	  0.000000	
  1.000000	  0.000000	  0.000000	  0.000000	
  0.000000	  0.705882	  0.000000	  0.294118	
  0.647059	  0.000000	  0.352941	  0.000000	

URL http://jaspar.genereg.net?ID=MA0222.1&rm=present&collection=CORE

MOTIF MA0224.1 exex

letter-probability matrix: alength= 4 w= 7 nsites= 23 E= 0
  0.000000	  0.304348	  0.434783	  0.260870	
  0.000000	  0.000000	  0.000000	  1.000000	
  1.000000	  0.000000	  0.000000	  0.000000	
  1.000000	  0.000000	  0.000000	  0.000000	
  0.000000	  0.000000	  0.000000	  1.000000	
  0.043478	  0.043478	  0.000000	  0.913043	
  0.869565	  0.000000	  0.130435	  0.000000	

URL http://jaspar.genereg.net?ID=MA0224.1&rm=present&collection=CORE

MOTIF MA0225.1 ftz

letter-probability matrix: alength= 4 w= 7 nsites= 18 E= 0
  0.055556	  0.111111	  0.000000	  0.833333	
  0.055556	  0.000000	  0.000000	  0.944444	
  1.000000	  0.000000	  0.000000	  0.000000	
  1.000000	  0.000000	  0.000000	  0.000000	
  0.000000	  0.000000	  0.000000	  1.000000	
  0.000000	  0.000000	  0.500000	  0.500000	
  0.777778	  0.000000	  0.222222	  0.000000	

URL http://jaspar.genereg.net?ID=MA0225.1&rm=present&collection=CORE

MOTIF MA0226.1 hbn

letter-probability matrix: alength= 4 w= 7 nsites= 17 E= 0
  0.117647	  0.117647	  0.117647	  0.647059	
  0.000000	  0.000000	  0.000000	  1.000000	
  1.000000	  0.000000	  0.000000	  0.000000	
  1.000000	  0.000000	  0.000000	  0.000000	
  0.000000	  0.000000	  0.000000	  1.000000	
  0.000000	  0.000000	  0.000000	  1.000000	
  0.529412	  0.000000	  0.411765	  0.058824	

URL http://jaspar.genereg.net?ID=MA0226.1&rm=present&collection=CORE

MOTIF MA0227.1 hth

letter-probability matrix: alength= 4 w= 6 nsites= 16 E= 0
  0.000000	  0.000000	  0.000000	  1.000000	
  0.000000	  0.000000	  1.000000	  0.000000	
  1.000000	  0.000000	  0.000000	  0.000000	
  0.000000	  1.000000	  0.000000	  0.000000	
  0.823529	  0.000000	  0.176471	  0.000000	
  0.000000	  0.000000	  0.666667	  0.333333	

URL http://jaspar.genereg.net?ID=MA0227.1&rm=present&collection=CORE

MOTIF MA0228.1 ind

letter-probability matrix: alength= 4 w= 7 nsites= 21 E= 0
  0.000000	  0.571429	  0.000000	  0.428571	
  0.000000	  0.000000	  0.000000	  1.000000	
  1.000000	  0.000000	  0.000000	  0.000000	
  1.000000	  0.000000	  0.000000	  0.000000	
  0.000000	  0.000000	  0.047619	  0.952381	
  0.000000	  0.000000	  0.380952	  0.619048	
  0.904762	  0.000000	  0.095238	  0.000000	

URL http://jaspar.genereg.net?ID=MA0228.1&rm=present&collection=CORE

MOTIF MA0229.1 inv

letter-probability matrix: alength= 4 w= 8 nsites= 16 E= 0
  0.250000	  0.000000	  0.187500	  0.562500	
  0.062500	  0.562500	  0.000000	  0.375000	
  0.000000	  0.000000	  0.000000	  1.000000	
  1.000000	  0.000000	  0.000000	  0.000000	
  1.000000	  0.000000	  0.000000	  0.000000	
  0.000000	  0.000000	  0.000000	  1.000000	
  0.000000	  0.000000	  0.000000	  1.000000	
  0.687500	  0.000000	  0.312500	  0.000000	

URL http://jaspar.genereg.net?ID=MA0229.1&rm=present&collection=CORE

MOTIF MA0230.1 lab

letter-probability matrix: alength= 4 w= 7 nsites= 16 E= 0
  0.062500	  0.187500	  0.000000	  0.750000	
  0.000000	  0.000000	  0.000000	  1.000000	
  1.000000	  0.000000	  0.000000	  0.000000	
  1.000000	  0.000000	  0.000000	  0.000000	
  0.062500	  0.000000	  0.000000	  0.937500	
  0.000000	  0.000000	  0.375000	  0.625000	
  1.000000	  0.000000	  0.000000	  0.000000	

URL http://jaspar.genereg.net?ID=MA0230.1&rm=present&collection=CORE

MOTIF MA0231.1 lbe

letter-probability matrix: alength= 4 w= 6 nsites= 22 E= 0
  0.000000	  0.000000	  0.000000	  1.000000	
  1.000000	  0.000000	  0.000000	  0.000000	
  1.000000	  0.000000	  0.000000	  0.000000	
  0.045455	  0.454545	  0.090909	  0.409091	
  0.181818	  0.227273	  0.136364	  0.454545	
  0.863636	  0.000000	  0.136364	  0.000000	

URL http://jaspar.genereg.net?ID=MA0231.1&rm=present&collection=CORE

MOTIF MA0232.1 lbl

letter-probability matrix: alength= 4 w= 6 nsites= 23 E= 0
  0.000000	  0.000000	  0.000000	  1.000000	
  1.000000	  0.000000	  0.000000	  0.000000	
  1.000000	  0.000000	  0.000000	  0.000000	
  0.000000	  0.217391	  0.000000	  0.782609	
  0.043478	  0.130435	  0.304348	  0.521739	
  0.739130	  0.000000	  0.260870	  0.000000	

URL http://jaspar.genereg.net?ID=MA0232.1&rm=present&collection=CORE

MOTIF MA0233.1 mirr

letter-probability matrix: alength= 4 w= 5 nsites= 41 E= 0
  0.487805	  0.024390	  0.024390	  0.463415	
  0.707317	  0.000000	  0.048780	  0.243902	
  1.000000	  0.000000	  0.000000	  0.000000	
  0.000000	  1.000000	  0.000000	  0.000000	
  1.000000	  0.000000	  0.000000	  0.000000	

URL http://jaspar.genereg.net?ID=MA0233.1&rm=present&collection=CORE

MOTIF MA0234.1 oc

letter-probability matrix: alength= 4 w= 6 nsites= 19 E= 0
  0.000000	  0.000000	  0.000000	  1.000000	
  1.000000	  0.000000	  0.000000	  0.000000	
  1.000000	  0.000000	  0.000000	  0.000000	
  0.000000	  0.000000	  0.105263	  0.894737	
  0.000000	  1.000000	  0.000000	  0.000000	
  0.000000	  0.894737	  0.052632	  0.052632	

URL http://jaspar.genereg.net?ID=MA0234.1&rm=present&collection=CORE

MOTIF MA0235.1 onecut

letter-probability matrix: alength= 4 w= 7 nsites= 15 E= 0
  0.066667	  0.133333	  0.000000	  0.800000	
  0.000000	  0.000000	  0.000000	  1.000000	
  0.000000	  0.000000	  1.000000	  0.000000	
  1.000000	  0.000000	  0.000000	  0.000000	
  0.000000	  0.000000	  0.000000	  1.000000	
  0.000000	  0.000000	  0.000000	  1.000000	
  0.333333	  0.000000	  0.266667	  0.400000	

URL http://jaspar.genereg.net?ID=MA0235.1&rm=present&collection=CORE

MOTIF MA0236.1 otp

letter-probability matrix: alength= 4 w= 7 nsites= 20 E= 0
  0.050000	  0.300000	  0.100000	  0.550000	
  0.000000	  0.050000	  0.000000	  0.950000	
  1.000000	  0.000000	  0.000000	  0.000000	
  1.000000	  0.000000	  0.000000	  0.000000	
  0.000000	  0.000000	  0.000000	  1.000000	
  0.000000	  0.050000	  0.200000	  0.750000	
  0.750000	  0.000000	  0.150000	  0.100000	

URL http://jaspar.genereg.net?ID=MA0236.1&rm=present&collection=CORE

MOTIF MA0238.1 pb

letter-probability matrix: alength= 4 w= 7 nsites= 24 E= 0
  0.166667	  0.375000	  0.000000	  0.458333	
  0.000000	  0.000000	  0.000000	  1.000000	
  1.000000	  0.000000	  0.000000	  0.000000	
  1.000000	  0.000000	  0.000000	  0.000000	
  0.000000	  0.000000	  0.000000	  1.000000	
  0.000000	  0.000000	  0.458333	  0.541667	
  1.000000	  0.000000	  0.000000	  0.000000	

URL http://jaspar.genereg.net?ID=MA0238.1&rm=present&collection=CORE

MOTIF MA0239.1 prd

letter-probability matrix: alength= 4 w= 9 nsites= 21 E= 0
  0.476190	  0.190476	  0.000000	  0.333333	
  0.047619	  0.190476	  0.666667	  0.095238	
  0.190476	  0.095238	  0.095238	  0.619048	
  0.952381	  0.000000	  0.000000	  0.047619	
  1.000000	  0.000000	  0.000000	  0.000000	
  0.000000	  1.000000	  0.000000	  0.000000	
  0.333333	  0.238095	  0.142857	  0.285714	
  0.000000	  0.000000	  1.000000	  0.000000	
  0.238095	  0.190476	  0.095238	  0.476190	

URL http://jaspar.genereg.net?ID=MA0239.1&rm=present&collection=CORE

MOTIF MA0240.1 repo

letter-probability matrix: alength= 4 w= 7 nsites= 28 E= 0
  0.035714	  0.142857	  0.142857	  0.678571	
  0.035714	  0.000000	  0.000000	  0.964286	
  0.964286	  0.000000	  0.000000	  0.035714	
  1.000000	  0.000000	  0.000000	  0.000000	
  0.000000	  0.000000	  0.000000	  1.000000	
  0.000000	  0.000000	  0.000000	  1.000000	
  0.750000	  0.000000	  0.250000	  0.000000	

URL http://jaspar.genereg.net?ID=MA0240.1&rm=present&collection=CORE

MOTIF MA0241.1 ro

letter-probability matrix: alength= 4 w= 7 nsites= 23 E= 0
  0.043478	  0.521739	  0.130435	  0.304348	
  0.000000	  0.000000	  0.000000	  1.000000	
  1.000000	  0.000000	  0.000000	  0.000000	
  1.000000	  0.000000	  0.000000	  0.000000	
  0.000000	  0.000000	  0.000000	  1.000000	
  0.000000	  0.000000	  0.130435	  0.869565	
  0.826087	  0.000000	  0.173913	  0.000000	

URL http://jaspar.genereg.net?ID=MA0241.1&rm=present&collection=CORE

MOTIF MA0242.1 run::Bgb

letter-probability matrix: alength= 4 w= 9 nsites= 29 E= 0
  0.413793	  0.068966	  0.000000	  0.517241	
  0.931034	  0.000000	  0.034483	  0.034483	
  0.965517	  0.000000	  0.034483	  0.000000	
  0.000000	  1.000000	  0.000000	  0.000000	
  0.000000	  0.965517	  0.034483	  0.000000	
  0.172414	  0.034483	  0.793103	  0.000000	
  0.000000	  1.000000	  0.000000	  0.000000	
  0.965517	  0.000000	  0.000000	  0.034483	
  0.689655	  0.000000	  0.310345	  0.000000	

URL http://jaspar.genereg.net?ID=MA0242.1&rm=present&collection=CORE

MOTIF MA0243.1 sd

letter-probability matrix: alength= 4 w= 12 nsites= 14 E= 0
  0.214286	  0.000000	  0.571429	  0.214286	
  0.571429	  0.071429	  0.071429	  0.285714	
  0.285714	  0.571429	  0.071429	  0.071429	
  1.000000	  0.000000	  0.000000	  0.000000	
  0.071429	  0.071429	  0.000000	  0.857143	
  0.214286	  0.000000	  0.071429	  0.714286	
  0.000000	  0.571429	  0.000000	  0.428571	
  0.214286	  0.357143	  0.214286	  0.214286	
  0.285714	  0.071429	  0.142857	  0.500000	
  0.357143	  0.428571	  0.214286	  0.000000	
  0.357143	  0.071429	  0.500000	  0.071429	
  0.285714	  0.214286	  0.285714	  0.214286	

URL http://jaspar.genereg.net?ID=MA0243.1&rm=present&collection=CORE

MOTIF MA0244.1 slbo

letter-probability matrix: alength= 4 w= 8 nsites= 12 E= 0
  0.750000	  0.083333	  0.083333	  0.083333	
  0.000000	  0.083333	  0.000000	  0.916667	
  0.000000	  0.000000	  0.250000	  0.750000	
  0.250000	  0.166667	  0.583333	  0.000000	
  0.166667	  0.833333	  0.000000	  0.000000	
  0.583333	  0.166667	  0.166667	  0.083333	
  0.500000	  0.416667	  0.083333	  0.000000	
  0.916667	  0.083333	  0.000000	  0.000000	

URL http://jaspar.genereg.net?ID=MA0244.1&rm=present&collection=CORE

MOTIF MA0245.1 slou

letter-probability matrix: alength= 4 w= 7 nsites= 22 E= 0
  0.136364	  0.227273	  0.045455	  0.590909	
  0.000000	  0.045455	  0.000000	  0.954545	
  1.000000	  0.000000	  0.000000	  0.000000	
  0.954545	  0.000000	  0.045455	  0.000000	
  0.000000	  0.000000	  0.000000	  1.000000	
  0.090909	  0.045455	  0.227273	  0.636364	
  0.500000	  0.000000	  0.500000	  0.000000	

URL http://jaspar.genereg.net?ID=MA0245.1&rm=present&collection=CORE

MOTIF MA0246.1 so

letter-probability matrix: alength= 4 w= 6 nsites= 25 E= 0
  0.000000	  0.000000	  0.037037	  0.962963	
  0.000000	  0.000000	  1.000000	  0.000000	
  1.000000	  0.000000	  0.000000	  0.000000	
  0.000000	  0.000000	  0.037037	  0.962963	
  1.000000	  0.000000	  0.000000	  0.000000	
  0.000000	  0.769231	  0.000000	  0.230769	

URL http://jaspar.genereg.net?ID=MA0246.1&rm=present&collection=CORE

MOTIF MA0248.1 tup

letter-probability matrix: alength= 4 w= 7 nsites= 16 E= 0
  0.250000	  0.125000	  0.062500	  0.562500	
  0.062500	  0.000000	  0.000000	  0.937500	
  1.000000	  0.000000	  0.000000	  0.000000	
  1.000000	  0.000000	  0.000000	  0.000000	
  0.000000	  0.000000	  0.125000	  0.875000	
  0.062500	  0.000000	  0.437500	  0.500000	
  0.125000	  0.000000	  0.812500	  0.062500	

URL http://jaspar.genereg.net?ID=MA0248.1&rm=present&collection=CORE

MOTIF MA0249.1 twi

letter-probability matrix: alength= 4 w= 12 nsites= 15 E= 0
  0.066667	  0.266667	  0.200000	  0.466667	
  0.200000	  0.466667	  0.200000	  0.133333	
  0.066667	  0.200000	  0.666667	  0.066667	
  0.000000	  0.933333	  0.066667	  0.000000	
  0.733333	  0.200000	  0.066667	  0.000000	
  0.000000	  0.266667	  0.066667	  0.666667	
  0.466667	  0.066667	  0.333333	  0.133333	
  0.000000	  0.000000	  0.000000	  1.000000	
  0.000000	  0.000000	  0.800000	  0.200000	
  0.066667	  0.000000	  0.133333	  0.800000	
  0.066667	  0.133333	  0.133333	  0.666667	
  0.133333	  0.200000	  0.533333	  0.133333	

URL http://jaspar.genereg.net?ID=MA0249.1&rm=present&collection=CORE

MOTIF MA0250.1 unc-4

letter-probability matrix: alength= 4 w= 7 nsites= 21 E= 0
  0.047619	  0.238095	  0.095238	  0.619048	
  0.000000	  0.000000	  0.000000	  1.000000	
  1.000000	  0.000000	  0.000000	  0.000000	
  1.000000	  0.000000	  0.000000	  0.000000	
  0.000000	  0.000000	  0.000000	  1.000000	
  0.047619	  0.000000	  0.000000	  0.952381	
  0.285714	  0.047619	  0.666667	  0.000000	

URL http://jaspar.genereg.net?ID=MA0250.1&rm=present&collection=CORE

MOTIF MA0251.1 unpg

letter-probability matrix: alength= 4 w= 7 nsites= 21 E= 0
  0.047619	  0.285714	  0.190476	  0.476190	
  0.047619	  0.000000	  0.000000	  0.952381	
  1.000000	  0.000000	  0.000000	  0.000000	
  1.000000	  0.000000	  0.000000	  0.000000	
  0.000000	  0.000000	  0.000000	  1.000000	
  0.000000	  0.000000	  0.095238	  0.904762	
  0.666667	  0.000000	  0.333333	  0.000000	

URL http://jaspar.genereg.net?ID=MA0251.1&rm=present&collection=CORE

MOTIF MA0252.1 vis

letter-probability matrix: alength= 4 w= 6 nsites= 21 E= 0
  0.000000	  0.000000	  0.000000	  1.000000	
  0.000000	  0.000000	  1.000000	  0.000000	
  1.000000	  0.000000	  0.000000	  0.000000	
  0.000000	  1.000000	  0.000000	  0.000000	
  1.000000	  0.000000	  0.000000	  0.000000	
  0.125000	  0.250000	  0.500000	  0.125000	

URL http://jaspar.genereg.net?ID=MA0252.1&rm=present&collection=CORE

MOTIF MA0253.1 vnd

letter-probability matrix: alength= 4 w= 9 nsites= 19 E= 0
  0.210526	  0.000000	  0.105263	  0.684211	
  0.052632	  0.421053	  0.052632	  0.473684	
  0.000000	  0.000000	  0.000000	  1.000000	
  0.000000	  0.789474	  0.105263	  0.105263	
  1.000000	  0.000000	  0.000000	  0.000000	
  1.000000	  0.000000	  0.000000	  0.000000	
  0.000000	  0.000000	  1.000000	  0.000000	
  0.105263	  0.000000	  0.000000	  0.894737	
  0.473684	  0.000000	  0.526316	  0.000000	

URL http://jaspar.genereg.net?ID=MA0253.1&rm=present&collection=CORE

MOTIF MA0254.1 vvl

letter-probability matrix: alength= 4 w= 6 nsites= 11 E= 0
  0.000000	  0.181818	  0.000000	  0.818182	
  1.000000	  0.000000	  0.000000	  0.000000	
  0.181818	  0.181818	  0.000000	  0.636364	
  0.000000	  0.000000	  0.545455	  0.454545	
  0.272727	  0.727273	  0.000000	  0.000000	
  1.000000	  0.000000	  0.000000	  0.000000	

URL http://jaspar.genereg.net?ID=MA0254.1&rm=present&collection=CORE

MOTIF MA0255.1 z

letter-probability matrix: alength= 4 w= 10 nsites= 41 E= 0
  0.268293	  0.073171	  0.121951	  0.536585	
  0.024390	  0.170732	  0.073171	  0.731707	
  0.024390	  0.000000	  0.975610	  0.000000	
  1.000000	  0.000000	  0.000000	  0.000000	
  0.024390	  0.000000	  0.975610	  0.000000	
  0.195122	  0.243902	  0.000000	  0.560976	
  0.048780	  0.146341	  0.707317	  0.097561	
  0.439024	  0.170732	  0.268293	  0.121951	
  0.243902	  0.121951	  0.292683	  0.341463	
  0.341463	  0.146341	  0.048780	  0.463415	

URL http://jaspar.genereg.net?ID=MA0255.1&rm=present&collection=CORE

MOTIF MA0256.1 zen

letter-probability matrix: alength= 4 w= 7 nsites= 16 E= 0
  0.125000	  0.562500	  0.000000	  0.312500	
  0.000000	  0.000000	  0.000000	  1.000000	
  1.000000	  0.000000	  0.000000	  0.000000	
  1.000000	  0.000000	  0.000000	  0.000000	
  0.000000	  0.000000	  0.000000	  1.000000	
  0.000000	  0.000000	  0.687500	  0.312500	
  1.000000	  0.000000	  0.000000	  0.000000	

URL http://jaspar.genereg.net?ID=MA0256.1&rm=present&collection=CORE

MOTIF MA0257.1 zen2

letter-probability matrix: alength= 4 w= 7 nsites= 26 E= 0
  0.115385	  0.269231	  0.192308	  0.423077	
  0.038462	  0.000000	  0.000000	  0.961538	
  1.000000	  0.000000	  0.000000	  0.000000	
  1.000000	  0.000000	  0.000000	  0.000000	
  0.000000	  0.038462	  0.000000	  0.961538	
  0.000000	  0.000000	  0.384615	  0.615385	
  0.846154	  0.000000	  0.153846	  0.000000	

URL http://jaspar.genereg.net?ID=MA0257.1&rm=present&collection=CORE

MOTIF MA0094.2 Ubx

letter-probability matrix: alength= 4 w= 8 nsites= 20 E= 0
  0.150000	  0.250000	  0.150000	  0.450000	
  0.000000	  0.000000	  0.000000	  1.000000	
  0.000000	  0.000000	  0.000000	  1.000000	
  0.850000	  0.000000	  0.000000	  0.150000	
  1.000000	  0.000000	  0.000000	  0.000000	
  0.000000	  0.000000	  0.000000	  1.000000	
  0.000000	  0.000000	  0.300000	  0.700000	
  0.700000	  0.000000	  0.300000	  0.000000	

URL http://jaspar.genereg.net?ID=MA0094.2&rm=present&collection=CORE

MOTIF MA0443.1 btd

letter-probability matrix: alength= 4 w= 10 nsites= 30 E= 0
  0.466667	  0.100000	  0.233333	  0.200000	
  0.333333	  0.000000	  0.666667	  0.000000	
  0.133333	  0.000000	  0.600000	  0.266667	
  0.066667	  0.000000	  0.933333	  0.000000	
  0.000000	  0.000000	  1.000000	  0.000000	
  0.000000	  0.000000	  1.000000	  0.000000	
  0.066667	  0.933333	  0.000000	  0.000000	
  0.000000	  0.000000	  1.000000	  0.000000	
  0.000000	  0.000000	  0.666667	  0.333333	
  0.500000	  0.033333	  0.333333	  0.133333	

URL http://jaspar.genereg.net?ID=MA0443.1&rm=present&collection=CORE

MOTIF MA0444.1 CG34031

letter-probability matrix: alength= 4 w= 7 nsites= 25 E= 0
  0.000000	  0.040000	  0.040000	  0.920000	
  0.000000	  0.000000	  0.000000	  1.000000	
  0.880000	  0.000000	  0.000000	  0.120000	
  1.000000	  0.000000	  0.000000	  0.000000	
  0.080000	  0.000000	  0.000000	  0.920000	
  0.280000	  0.000000	  0.040000	  0.680000	
  0.120000	  0.000000	  0.880000	  0.000000	

URL http://jaspar.genereg.net?ID=MA0444.1&rm=present&collection=CORE

MOTIF MA0445.1 D

letter-probability matrix: alength= 4 w= 11 nsites= 29 E= 0
  0.034483	  0.275862	  0.241379	  0.448276	
  0.000000	  0.862069	  0.000000	  0.137931	
  0.000000	  0.586207	  0.000000	  0.413793	
  0.689655	  0.000000	  0.000000	  0.310345	
  0.000000	  0.000000	  0.000000	  1.000000	
  0.000000	  0.000000	  0.103448	  0.896552	
  0.068966	  0.000000	  0.931034	  0.000000	
  0.000000	  0.000000	  0.000000	  1.000000	
  0.034483	  0.068966	  0.137931	  0.758621	
  0.137931	  0.344828	  0.206897	  0.310345	
  0.206897	  0.034483	  0.034483	  0.724138	

URL http://jaspar.genereg.net?ID=MA0445.1&rm=present&collection=CORE

MOTIF MA0446.1 fkh

letter-probability matrix: alength= 4 w= 11 nsites= 27 E= 0
  0.111111	  0.000000	  0.000000	  0.888889	
  0.185185	  0.000000	  0.814815	  0.000000	
  0.000000	  0.000000	  0.000000	  1.000000	
  0.000000	  0.000000	  0.000000	  1.000000	
  0.000000	  0.000000	  0.037037	  0.962963	
  0.481481	  0.000000	  0.518519	  0.000000	
  0.148148	  0.481481	  0.074074	  0.296296	
  0.222222	  0.259259	  0.111111	  0.407407	
  0.000000	  0.407407	  0.074074	  0.518519	
  0.851852	  0.000000	  0.037037	  0.111111	
  0.555556	  0.148148	  0.148148	  0.148148	

URL http://jaspar.genereg.net?ID=MA0446.1&rm=present&collection=CORE

MOTIF MA0447.1 gt

letter-probability matrix: alength= 4 w= 10 nsites= 60 E= 0
  0.466667	  0.083333	  0.416667	  0.033333	
  0.000000	  0.000000	  0.000000	  1.000000	
  0.016667	  0.016667	  0.050000	  0.916667	
  0.900000	  0.000000	  0.100000	  0.000000	
  0.000000	  0.883333	  0.000000	  0.116667	
  0.116667	  0.000000	  0.883333	  0.000000	
  0.000000	  0.100000	  0.000000	  0.900000	
  0.916667	  0.050000	  0.016667	  0.016667	
  1.000000	  0.000000	  0.000000	  0.000000	
  0.033333	  0.416667	  0.083333	  0.466667	

URL http://jaspar.genereg.net?ID=MA0447.1&rm=present&collection=CORE

MOTIF MA0448.1 H2.0

letter-probability matrix: alength= 4 w= 7 nsites= 32 E= 0
  0.187500	  0.093750	  0.125000	  0.593750	
  0.062500	  0.031250	  0.000000	  0.906250	
  0.500000	  0.031250	  0.031250	  0.437500	
  0.968750	  0.000000	  0.000000	  0.031250	
  0.000000	  0.000000	  0.000000	  1.000000	
  0.250000	  0.000000	  0.281250	  0.468750	
  0.750000	  0.000000	  0.218750	  0.031250	

URL http://jaspar.genereg.net?ID=MA0448.1&rm=present&collection=CORE

MOTIF MA0449.1 h

letter-probability matrix: alength= 4 w= 10 nsites= 34 E= 0
  0.029412	  0.058824	  0.882353	  0.029412	
  0.088235	  0.205882	  0.500000	  0.205882	
  0.029412	  0.911765	  0.029412	  0.029412	
  0.647059	  0.029412	  0.294118	  0.029412	
  0.029412	  0.882353	  0.029412	  0.058824	
  0.058824	  0.029412	  0.882353	  0.029412	
  0.029412	  0.294118	  0.029412	  0.647059	
  0.029412	  0.029412	  0.911765	  0.029412	
  0.205882	  0.500000	  0.205882	  0.088235	
  0.029412	  0.882353	  0.058824	  0.029412	

URL http://jaspar.genereg.net?ID=MA0449.1&rm=present&collection=CORE

MOTIF MA0450.1 hkb

letter-probability matrix: alength= 4 w= 9 nsites= 32 E= 0
  0.093750	  0.000000	  0.562500	  0.343750	
  0.250000	  0.000000	  0.750000	  0.000000	
  0.000000	  0.000000	  1.000000	  0.000000	
  0.000000	  0.000000	  1.000000	  0.000000	
  0.000000	  1.000000	  0.000000	  0.000000	
  0.000000	  0.000000	  1.000000	  0.000000	
  0.000000	  0.000000	  0.093750	  0.906250	
  0.000000	  0.000000	  0.968750	  0.031250	
  0.750000	  0.093750	  0.062500	  0.093750	

URL http://jaspar.genereg.net?ID=MA0450.1&rm=present&collection=CORE

MOTIF MA0451.1 kni

letter-probability matrix: alength= 4 w= 12 nsites= 26 E= 0
  0.730769	  0.038462	  0.076923	  0.153846	
  0.961538	  0.038462	  0.000000	  0.000000	
  0.615385	  0.000000	  0.000000	  0.384615	
  0.192308	  0.346154	  0.230769	  0.230769	
  0.000000	  0.153846	  0.038462	  0.807692	
  0.807692	  0.000000	  0.192308	  0.000000	
  0.000000	  0.000000	  1.000000	  0.000000	
  0.653846	  0.000000	  0.307692	  0.038462	
  0.038462	  0.115385	  0.692308	  0.153846	
  0.000000	  1.000000	  0.000000	  0.000000	
  0.961538	  0.000000	  0.038462	  0.000000	
  0.192308	  0.461538	  0.269231	  0.076923	

URL http://jaspar.genereg.net?ID=MA0451.1&rm=present&collection=CORE

MOTIF MA0453.1 nub

letter-probability matrix: alength= 4 w= 12 nsites= 29 E= 0
  0.068966	  0.034483	  0.034483	  0.862069	
  1.000000	  0.000000	  0.000000	  0.000000	
  0.000000	  0.000000	  0.000000	  1.000000	
  0.000000	  0.000000	  0.862069	  0.137931	
  0.000000	  0.655172	  0.034483	  0.310345	
  0.827586	  0.000000	  0.000000	  0.172414	
  0.965517	  0.000000	  0.034483	  0.000000	
  0.965517	  0.000000	  0.000000	  0.034483	
  0.137931	  0.034483	  0.000000	  0.827586	
  0.206897	  0.172414	  0.275862	  0.344828	
  0.655172	  0.172414	  0.034483	  0.137931	
  0.137931	  0.103448	  0.517241	  0.241379	

URL http://jaspar.genereg.net?ID=MA0453.1&rm=present&collection=CORE

MOTIF MA0454.1 odd

letter-probability matrix: alength= 4 w= 11 nsites= 15 E= 0
  0.466667	  0.333333	  0.000000	  0.200000	
  0.666667	  0.333333	  0.000000	  0.000000	
  0.000000	  0.933333	  0.066667	  0.000000	
  0.800000	  0.000000	  0.200000	  0.000000	
  0.000000	  0.000000	  1.000000	  0.000000	
  0.000000	  0.000000	  0.000000	  1.000000	
  1.000000	  0.000000	  0.000000	  0.000000	
  0.000000	  0.000000	  1.000000	  0.000000	
  0.000000	  1.000000	  0.000000	  0.000000	
  0.733333	  0.200000	  0.066667	  0.000000	
  0.333333	  0.266667	  0.400000	  0.000000	

URL http://jaspar.genereg.net?ID=MA0454.1&rm=present&collection=CORE

MOTIF MA0456.1 opa

letter-probability matrix: alength= 4 w= 12 nsites= 18 E= 0
  0.000000	  0.055556	  0.833333	  0.111111	
  0.555556	  0.388889	  0.055556	  0.000000	
  0.055556	  0.888889	  0.000000	  0.055556	
  0.055556	  0.833333	  0.055556	  0.055556	
  0.000000	  0.888889	  0.055556	  0.055556	
  0.000000	  1.000000	  0.000000	  0.000000	
  0.000000	  1.000000	  0.000000	  0.000000	
  0.000000	  0.777778	  0.000000	  0.222222	
  0.222222	  0.000000	  0.722222	  0.055556	
  0.000000	  0.777778	  0.111111	  0.111111	
  0.166667	  0.055556	  0.222222	  0.555556	
  0.111111	  0.000000	  0.888889	  0.000000	

URL http://jaspar.genereg.net?ID=MA0456.1&rm=present&collection=CORE

MOTIF MA0457.1 PHDP

letter-probability matrix: alength= 4 w= 7 nsites= 17 E= 0
  0.235294	  0.352941	  0.000000	  0.411765	
  0.000000	  0.000000	  0.000000	  1.000000	
  0.941176	  0.000000	  0.000000	  0.058824	
  1.000000	  0.000000	  0.000000	  0.000000	
  0.000000	  0.000000	  0.000000	  1.000000	
  0.058824	  0.000000	  0.058824	  0.882353	
  0.470588	  0.058824	  0.235294	  0.235294	

URL http://jaspar.genereg.net?ID=MA0457.1&rm=present&collection=CORE

MOTIF MA0458.1 slp1

letter-probability matrix: alength= 4 w= 11 nsites= 41 E= 0
  0.195122	  0.073171	  0.341463	  0.390244	
  0.000000	  0.000000	  0.000000	  1.000000	
  0.073171	  0.000000	  0.926829	  0.000000	
  0.000000	  0.000000	  0.000000	  1.000000	
  0.000000	  0.000000	  0.024390	  0.975610	
  0.000000	  0.000000	  0.048780	  0.951220	
  0.658537	  0.000000	  0.097561	  0.243902	
  0.024390	  0.536585	  0.170732	  0.268293	
  0.414634	  0.195122	  0.365854	  0.024390	
  0.097561	  0.317073	  0.073171	  0.512195	
  0.365854	  0.073171	  0.097561	  0.463415	

URL http://jaspar.genereg.net?ID=MA0458.1&rm=present&collection=CORE

MOTIF MA0459.1 tll

letter-probability matrix: alength= 4 w= 10 nsites= 33 E= 0
  0.606061	  0.121212	  0.121212	  0.151515	
  0.878788	  0.000000	  0.121212	  0.000000	
  1.000000	  0.000000	  0.000000	  0.000000	
  0.939394	  0.030303	  0.030303	  0.000000	
  0.000000	  0.000000	  1.000000	  0.000000	
  0.000000	  0.060606	  0.000000	  0.939394	
  0.000000	  1.000000	  0.000000	  0.000000	
  1.000000	  0.000000	  0.000000	  0.000000	
  0.939394	  0.000000	  0.030303	  0.030303	
  0.515152	  0.303030	  0.060606	  0.121212	

URL http://jaspar.genereg.net?ID=MA0459.1&rm=present&collection=CORE

MOTIF MA0460.1 ttk

letter-probability matrix: alength= 4 w= 9 nsites= 22 E= 0
  0.454545	  0.363636	  0.136364	  0.045455	
  1.000000	  0.000000	  0.000000	  0.000000	
  0.000000	  0.000000	  1.000000	  0.000000	
  0.000000	  0.000000	  1.000000	  0.000000	
  1.000000	  0.000000	  0.000000	  0.000000	
  0.000000	  0.227273	  0.000000	  0.772727	
  0.954545	  0.000000	  0.000000	  0.045455	
  1.000000	  0.000000	  0.000000	  0.000000	
  0.045455	  0.227273	  0.136364	  0.590909	

URL http://jaspar.genereg.net?ID=MA0460.1&rm=present&collection=CORE

MOTIF MA0529.1 BEAF-32

letter-probability matrix: alength= 4 w= 15 nsites= 3985 E= 0
  0.187202	  0.218821	  0.284065	  0.309912	
  0.240652	  0.360602	  0.212547	  0.186198	
  0.315182	  0.212547	  0.328482	  0.143789	
  0.469511	  0.340778	  0.189711	  0.000000	
  0.497365	  0.086324	  0.168381	  0.247930	
  0.551066	  0.081305	  0.254203	  0.113425	
  0.388206	  0.461982	  0.149812	  0.000000	
  0.186951	  0.159348	  0.000000	  0.653701	
  0.980678	  0.000000	  0.019322	  0.000000	
  0.000000	  0.000000	  0.000000	  1.000000	
  0.000000	  1.000000	  0.000000	  0.000000	
  0.019322	  0.000000	  0.980678	  0.000000	
  0.906650	  0.000000	  0.093350	  0.000000	
  0.107403	  0.042660	  0.000000	  0.849937	
  0.542535	  0.000000	  0.197742	  0.259724	

URL http://jaspar.genereg.net?ID=MA0529.1&rm=present&collection=CORE

MOTIF MA0216.2 CAD

letter-probability matrix: alength= 4 w= 11 nsites= 2303 E= 0
  0.370821	  0.000000	  0.496309	  0.132870	
  0.249674	  0.148068	  0.602258	  0.000000	
  0.000000	  0.643074	  0.000000	  0.356926	
  0.323491	  0.640469	  0.000000	  0.036040	
  0.919236	  0.000000	  0.080764	  0.000000	
  0.000000	  0.041251	  0.000000	  0.958749	
  0.970908	  0.000000	  0.000000	  0.029092	
  1.000000	  0.000000	  0.000000	  0.000000	
  1.000000	  0.000000	  0.000000	  0.000000	
  0.710812	  0.049935	  0.063830	  0.175423	
  0.454190	  0.327833	  0.000000	  0.217977	

URL http://jaspar.genereg.net?ID=MA0216.2&rm=present&collection=CORE

MOTIF MA0530.1 CNC::maf-S

letter-probability matrix: alength= 4 w= 15 nsites= 474 E= 0
  0.299578	  0.238397	  0.335443	  0.126582	
  0.717300	  0.042194	  0.240506	  0.000000	
  0.000000	  0.000000	  0.000000	  1.000000	
  0.000000	  0.000000	  1.000000	  0.000000	
  0.858650	  0.097046	  0.044304	  0.000000	
  0.000000	  0.616034	  0.168776	  0.215190	
  0.168776	  0.000000	  0.356540	  0.474684	
  0.164557	  0.453586	  0.189873	  0.191983	
  0.286920	  0.069620	  0.343882	  0.299578	
  0.050633	  0.000000	  0.890295	  0.059072	
  0.000000	  1.000000	  0.000000	  0.000000	
  0.776371	  0.000000	  0.223629	  0.000000	
  0.280591	  0.270042	  0.208861	  0.240506	
  0.466245	  0.132911	  0.000000	  0.400844	
  0.451477	  0.025316	  0.000000	  0.523207	

URL http://jaspar.genereg.net?ID=MA0530.1&rm=present&collection=CORE

MOTIF MA0531.1 CTCF

letter-probability matrix: alength= 4 w= 15 nsites= 1902 E= 0
  0.160883	  0.460568	  0.211882	  0.166667	
  0.164564	  0.603049	  0.115142	  0.117245	
  0.240273	  0.201367	  0.434280	  0.124080	
  0.355415	  0.412198	  0.184017	  0.048370	
  0.135121	  0.375394	  0.045741	  0.443743	
  0.806519	  0.000526	  0.100946	  0.092008	
  0.106204	  0.000000	  0.893796	  0.000000	
  0.518927	  0.000000	  0.479495	  0.001577	
  0.001052	  0.002103	  0.163512	  0.833333	
  0.000000	  0.000000	  1.000000	  0.000000	
  0.001052	  0.000000	  0.868559	  0.130389	
  0.065195	  0.864879	  0.001577	  0.068349	
  0.000526	  0.000000	  0.950053	  0.049422	
  0.041535	  0.796004	  0.004206	  0.158254	
  0.121451	  0.406414	  0.075710	  0.396425	

URL http://jaspar.genereg.net?ID=MA0531.1&rm=present&collection=CORE

MOTIF MA0452.2 KR

letter-probability matrix: alength= 4 w= 14 nsites= 1296 E= 0
  0.138117	  0.325617	  0.183642	  0.352623	
  0.158179	  0.145833	  0.168210	  0.527778	
  0.116512	  0.297840	  0.056327	  0.529321	
  0.962963	  0.000000	  0.000000	  0.037037	
  0.833333	  0.166667	  0.000000	  0.000000	
  0.008488	  0.902778	  0.000000	  0.088735	
  0.000000	  0.908179	  0.000000	  0.091821	
  0.000000	  1.000000	  0.000000	  0.000000	
  0.000000	  0.155864	  0.000000	  0.844136	
  0.000000	  0.000000	  0.000000	  1.000000	
  0.000000	  0.087191	  0.000000	  0.912809	
  0.087191	  0.307870	  0.178241	  0.426698	
  0.245370	  0.248457	  0.219907	  0.286265	
  0.162809	  0.334877	  0.168981	  0.333333	

URL http://jaspar.genereg.net?ID=MA0452.2&rm=present&collection=CORE

MOTIF MA0532.1 STAT92E

letter-probability matrix: alength= 4 w= 15 nsites= 118 E= 0
  0.127119	  0.423729	  0.203390	  0.245763	
  0.203390	  0.186441	  0.500000	  0.110169	
  0.228814	  0.296610	  0.347458	  0.127119	
  0.771186	  0.008475	  0.144068	  0.076271	
  0.398305	  0.000000	  0.228814	  0.372881	
  0.000000	  0.008475	  0.008475	  0.983051	
  0.000000	  0.050847	  0.000000	  0.949153	
  0.000000	  0.898305	  0.000000	  0.101695	
  0.000000	  0.567797	  0.118644	  0.313559	
  0.322034	  0.177966	  0.254237	  0.245763	
  0.347458	  0.016949	  0.593220	  0.042373	
  0.000000	  0.008475	  0.991525	  0.000000	
  0.957627	  0.000000	  0.016949	  0.025424	
  1.000000	  0.000000	  0.000000	  0.000000	
  0.533898	  0.076271	  0.084746	  0.305085	

URL http://jaspar.genereg.net?ID=MA0532.1&rm=present&collection=CORE

MOTIF MA0533.1 SU(HW)

letter-probability matrix: alength= 4 w= 21 nsites= 4737 E= 0
  0.070931	  0.239181	  0.592780	  0.097108	
  0.051298	  0.868904	  0.007389	  0.072409	
  0.164239	  0.633523	  0.048765	  0.153473	
  0.180494	  0.312434	  0.206249	  0.300823	
  0.584125	  0.123707	  0.195271	  0.096897	
  0.725776	  0.043910	  0.111674	  0.118640	
  0.890226	  0.019633	  0.062276	  0.027866	
  0.824150	  0.004011	  0.066709	  0.105130	
  0.086553	  0.049609	  0.793540	  0.070298	
  0.003589	  0.093097	  0.020266	  0.883048	
  0.902681	  0.004433	  0.020055	  0.072831	
  0.001478	  0.002322	  0.240659	  0.755541	
  0.042010	  0.001056	  0.955457	  0.001478	
  0.024488	  0.969812	  0.001267	  0.004433	
  0.595525	  0.086764	  0.001689	  0.316023	
  0.716065	  0.062487	  0.150517	  0.070931	
  0.110407	  0.512983	  0.040321	  0.336289	
  0.535149	  0.074731	  0.297446	  0.092675	
  0.383154	  0.271058	  0.162550	  0.183238	
  0.470973	  0.094364	  0.072831	  0.361832	
  0.421364	  0.080008	  0.074098	  0.424530	

URL http://jaspar.genereg.net?ID=MA0533.1&rm=present&collection=CORE

MOTIF MA0534.1 EcR::usp

letter-probability matrix: alength= 4 w= 15 nsites= 104 E= 0
  0.278846	  0.346154	  0.375000	  0.000000	
  0.576923	  0.115385	  0.307692	  0.000000	
  0.182692	  0.096154	  0.721154	  0.000000	
  0.048077	  0.028846	  0.336538	  0.586538	
  0.086538	  0.000000	  0.000000	  0.913462	
  0.115385	  0.634615	  0.000000	  0.250000	
  0.711538	  0.000000	  0.288462	  0.000000	
  0.326923	  0.105769	  0.048077	  0.519231	
  0.000000	  0.000000	  0.000000	  1.000000	
  0.000000	  0.000000	  1.000000	  0.000000	
  0.634615	  0.317308	  0.000000	  0.048077	
  0.471154	  0.528846	  0.000000	  0.000000	
  0.201923	  0.548077	  0.000000	  0.250000	
  0.000000	  0.326923	  0.000000	  0.673077	
  0.230769	  0.269231	  0.000000	  0.500000	

URL http://jaspar.genereg.net?ID=MA0534.1&rm=present&collection=CORE

MOTIF MA0237.2 pan

letter-probability matrix: alength= 4 w= 14 nsites= 71 E= 0
  0.000000	  0.000000	  0.478873	  0.521127	
  0.000000	  1.000000	  0.000000	  0.000000	
  0.000000	  0.000000	  1.000000	  0.000000	
  0.000000	  0.281690	  0.563380	  0.154930	
  0.098592	  0.605634	  0.042254	  0.253521	
  0.154930	  0.140845	  0.267606	  0.436620	
  0.098592	  0.563380	  0.000000	  0.338028	
  0.000000	  0.422535	  0.211268	  0.366197	
  0.000000	  0.000000	  0.000000	  1.000000	
  0.000000	  0.000000	  0.000000	  1.000000	
  0.000000	  0.000000	  0.154930	  0.845070	
  0.154930	  0.126761	  0.577465	  0.140845	
  0.478873	  0.000000	  0.295775	  0.225352	
  0.309859	  0.000000	  0.000000	  0.690141	

URL http://jaspar.genereg.net?ID=MA0237.2&rm=present&collection=CORE

MOTIF MA0535.1 Mad

letter-probability matrix: alength= 4 w= 15 nsites= 102 E= 0
  0.000000	  0.470588	  0.460784	  0.068627	
  0.343137	  0.254902	  0.127451	  0.274510	
  0.000000	  0.137255	  0.862745	  0.000000	
  0.343137	  0.000000	  0.549020	  0.107843	
  0.000000	  1.000000	  0.000000	  0.000000	
  0.000000	  0.000000	  1.000000	  0.000000	
  0.225490	  0.637255	  0.000000	  0.137255	
  0.000000	  0.696078	  0.303922	  0.000000	
  0.284314	  0.000000	  0.715686	  0.000000	
  0.284314	  0.382353	  0.333333	  0.000000	
  0.107843	  0.519608	  0.245098	  0.127451	
  0.284314	  0.000000	  0.715686	  0.000000	
  0.117647	  0.470588	  0.264706	  0.147059	
  0.313725	  0.333333	  0.156863	  0.196078	
  0.107843	  0.274510	  0.617647	  0.000000	

URL http://jaspar.genereg.net?ID=MA0535.1&rm=present&collection=CORE

MOTIF MA0536.1 pnr

letter-probability matrix: alength= 4 w= 11 nsites= 869 E= 0
  0.094361	  0.207135	  0.005754	  0.692750	
  0.922900	  0.000000	  0.000000	  0.077100	
  0.000000	  0.036824	  0.001151	  0.962025	
  0.000000	  1.000000	  0.000000	  0.000000	
  0.000000	  0.000000	  1.000000	  0.000000	
  1.000000	  0.000000	  0.000000	  0.000000	
  0.000000	  0.000000	  0.000000	  1.000000	
  0.667434	  0.000000	  0.100115	  0.232451	
  0.141542	  0.000000	  0.609896	  0.248562	
  0.066743	  0.319908	  0.223245	  0.390104	
  0.104718	  0.314154	  0.126582	  0.454545	

URL http://jaspar.genereg.net?ID=MA0536.1&rm=present&collection=CORE

MOTIF MA0247.2 tin

letter-probability matrix: alength= 4 w= 10 nsites= 515 E= 0
  0.264078	  0.104854	  0.155340	  0.475728	
  0.000000	  0.365049	  0.266019	  0.368932	
  0.000000	  0.099029	  0.000000	  0.900971	
  0.000000	  0.825243	  0.066019	  0.108738	
  0.633010	  0.000000	  0.366990	  0.000000	
  1.000000	  0.000000	  0.000000	  0.000000	
  0.000000	  0.000000	  1.000000	  0.000000	
  0.000000	  0.000000	  0.000000	  1.000000	
  0.000000	  0.000000	  1.000000	  0.000000	
  0.025243	  0.304854	  0.584466	  0.085437	

URL http://jaspar.genereg.net?ID=MA0247.2&rm=present&collection=CORE
