# Supplementary material for: The folded k-spectrum kernel: A machine learning approach to detecting transcription factor binding sites with gapped nucleotide dependencies
Source: PLoS One. 2017 Oct 5;12(10):e0185570. doi: 10.1371/journal.pone.0185570 (PMC5628859; doi:10.1371/journal.pone.0185570)
Supplement: S1 File — Matlab implementations of the algorithms described in the Methods and Results sections. (ZIP) [file pone.0185570.s009.zip › S1_File/pipelineSVMFE_basic.m]

% =========================================================================
% SVM with FE
% =========================================================================
clear
r_cutoff = 0.005;
% -------------------------------------------------------------------------
% L. load sequence data 
positive_sequences = fastaread('true_positive_set_Stringham13flanking.fasta');
% positive_sequences = fastaread('toydata.fasta');
% -------------------------------------------------------------------------
% 0. generate training data (x_i^p)
% D = mappingFoldedKspec(backgroundseq,binarySpace(6)); %background frequencies of gapped kmers 
load D_dmel_genomeAll_gapped6mers %background frequencies of gapped kmers in Dmel genome
xip = mappingFunction(upper(positive_sequences),D);
% -------------------------------------------------------------------------
% 1. generate negative training data (x_j^n)
negative_sequences = {};
NSscramble = 10; 
for i = 1:size(positive_sequences,1)
    tmpseq = positive_sequences(i).Sequence;
    for j = 1:NSscramble
        negative_sequences = [negative_sequences; tmpseq( randperm(length(tmpseq)) ) ];
    end
end
[xjn,features] = mappingFunction(upper(negative_sequences),D); 
% -------------------------------------------------------------------------
% 2. generate false positive training data (x_j^f)
false_positive_sequences = {};
FPSscramble = 10; 
for i = 1:size(positive_sequences,1)
    tmpseq = positive_sequences(i).Sequence;
    for j = 1:FPSscramble
        false_positive_sequences = [false_positive_sequences; tmpseq( randperm(length(tmpseq)) ) ];
    end
end
xjf = mappingFunction(upper(false_positive_sequences),D); 
% =========================================================================
% FEATURE ELIMINATION
% =========================================================================
% 3. train SVM with (-,+) data
svm_settings = statset('MaxIter',200000);
svmStruct = svmtrain([xjn;xip],[repmat('-',size(xjn,1),1);repmat('+',size(xip,1),1)],...
    'kernel_function','linear','options',svm_settings);
% -------------------------------------------------------------------------
% 3f. train SVM with (-,+f) data
svmStructf = svmtrain([xjn;xjf],[repmat('-',size(xjn,1),1);repmat('+',size(xjf,1),1)],...
    'kernel_function','linear','options',svm_settings);
% -------------------------------------------------------------------------
% 4. calculate decision vector w for step 3
w = zeros(1,length(svmStruct.SupportVectors(1,:)));
for i = 1:length(svmStruct.SupportVectorIndices)
    group_sign = -1; %+1 first group (background), -1 second group (sequence)
    w = w + svmStruct.Alpha(i)*group_sign * svmStruct.SupportVectors(i,:);
end
% -------------------------------------------------------------------------
% 4f. calculate decision vector wf for step 3f
wf = zeros(1,length(svmStructf.SupportVectors(1,:)));
for i = 1:length(svmStructf.SupportVectorIndices)
    group_sign = -1; %+1 first group (background), -1 second group (sequence)
    wf = wf + svmStructf.Alpha(i)*group_sign * svmStructf.SupportVectors(i,:);
end
% -------------------------------------------------------------------------
% 5. calculate enrichments for each input sequence
ri = xip .* repmat(w,size(xip,1),1);
% -------------------------------------------------------------------------
% 5f. calculate false enrichments for each input sequence
rjf = xjf .* repmat(wf,size(xjf,1),1);
% -------------------------------------------------------------------------
% 6. filter out r_i <= r_cutoff
ri(ri<=r_cutoff) = 0;
% -------------------------------------------------------------------------
% 6f. filter out r_j^f <= r_cutoff
rjf(rjf<=r_cutoff) = 0;
% -------------------------------------------------------------------------
% 7. FE: eliminate r_j^f features from the corresponding r_i
feature_indices = [];
for i = 1:size(ri,1)
    features_i = find(ri(i,:)>r_cutoff);
    for j = (i-1)*10+(1:10)        
        features_i = setdiff(features_i,find(rjf(j,:)>r_cutoff));                
    end
    feature_indices = [feature_indices features_i];
end
% -------------------------------------------------------------------------
% 8. constrain the feature set to the union of remaining features
feature_indices = union(feature_indices,feature_indices);
% =========================================================================
% FINAL PREDICTION
% =========================================================================
% 9. train SVM with (-,+) data
svmStructh = svmtrain([xjn(:,feature_indices);xip(:,feature_indices)],[repmat('-',size(xjn,1),1);repmat('+',size(xip,1),1)],...
    'kernel_function','linear','options',svm_settings);
% -------------------------------------------------------------------------
% 10. calculate decision vector w for step 9
wh = zeros(1,length(svmStructh.SupportVectors(1,:)));
for i = 1:length(svmStructh.SupportVectorIndices)
    group_sign = -1; %+1 first group (background), -1 second group (sequence)
    wh = wh + svmStructh.Alpha(i)*group_sign * svmStructh.SupportVectors(i,:);
end
% -------------------------------------------------------------------------
% 11. calculate final enrichments for each input sequence
ri_final = xip(:,feature_indices) .* repmat(wh,size(xip,1),1);
% -------------------------------------------------------------------------
% 12. filter out r_i_final <= r_cutoff
ri_final(ri_final<=r_cutoff) = 0;
% results 
features_final = {};
for i = 1:size(ri_final,1)
    features_final{i} = features(ri_final(i,:)>0)';
end


% WRITE ENRICHMENT TABLES
pipelineSVMCVregular
pipelineSVMCVfolded

n_CVtests = 100;
minFNrate = .1;
nmersFNidx0 = nmersFNidx;
nmersFNidx = [];
for i = uniondata(nmersFNidx0)
    if length(find(nmersFNidx0==i)) > minFNrate * n_CVtests
        nmersFNidx = [nmersFNidx nmersFNidx0(nmersFNidx0==i)];
    end
end
gappednmersFNidx0 = gappednmersFNidx;
gappednmersFNidx = [];
for i = uniondata(gappednmersFNidx0)
    if length(find(gappednmersFNidx0==i)) > minFNrate * n_CVtests
        gappednmersFNidx = [gappednmersFNidx gappednmersFNidx0(gappednmersFNidx0==i)];
    end
end

controlSize = size(negative_sequences,1);
signalSize = size(positive_sequences,1);
Group1_CRMs = setdiff(nmersFNidx,gappednmersFNidx)-controlSize
Group2_CRMs = intersect(nmersFNidx,gappednmersFNidx)-controlSize %CRMs both-missed
Group3_CRMs = setdiff(gappednmersFNidx,nmersFNidx)-controlSize
Group4_CRMs = setdiff(1:signalSize,[Group1_CRMs Group2_CRMs Group3_CRMs]);
CRM_indices = [Group1_CRMs Group2_CRMs Group3_CRMs Group4_CRMs]; %restCRMs

xS = 1;
nmerfncount = zeros(1,length(CRM_indices));
gappednmerfncount = zeros(1,length(CRM_indices));
for j = 1:length(CRM_indices)
    range = (j-1)*xS+1:j*xS;
    for i = 1:length(nmersFNidx)
        if range(1) <= nmersFNidx(i)-controlSize && nmersFNidx(i)-controlSize <= range(end)
            nmerfncount(j) = nmerfncount(j) + 1;
        end
    end
    for i = 1:length(gappednmersFNidx)
        if range(1) <= gappednmersFNidx(i)-controlSize && gappednmersFNidx(i)-controlSize <= range(end)
            gappednmerfncount(j) = gappednmerfncount(j) + 1;
        end
    end
end
nmerfncount = nmerfncount/xS;
gappednmerfncount = gappednmerfncount/xS;

    figure; bar([nmerfncount' gappednmerfncount'])
    box off; axis([1 length(nmerfncount)+1 0 n_CVtests]); grid on;
    xlabel('CRM ID'); ylabel('FN call rates');
    legend('6-spectrum kernel (FE)','Folded 6-spectrum kernel (FE)',...
        'Location','northoutside','Orientation','horizontal'); legend('boxoff')
    fig = gcf; 
    fig.PaperUnits = 'inches';
    fig.PaperPosition = [0 0 8 2];
    fig.PaperPositionMode = 'manual';
    print(sprintf('tmp_plot_FNnumbers'),'-depsc','-tiff','-r300','-loose')

    
enriched_features = cell(1,length(CRM_indices));
enriched_features_weights = cell(1,length(CRM_indices));
enriched_gapped_nmers = cell(1,length(CRM_indices));
maxFeaturesInCRM = 0;
for c = 1:length(CRM_indices);
    c
    wfx = ri_final(CRM_indices(c),:);
    [wfx_sorted,sidx] = sort(wfx,'descend');
    feature_indices_sorted = feature_indices(sidx);
    %
    idxFeaturesThresh_sorted = feature_indices_sorted(wfx_sorted>r_cutoff);
    %
    enriched_features{c} = cell2mat(features(idxFeaturesThresh_sorted)');
    enriched_features_weights{c} = wfx_sorted(wfx_sorted>r_cutoff)';
    % ---------------------------------------------------------------
    if length(enriched_features_weights{c}) > maxFeaturesInCRM
        maxFeaturesInCRM = length(enriched_features_weights{c});
    end
    for mdl = enriched_features{c}'
        gapped_nmer = repmat('m',1,length(mdl));
        gapped_nmer(upper(mdl)=='g') = 'g';
        enriched_gapped_nmers{c} = [enriched_gapped_nmers{c}; gapped_nmer];
    end
end
all_enriched_features = [];
for i = 1:size(enriched_features,2)
    all_enriched_features = [all_enriched_features; enriched_features{i}];
end
all_unique_enriched_features = uniondata(all_enriched_features')';
%
mmask = zeros(size(features));
for i = 1:size(all_unique_enriched_features,1)
    mmask = mmask + strcmp(all_unique_enriched_features(i,:),features);
end

display('writing..');
writeAllresults
