# Supplementary material for: The folded k-spectrum kernel: A machine learning approach to detecting transcription factor binding sites with gapped nucleotide dependencies
Source: PLoS One. 2017 Oct 5;12(10):e0185570. doi: 10.1371/journal.pone.0185570 (PMC5628859; doi:10.1371/journal.pone.0185570)
Supplement: S1 File — Matlab implementations of the algorithms described in the Methods and Results sections. (ZIP) [file pone.0185570.s009.zip › S1_File/true_positive_set_Stringham13flanking.fasta]

>2R:15990493..15991403 species=Dmel;strand='+';loc=2R:15990493..15991403;
TAGGCTCGGACATTTCATGGCTAGTTTGAGCTGGGACAGCAAACAGAAATCAAATGCCTTCTCTGATTTT
CCGCATCAGCGAAGGGGACTGGGGATTCCACGTAGATGGTATGGAAAACAACATCTCAAGAGCCTCGAGG
CGCACAGGATGCAACTGGAAGGCGGCGCCTGGCAGACGACAAATACTGAAAATCTTCTCAGCGAACCGGA
TATGGGTCCGTGGAAATCCAAACAAGTGCAGCAGCAGCAGTGGCAGCTGCATTCCCTCGCATTTTGAATT
CTCCCTCTCAAGTGGCCCAGATAGACGCGGCAAATTAAGATATCAGCAACGCTTTATGGGCTCGGAAAAA
GGAGGAAAACCCATTCATATCTACCAACTCGAGCGAACAGAACCCGCACAGTGGCATCGAGCACCTTTGT
CGGTGAAACAACCGCAGTGCAGAGACAAGCACATAAAAGGCATCATCTAATCGCTACTTTCTGTCACATT
GATGATAAAATTTGGGTCAACTTTTAGTGGTAGTGGCACCTTATCCACCCCTTCCCTTTCCACCATCCTT
GAGATAGTCAGAGTCGCCTGCACTTACCCAACTTCGTTTTATGTCTAATGGCCCAGGCTACCAGTTTTTT
TTTTTCTTTAAGTCTTGTCTTGTTTTTTCAAGAGTGTGTGTTTTTATGGGCCTCGGTCGTAGTCCCTTGA
GTTGCCGACGATAATAAAAGCAAAGGCATGGCTTAGAAGTACAAAGTCTAAAAGCAAGTCAGGGCATATC
CTTTTTTATGCTGCGGTTATTGTAATTTCTCCTAGCTACACTGAGCGGAGAAAAGGCGATTAAAGGCGAT
ATGCAAATTGGTATGAGGAGTGAGGGGAAGATGATAGTAAATGGACGGTGAATCATGGGTGGAAAAAAAA
G

>3R:4519790..4520720 species=Dmel;strand='+';loc=3R:4519790..4520720;
CTGTTTGATATTTGCCGCGAACATGCTGTTGTACCAGGCGTTGTGCTGCTCGTAGTTGGTCGTGGCTGTC
GTCTCCCAGTTCTGCATCTTGGCGGCTCTAGACGGCTGTAATGGATAAGAAAACAGAGAGAGTGGGGTTA
GTGGGCATATTCATTTATTCATTCATGCACTGCGCCTGCGTCGAGTTTTTTCCTCTTTTTTTCCGCTTGT
TTTTCATTTTATTTTTCCTCGCTTTTATTTTTTTTTTCTCTTTTTTTGGTGTGCTTGCGGCACCACCCCT
AACAAAAAATACGTCAGGGGTGGCTGGGCGGCACCCACCCCCTGAAGGCGATTTGAGTGATTTTGTGTTC
AAAATGGAGACACTTGGTAATGGCTAACAATATCCTACCGTTTCGTGGCCGCTCAGTGCGTATGATTGCG
ATTGTATCGAAGTATATTCCAAATTTGTCGGGATTTTCGTAAGGATTTGCAAGTATATTATTGGTGCTGC
TTCTGTTGTGTTGTCGCAGTGGTAACAAACTCGTGACTGACTGAACAATTGCAACAGGCATTAGTTTATA
TATCGCTCAGGTAGACGGATGCACGCGTCAAGGGATTAGATGGGCAGAGGTGACGGGAAGTCAGGTACAG
GTCGCGGATCGGTCGGGAATCGAGGATCACGGATCGCGGATTGAGGATTGCGCTCTTGATCCATTCTGGA
TTAGAGCAGAAACAAAAAATTATGCGCACTTGGATTTGGATGATCCGGGAGCTTAGCGGATGGCCAGCTT
AGCAGCGAGCTGCGAATTTTCCACCGGTTTTCTATGGGGATTACGTTGGTCAGGAGTCGACAGCAGGAGT
AGGCAGCTAGCGTGGGCAGTTTCGTAGTTAATAATAAAAAGTAAAAAGGATTGCGGGACTTAACTAAATT
AACGGATCAGAACTGCTTACA

>3L:9030053..9032291 species=Dmel;strand='+';loc=3L:9030053..9032291;
GCAATGCCCTGAAATCTTGCGGACACATTCTTGGAGAATTTGTCAAAGGCAACTTGTGACTGGGCTTCAT
ATATGCCACACACATCACGAATCTGGACGCATAAATTGCCAAACTTGGTCCAAAAGTCCGTCCTGTCCAA
CGAAAAATACCATTTTGGCATTTGGAGGCGTCGATGTCGCCGTCTCGAGAGCTCCAGTTTGGTCCATGCC
AGACCGATCCTCATTATTTATTATGAATTCTATAAATATTAATGGATTTTTAAATGCAATTATAACAACT
AATTAATAATGTGCATTTTAAGTTGCCAGCGCAGTCAGTCTGTCAGTCGAAATGCCTTTGACGTATTGGC
TGCTGACGTATTTATTGCTTGTTTTCTCGCTTCAACGTTTGGTATCCATGGATCTGGTCAAAAAAACAAA
GCAACAAGGTGCGCGAAAAAATTAAACGAGAATGTCTGACAGAATTTATTTTAATTAGTGCGAGTGAGCT
GTGAGCGGCATGCCAAATGAGTCGATAGAAATGGGTGTACATATGTATGTATGTACATATGTACATATAA
TATATGTGTAGCTGGAGGCTTCGGGCATTTGGCAACTAACAACTGGCAAATGGCAAACGGCCCGGGGCAA
TCATAGATCATGGCTAGGTTGATCAGTGATCACAGGCTGAAAATGCCGACACAGTTGCGAAATATCTGCC
TGGCAAAAGATCAACCATAGATAGCCGATCGTATCGATTACACACCGTTCGACTTCTGTTGGGTTCAGGT
CAATTGCCCTCGGCTTAATGGTAATCGATATGGCATGGAAGCGATACCACTGCAGCCGTCGGGAAGCTGT
ATCTTAAGTAGCTATTTAATGTTCTCAGATGCCGAGTCGCTGATAAGGCGATGATGGCGTCTCCTACTGC
AGATGATCGCCGCGATTATCGGTAGCCCAGAAAAGCACTTTCGGTCGCCCAAAATGCATACGAGAATGCG
GCTCTCTCGCGCCGCGTGAGAAATATACATACATAAATATTATGCAGAGAAAGGGCAATCAATCCAGGCA
TCCCCAATCATCCATCGATCGATCCATCCATCCATCGATCCAAACATCTTAACAAATTATAAGGCCCGAG
TGGCGCCCTCTTGGATCGTCGTTAAGTATCTCAACTAGTAGCCGCTAGGCAGCTACAGAAAGTGATCATC
TCAACGACAGGCCATCGATCATCCATGGAATACCAAAAAGCAAAAAAAAAAAAAAACGAGAAAAATCCAA
ATTCAAAACCCCAGATTTTGAGATTCAACGATGCTTTATGCTGGCGTGGTAGAAAGCGTGTTGGAAAATT
AAATCATCGTTGCTTGTGGTCTGGACTCCCGTCCCGTAGTTACCTTTGCCTTCCTGCCTTAATGATGCTC
TCGACGCACCTTGAGCACCGGCTTAGTATCTACCAAAAACCAAGAAAAAAAACCTGGGGATAAAAAAAAA
ACAGTGAAGATCTCTATCAGCGGGTTAACTCGTTTAGCATTTAGTTGCAGGCGCCTAACCAGCTAACTTT
ATCGTGTAGTTTGCATCTTGATGCCCATGCCGTTTTCCCAGGACTATGGATTCTGGACTTGGCCACGCCC
TGTCTTATTAGGCGCAGACAGTGTCGTTTATATCATTTATATTATTTTATGACATTTGCCTTTTGTCCGT
GGTAAATTATGTGTAACTTGTAGTTTTGGCAGCTCACGATCATCTGATCTTTCGAGCATCCAGGCAGGTG
ACACACGGGTTTTCGTGGCCACGAACTGGTTAATTAGGGTTGTCCATGATTTATTGATCTGTCGAACTGG
GGAAATGTAACCTGTCTCAATGATTATGGACATTTATAAGCTGATGGTCTTTTAATATATGAATATGGCT
GGTCATTTTGATGGGCGGGTTATATGTTAATTACCTTTTGCCTAAGAGATTGTGTGGGTTGTTCGAGAGC
TTCCGTCCACCCGTATACCCAATCCAAATCCCTTCTCCCCGGCAGCTAATCTTCTCTGGCCCAATCTTAT
CCAGCACGAACATATGTCGTTGTCAACCTCTGGCAGCTTGACCGCTACCGTTCAGCATCTGCAGATCCAA
GGCGGCAGATAGCGGACTCACAAAGATGTCCTCTGGCCGAGGGACTTGGATCGTCTGGCGCCACTTGGCT
ACTTGAACCGAACAGAGTACCCAGAGCCAGCCACTTGTCGCGTCCTTCTCAGTGCTCTGAAGTACATTT

>3R:4520275..4520720 species=Dmel;strand='+';loc=3R:4520275..4520720;
GCTGCTTCTGTTGTGTTGTCGCAGTGGTAACAAACTCGTGACTGACTGAACAATTGCAACAGGCATTAGT
TTATATATCGCTCAGGTAGACGGATGCACGCGTCAAGGGATTAGATGGGCAGAGGTGACGGGAAGTCAGG
TACAGGTCGCGGATCGGTCGGGAATCGAGGATCACGGATCGCGGATTGAGGATTGCGCTCTTGATCCATT
CTGGATTAGAGCAGAAACAAAAAATTATGCGCACTTGGATTTGGATGATCCGGGAGCTTAGCGGATGGCC
AGCTTAGCAGCGAGCTGCGAATTTTCCACCGGTTTTCTATGGGGATTACGTTGGTCAGGAGTCGACAGCA
GGAGTAGGCAGCTAGCGTGGGCAGTTTCGTAGTTAATAATAAAAAGTAAAAAGGATTGCGGGACTTAACT
AAATTAACGGATCAGAACTGCTTACA

>3L:9025272..9027510 species=Dmel;strand='+';loc=3L:9025272..9027510;
TGTCTATTGTTTTTTTTTTTGATTTTTTTTCAGTGCAGTTGGAGCTGGGCGAACTGGTGCTCCAAGTTCG
AGTTCTTCAACGGCAGCTACTGCACAAAAGTTGCAGGTTGCAAGTGGCTGCAACGTGAGGCGTAAATTAA
TTCTATTGAATCGCTGGCAGTTCTCTGAAAAAAACCAACTGGCGGCTAGGCAAACAGTCGGCGGGCCAAG
ACCGGATCACGGGATGGGGGTAAAAAAAAGTGTTGAATCCGTTGCTCCCGCTGCTGTTTGCTTGTTTGCA
ACTCGGACGACGTCGTGGCTCATTATGCGATCGCGTTAACCTGTGAAATTTATTGTTTGCCCGGCTACAA
TACGGGTGGGTCGGAGTAGGAGATGGATCGCAGATGGGGCTGGGACCTGGAGCTGGAGCTGAAACTGCTG
GCGGAGGAAAAGCTCCAGAGATGCAGGCGAACGCTGCTGCTGCTGTTGTTGTTTCTCTAATCCCGGACTA
TTGACAAAAACTCAATACCAGTAGTTGAGTTAACAGTTGGCATTGGCATTTATGAATTATGGAAAACCGA
GCTTAGAACCGAACGCAGTCGGAGCAACTGCATCCATCAGCTGGACGAGCTTCGGGCGAACAAATGTTTT
ATTAATGAAACGATGCCACCACAGTGTGGGCATCACTCGATGGAGCAAACGGCCAACATTCGTCTCTAAG
CGAGACAAATTACCACATTTCAACACATACTCAAAACTGGCGCTGGGCTCTGCCCCCCAGTGCAAGTGAG
CGGATGGCTCCCAAAGAGAGATGCCCACTTGGCTAGAACATAGCTGAAGATAACTATTAAAAAAAAATGG
ATTAATTATTAAAAAGACAATGGAAAGTGTCCTCTTAGATAAAACTTGGTCTAGAATCTTATTTCTCATT
TTTTATATTTCTATAAAAATCACATTTTCACTAGTATCTGCTCTACATTTATTACCCTATACAATCGCCT
TCATAAATAACTAAACAAGTTGTAACTACTTGTTGCTCTTTTAGTTTGATTTAGCTTTTTTTTTTGTTAG
CTAGTTCCCAACACTGATCCCCGCCCAGCGGATCCCCTTCCATTTGAACTTCCCAGCCAAGTGGCCCTTT
TGGCGCCCATTGCAATTGCGTGGCCCTTGTGGTCATTAATAAAAATGTTTTTTTTTCCCTGTGCTGTTTC
TTGGTCAACTCCCCGAAAGCATAAGTAAAACAAACAAATGGACGGGCGGTCGCTACGGACAGCTTCGAAC
AGTTGAAGTTGAAGCTGATGCCGGATCTGGGGCTAAGACTGTTTGGTGGGTCCAGTCAGCCAGCCCCTAC
TTTGGGTCAAATAAGCCAAGTCAGAGACGTGAGCATGAATCAACCTGTCAAAAGTCTCGTTAACGCCAAC
AGCAGAGGAGATTCCATCTCTCCCTATAAGCCCGGCCAAAACGAATTTCTTATGAGCTGTAAGCAAGAAT
TTCAACATTCATTATTTCTTACAATATAATACATATATGCTATAATTTAAAAAAGTTCTTAAAAATATAA
TATCGATCCTAAAGTAAAGTTATTACTTTATTGTTTATATCACTAGCAACTAACAAAAGTCGCCGCACTT
TCATAGTCTAATCTTAACTTAATGACTTCCTCGGCGCTACTAAATTATCAGGCCACCGCCAAACTTCCTC
CAGAAGTTAGCATTAGCCCACTGGTGGCTCGATTCCCCTACAACCTAAATAACACAGGCAAGATTATGAA
AAGATGCAGACGGGAACGGAACCCCGAGGGGCTGCCAAATCCACTGTGCGGCCAAAACAAGCTGCACCGC
AAGATTTCATTAAATGCCGCATTTGGGCAGCACAATAGCTGGCGCCAGGCCATGGCCATATAATCTGGAC
CTGGTTCGAACTGCAGCAAAAGGGGCACGAACAAATGGGCAGCAATTTCTACATGTTGCGAGCAAATTTG
GCTGGAATTCGAAGGCCAAAGGAAGGGTAACAGCGGGCTGTAGGGGGGTGTTTTGGGATAGGGGCCGGTG
CTTGGGGCAATGAAGTGCGCCGTTGTGCTGCTAAACGATCTTGCCACCGCCCGTCCACACCATGCCACAC
ACACACACAATGAAAGGGGCACGCACGAACTCCGAACTTGGCCAGCTTGTTAGCCTGGCCCTTCACCGAC
TGGCAGCCGACTGGCAGCCGACTGGCGCTAACGCTGTCTACACTGGCAAAAATAGTTACACAAATTAGT

>3R:4522948..4524307 species=Dmel;strand='+';loc=3R:4522948..4524307;
AAGCTTTTGCGAATTTCTACCTCCATGTGTTTTTTACGATTTATTGGAGGTCGAATGCAGTGTATAACTA
GGATATTGGATGGTACGCCCAGTTACTTACCTTGCGGACAGTCCAAGTGCAATTCTGCGGGAGAATTTGG
AAACGGGAACCGGGAGCAGGAGCAGGAGCACGTAAGTTTTCGCTTTTCGCTCGCGGACTCTCTCTTTCCC
ACTCTCTCGCTTGACCGCGGCACGGTTACCGTTAGACCAACACGCACAGTGCGTGCGAGGGGGAGCGGCG
ATGTGGGGGCTCCTTGCTCTTCGTTTTTGTCTATTTTTTGGGCCTCGCTTTTTAGCTTGCTTTTGTGCTT
TCTTTTTCGCGGAATTCGCGCATGTGCGGGATGTGGTCTTTGCCAAAAAATAAGTTTTCGGGACAAAAGT
CTTTTTGCAATTGGTTATCTTTTAGCACAAGCACGAAGTTTAATTGTATTTAATGGCAATATTTGTTTTG
ATAGCAGTTACGTTTCGTCCTTTGGATGTTTGGTTATTTTTGTATTTCAGTGGCTGCCTGTCAATGCTGG
CGACTTTCGTTTTCGGGACTCGGAGCACAACTGACCAAACTCACGCTCAGCGGGCTCTTCTAATAGCTGA
AAATCTCCTCACTGCTCCTCACAACAGTGCACTCGCCAAAAAAGAACTCAAATCTAAAATCTCAATTGCA
AAGCAAAAACAAATGCCAGAAGTGCAACAACACAAAGGCGCACGAGAGCCGTTACACGGAGAAGCAGAAA
TCGAAATGAGAGAGCAGCCGGAGAGCATCAACAACGTAACGACGAAACTCACTCAAAACGGATACGGATG
CTAGCTGTAAATCTGAGTGACTTTCCCCATCCCCAAAAGCAATAACTAAACAGCATCCCCTTCGTGGCGT
TCGCTCTTTCACTCACTCACCCACTCTCTCGCTCTGACTCGCTCATTTTATCCTTTTGCATTTTCTGGCG
CTGCATTTTGGCCGAATGCAGCTGCCTTTTTGGCTCTTTGCCGTTTTTTGGCATCTCCGCTTCACTATTG
ATTATTGATTTCTGGCCCAAAAGTGAGAGAGCGGAAATGGAGGAAGATGGGGGGCCTTCGCCAATTGTTT
TTTGGGCAACTTTAAGCCCAGACACATTAACAACTTAGCCAACTGCAATTGGGACGATGGAAGTTTGGGC
CGAGGAGATTCCTTGTTGCTTTAACACATTTTCCTGTTGCTGTGCGTGTTAACTTAATTTGGGCAAAGCT
TTGCCACAATTAGCATTCGAAATTCCAAATCTCCTTAAGGTAGTTTGTGCATATTGGGTGTATTCCACCT
TTTTAAGCTAATTTCGGAAAATGTATCATT

>3L:9007968..9011139 species=Dmel;strand='+';loc=3L:9007968..9011139;
GAGAACTTGTAGCGGCAGTCGCCAATGGGTACCATCTCGAGGAGCACGCAATAGTTGCTCTCGTCCTCCA
AGCCGGAAACACTTAGTCGCATCGAGGGGAACATGCGTCTTTAGGGGAAAGGAAAAGCATCTTATTAGTT
TAATCAGTCTCTTATTATATAAGACAAAATCATTTTTCATTATATTATTAATACAAATAAGACTTTAATA
TCATAATTATATGGTATATTTTACTATTTGATAAATGGCTAATTTCAAAGTTGTTATAAAACCTAGCATA
ACCTTTTGTATATACCATATTAGACATGAGAGTTATCTTACAGATATTTCCCTTATAAATATTACCAAAT
CGTTGGTATACTGCTTTCCTACAACATTTTCCTCTGTGTCAGATGAGCGGGGGAAGTCCAGGAAAACGCC
TGGAAAACCTTAGAGCCTTTGTTTACCGAACAAACTCAAATATAGTCATGCTAGAACGACAAAAGGAGCC
CATTCCCGGTTCCAGCGTGGGCGTTACAAATATTTAATTGTGAGATTTCCCTTCCATGCGCCATGTAATT
AGGACTGGTCAAATAGAGATTGCCCGGTGGAGTAGGGGCCGTTTTCCCTGTGCTAACAAGGATGCGAGGC
CCTGACCCTCGCCTTCAACTCCAAGTCGCTGCCGCAGGAACAGCAGGTGGTCACGGCACTTGGCGCCTGG
CCGAAAAATGTTTGCCCTTCGTCCTCATCCTCAACAGCGTCCTCATCCTCGAATGGTTTCTTGTTTTTGG
CAATGATTTCGTGTTTCCCTCAACCGATGATTAATTAATTGAAATCCACAGAGCCTCGGTTTGCTAACAT
TTAATTTGATTCTGGCTTCGGGTCTGCCTTTTCAGCTCCGTTGAATTCCATTAGAGCACGGCACCGAAAT
ATTTCGACATTTGTGCGGTTTAGAATTTCATTTTCAATTTGCTTGCTCTCAGTTTTTGTTTATTGTTTTT
TTTTTTCTTTATTTTTTTGGCAAGAGTCCGCTGTCTGGATTTGGACAAACGATTTGTTAAGATCGATATC
TTTGGCGCGTCTGCGCATAATTACCAGTGGAATTTTCTACTGCGAGTAAGGAGCATGCTGACCACTTGAC
GGCATTCGACTTGGCGCTTGACGCTTCGCAGGTGCAGGGACACAAGCCAGGAATGCGACGGAGCATCGGA
TCTCGGACTCCCGAAGGGTACTCTGGAAATATCCAGAGCTCACTCCAATGTTTACCCTACAATTCCATAT
AAATAGCTGCTTGATATTCCCAGAATTAGCATATTTAGGAAATTAAGAGTGAGACTATTTATTAATTGAC
AGCTATAAAACTGGAAGCAAACGACATAAATTTTGAACTCTTCAGATCGTAAGCCAGTTTTGAATGAGTC
TACTAGGAATAACATTTCTTATTAGAGAAAGGGTAAAATATTTTCTTTTTTTCTTTCTGCAACTAAAAGT
TTGAATCCAATTGAAAATTCTGGGTATATTTGCGCTTCTCATCGAAGTTACCGTGTCGCTTCTGTTTACC
GCCTCTCTTGGTGAGTGGAGGAGCCCACACAGTCTAAAAGCATCGTGACAAAGTCATTTCATTTGCCGCC
AGTATCAGACATTAAGCGATACGGTTTGTTCTATCTAACTTTAATGGCCGTCTGCGCTTTTACCACCCAA
AAAGATGGAACGGTTCAAGTGGCAAGCGGAGCCCAGACAAGCAACTAATTAGTTTTTATGAGCGCCACTT
GGCATAGGCATAGGTTTTGGACTTGGGATCGTATCCGTATGGGAAATGAAACGGGGATTGGGATGCGATT
GGACAGACGGTGGCACTCTGGCGCCTAATCATTAAAAATTCAAATCGATTGCATCGCGACCTCTCCACCG
ATGCCCATAAAACATTTTTGATGAGCATAAAAAGTATTTAATACGCAGACTATATGAATAATTCATGGCA
TATATAAAACAAAAGGGTTGTTCGTGGCTCGAAGTGTATTCATTCAATGCATTTCGAGACCAAAAGTTTA
TGTTAATGCGTTTGGGAACCCTTTTTGATCGGCTCGAACTGAGGGCAAGTGTGAAATTGCTCGTATCTGT
CGACAAGCTGTGGTCACTGTCACTGCCAAAAGATACAGATATGTACGAGCATCTTATAGAATGCAGAACG
CGAAGATATTTCGGGGCCGCAGGTTGTTCGCTGCGCAGACAGGCGCCACAATAAAAACGCTAAGAGCTAC
AAAGATGACGACAAAGTATCCTTGACGCGAAGATTTATGCCAGGCGAGGCATAAAGGAGCGCCGACGAAC
CGACAGGACGTCCCACTGAGCTCGGCGCTCGCCCGATCGGTCCAGTTGGTCGGTCTACAATAAATTACGA
TGACGCCACTTTACGCACATTCGAACAAGTGCCGGACACTTTTAGGTAGTCGCCTTTGTGCAAGTAGTCG
TGCATCTGATCTGATACTCATAGATACACGATAAATTAGCTCCGGGCGATCGCGCTATGCCTTTGATTCG
TACTATCTACGATCTGAGCACGCAAAGTGCCGGCGAACTTGTTCGCTTTACGCCTCGTGCGATAGCCGAT
GTCCAGTGCGCATCAATTTTGGCTGAACCTGCAACCGCTTTTCCATTTCCCGATTTTCAATTTTCAATTT
TCGATTTTCACATCCTGCCGACGTAAGTGCATCCTTCCGCCTTGTTTGCCTGTGAAAATCGTTGTCGCGA
CGCCGCTGTAAACAATTTGCAGGCGCCTGCATCTAATGAGCCTTTAACAGCAGCACATCCTCGCTGGACT
CTACTGAATCGGATCGGAATCGGGATCGGGCCAGGGATCGGGCTAGGGATCGTTATAGGGTGCTTTAAGT
GCCCGCGCCCGTTGGCTGGTTTATTATTCTTTGCCCTGCGTCTGGGGTATTAGTTTTCATGTTCGTGCTA
ATGCATCGCTACATCTATGTTTGTTCCCGATCTCTAAAGTCTGTATATCTCGAGATTCCCCCACTCTTGG
TTTTTCATCATTTTCATCATCAAAGATCTTTTCTCTCTGTTCTAAACCTACCTGCCACTCTTGGTGATGA
TCATTTCCGTGCCAATTTGATGGAACTGCTTCCATAGATCGTCGTTCTGCAGGGTCATCTCCACGCCGGG
CAACGTGACTCGAGGTGGCATG

>3R:4526421..4528042 species=Dmel;strand='+';loc=3R:4526421..4528042;
CAGGATGGCTGTGTACACGGGCGTTCGGCCAACATCCGTAAATCCTTTTTTAGCACGAAAAACCGAAGGA
TTAAAAAAGGAAACTAGAGCAGAGGTCCCGGGGCAGGGCGAATAGTTGCTCTAATTTTCATTGTCCGCCT
TAATGGTTACGCCGTAAAATTGGCTATGCGGCCAAACAATAGTGCGAAGGACGACGGCAGGACGCGCAGG
ACAATCGTCTGGTGGATTTCCAGTCGACACGCCACGAGATTTTATGAAGGCAACTCGCTTTGCATGTTAT
TCCATAGATTTCGCTTCGGTCCCGGTTTGTTTTGGTCAGGTAAGACCTTCGATTAACAATGAAAGTAGCT
GGAAAATCGCGAGAAACTTCGAAAGACACACAAAGATACAATATCTATGAGTCTAATGGTCATTAGAGCG
GTGCGCTCTACATACAATTGTACCAGCCGTCTTGTTTGAAGCCTAAAAAACGTCGCAAAAAACACACTTC
CGCGTAAGACATCCCATTTCTGTGGTCCGATCGTAAAATATTTAGTTTTTTATGACCAACGGTGCGGGCA
GGTAGCTGGCTGCCGTTTTTTGTGCGCGACCTCAACCCTTTCACCCATTAAGAAAAAATCGCATCCTGTG
AGTGTCCTTGCCCGTTTCCCTCGAAACGGCCCACAATTTGTGTGCTTTGCGTTTTCTCCTCTCTTTTTGT
TTCCACCTAATGTCGGCGTCATTGTCTTCTTTATGACGCCTCGGTTGTTTCTTTTTTATGGTGTCCTTTG
TCCTTTGAGCCTCGTTGCACGGCCAAATCCCTACTTCCTCAACCCTTTGGCGGACGAGAAAGTTGCTAGG
AGGAGAACGGGTTAAGCGAAAACTCCATTGCACTTTTTACAAGCCGCGATCTTCTTGGAATTAGTTTTGG
TCATTAGGCGAAAGGGTTAATTTCGATTTTGGCTCTCGGTGGGTTTACTGAGTGAATTCAATGGGCTAAG
GCGAGTAAAGGGTTATACTGTTTTTACATTTTACTACTTGGAAAATACTGAAGAACTTGTAGGAAAAATT
TCCAGCACTTTTAAAAGCCATATATAACTTTATGAATATGAACTTCAAATGTAAAAACCTGAAAGTGACA
TGTAGTTATTTTAAGGTCCTTGAAAATGATCATCGTCTAAAATTTCTTTTTTTTAAATAATTTTTAAAAT
ATTTTTTTGATAGCATACGAAGTATTTAAAAATGTGAACAGATTAAACACATTAAATTTATAAAAGTAAA
TACAACAGATTTAGCATAGAAATAAAAATCATTTTAATGTTCCGTCCATAAGTAACGGTCGTGGAAAATT
CTTGAAAATCCCACAAATTATATTCGATCCCTTTGGCCGAACATTTGGTGCGATTACATTCGTAATTCGC
TGGAAATTAAGGCCACTAAGTCGCCAGCGAAATGAATTCGGACATTGGGCATTGGACAAATGTAAAAAGG
ACTCTAGAGCCCCGACCATTGCAATGGTCCATTGTTGAGCGTCCGAAAGATCTGAAAACCAAACCCAAAC
CAAATCCCGAGCTTAGGCAATCGGCATTGGGAAATAAGCGCCAAATATTCTACCCCCCACTCCAAAAACG
AGCATTCCGCTC

>3L:9035187..9036583 species=Dmel;strand='+';loc=3L:9035187..9036583;
TGCTGCCCAGTCGTCCCACCCTGCCCGGCGTGGAGGCCAAGTTGGAGAACAACGATTTGTGGCAACAGTT
CCATAAAATCGGCACCGAGATGATCATCACAAAGAGCGGCCGGTAAGTTTCATTTTCCCGCGAACCCATT
ATCCTATGCAAATAGCCCGAGTTTTTCCAAAAGTCAAGTGCGTCGCACGGCCTATGTAAATATTTGCTCC
TGTACCAGGGCCAACTTTCCCAATTCCTATCTCATACGAGTACGAGTATGCCTATACCCTGAACCTTTCG
ATTTCCCGGGCCTAATGTGGCGCCTGGCCATAACTCAAAACGCAGCAGGAGCTCTCGCTCGGAGTGACAA
CAAGTGCAGTGTAGTCGGCGGAGGAGAACACAAGAGCAAGACGCCGCCCTGGCGCCGGTCCGATCATAAA
AATCTTTCTTCTCTCGGTTTCGGCGTTGACAATCGGGTTTGGTCGATCTACCTGCGCTTTTCACACTTTG
CCCACAATACCACCATACCATACCATACCATACCATTCCATGCCCTGTCCGTGACCCTTCTCCAAAGCGA
TGAGACCAGACCCTAGCGTATCTCAGATAGGGGAACTATCGAACAGCGACTACCGAGCGGGAGCCGAGAC
AAATTTACATAATTATGATCTGAACTCGAAGTTTAAGTTGCAAATGTACACGGAAAGAAATCGTGCAACT
ACAAGCATTATTTTTGGCCAAGGCTTAGAATATGGCTGGGCATCATAGAAATCAAGAGATCTTGAACATA
AATATATATTTGTTATATATATATATATTTCGTAATATTTTATTGAAAATGATTAATATCCAGTAGAAAT
ATTATTTTTCTGTGCTGTTTAATCCGCGATAACAGTCACTTTCTCGGCTCATTAGACATGCATTCGACGC
TTGGAAGCCGTTAGGGCGACTCCCAGATTTTGTCTAATTGCTTGGCGCCAGATTGCCCCAGCTCCTCCAG
CACTCTGTTGCTCCCCGTGCTCCTCCATGAACCAACGATCCACACAATTAATCATGTGCCGTTGGCATAT
TGTTTTGGGCTGGCAAGATCTGTTTGCGTTACCTTTTAAATCGATGCGTTGCGCTACGCAGACTCCCCGC
TGCCCTCTACTTTTCGGTCCATAATTACACACTTGTTAGCCGGGGCAACAAATCACAGGCGATATGAAGT
AAAATAGAATAGATGCCCGGGCGACGCCTTCTTTTGCGATGCTCCTTCCCTGATTTATATGCAGTTCGTG
GCAGGCCACTTAATCAAGTCCTATTCTTTTCATCCTTACAGACGCATGTTCCCCTCGATGCGAGTTTCCC
TCAGCGGACTGGAGGAGGAGGCCAGCTATTGCGTACTCCTCGAGATGGTGCCCATTGGCGATTGCCG

>3R:4526760..4527488 species=Dmel;strand='+';loc=3R:4526760..4527488;
TGAAAGTAGCTGGAAAATCGCGAGAAACTTCGAAAGACACACAAAGATACAATATCTATGAGTCTAATGG
TCATTAGAGCGGTGCGCTCTACATACAATTGTACCAGCCGTCTTGTTTGAAGCCTAAAAAACGTCGCAAA
AAACACACTTCCGCGTAAGACATCCCATTTCTGTGGTCCGATCGTAAAATATTTAGTTTTTTATGACCAA
CGGTGCGGGCAGGTAGCTGGCTGCCGTTTTTTGTGCGCGACCTCAACCCTTTCACCCATTAAGAAAAAAT
CGCATCCTGTGAGTGTCCTTGCCCGTTTCCCTCGAAACGGCCCACAATTTGTGTGCTTTGCGTTTTCTCC
TCTCTTTTTGTTTCCACCTAATGTCGGCGTCATTGTCTTCTTTATGACGCCTCGGTTGTTTCTTTTTTAT
GGTGTCCTTTGTCCTTTGAGCCTCGTTGCACGGCCAAATCCCTACTTCCTCAACCCTTTGGCGGACGAGA
AAGTTGCTAGGAGGAGAACGGGTTAAGCGAAAACTCCATTGCACTTTTTACAAGCCGCGATCTTCTTGGA
ATTAGTTTTGGTCATTAGGCGAAAGGGTTAATTTCGATTTTGGCTCTCGGTGGGTTTACTGAGTGAATTC
AATGGGCTAAGGCGAGTAAAGGGTTATACTGTTTTTACATTTTACTACTTGGAAAATACTGAAGAACTTG
TAGGAAAAATTTCCAGCACTTTTAAAAGC

>3L:8996398..8997375 species=Dmel;strand='+';loc=3L:8996398..8997375;
TTCCGTTCCGTTCCGGTTCCCATTTTAATACCCCCAAGCGATGTCCTTTTGCGGTTTTGTCGGCCCGCTT
TTGTCTCCAACATCCAGCAGACCAGACAATAGCAAACAAATTGTAGAGCAGACCCACAAACAGGCAATAA
TCATAACAATAATTTTGGAAACTGCAGAGAGACACACAAACAGTCGGCGGTCGTCGCACAGCCAGGCCAT
AAAACTGAAACTGGCATCCTCGCATCATCGAGGCTCTCGCTTTTGTTCCACGGTTGTTCCCGTCGTTGAG
GAGGCATCAGCTCGGGGACAAAGTGTGATGATTTTTATGACTCGCCTGTGAGTTTGTGCCGCCAGTGTCG
CCCTGCCAACGGCACCGGCACCCGAAATGCAGGACAAGTGGCAACAAGTGGCTGATCCGTTAGACGTATC
CCTTTTCCATCCCGTCCTACTACGATGCTCAAGTGGCTCGAAGGCGACAGTGTCTTGGCGCCAGTTTGAT
TTGATGGCCGCTCCCGGCTGCCGCAATTTGTTGTGGCCCAGCATCGAGTACAAAGTACCATTTAAAGGTC
TGATTAGCCGGACTTATCACGGGGCGGATCTCTTTCGAGATTCTCCTTCGCAACGGTAGCGGCGATATTT
CGCTGCATCTACAAGATGCACGGCAGATTGCAGATAAGTTAAATGCAACCGAACATATGGGTTCCGATCA
TGACGGTGGAATAGATAGATCTATGAACTGGTTATCAAAGGTTTGACACTCAAGTGCTGTCTCAAGATGA
TATGCCGATGATCAAAATGTTAAATAACCTAGAAGATACTTTAGAAGTCATTCGATTTGAAGGATAAGCT
GTGGGAAAATAATAATAATAATAATAATAATAGTGCAGTACTAAAATTCTTAACCTAAATTTTAAATCTT
TTTGTATAGTATCTCTTTAAATATTCTTGTCTAATAAATACCACTTTTAACAAAGAGTAAATATAAAT

>3R:18960338..18961952 species=Dmel;strand='+';loc=3R:18960338..18961952;
AAACGCTTTTGTCTTAAGCACTGCCAACGATGTTTACCCAACATGCTAATGCATTGAGCTCGAATTCGAA
TCGATGCGCTGGACGCGCAATGAACAAACAACGGCCCGTCTCAGATCTCGGATCTGAGATCTGGGATCTG
AGTTCTTTGGGATCTCTCGAGACTGGGATCTCTCCTCGCAGATCCCATATTCCACTGCACTCTCCGCCCA
ACTTCGTTTGCCGACGGGTGCGTAAGGTAAACATTTACGTATACACGGCGTCGGCGGCCCAAAAAGATGG
CTAAATAATGTGTGTGCCTTGTAAGTGGCCGTTAGACAACAGCGTCAAGTGTAAATAAGCCCGTGCCCTG
GCAACTCGGGGTATCGGAAAATCCCAATACCCATATTAATACGTATTATACCCATAGCCATAGCCATACC
ATCTCCCCCTAGGAAAGCTGCATTAATTAGACATTCAACAAGGTGTGAACTTTGCCTTTTCTTCAGCCAT
TACCCCGAAAAAGGCGGAAAACTCAAATCTTCGAAAAATCCGACCACGCCCCATTGTGCATTTTTGTTTA
TATGCGTGTATGGAGGGGGGGGGGGGGGCGACTGCATTTGATTTTGGCTATTTCGGTTTCTGTTTTTTTT
TTTATTCCTCACCCATTTTATTCGCCTCTGATGCGTTTTTAATGGACGCGCGACTGCAGTTTTATTGATT
TAAATTGTCTGACTGGCTGGCTGCCAATTTGACGCTCTTAATGGTCGGGCGAAATTATTATGGCACGAAG
ATTATTAGGCACTCATCATCATTAGCCAAGTCAGGACGCGAGTTGGCCAAGTCAGGTCGAGTTAATAGCC
CGCTCTCGACCAGAGACAAGTTCGGGGGCTTTGTTTGTTTTGCCCATCCCAAACCCAAGTCCAGGCCATA
CCATACCATACCATGTACCATCTCCCATCTGTGGGCTTTTTTTTTGCGAGGGTCTCGGATTACTTGTCTT
GGGTACCCCAGGGAAACCGACGATTAGGAAACGACACAATTTAACGACATAATTCAAGTGCGCATTAAGT
TACGGCTGCCAGGGGAGTCACCCCTTTTTTTATATATATACATATATGTATGTATGTATATATGCAGCAT
ATATGTGAATATATATGCAGATGCACGTGCTCTATGGTGTAAGCAGATATGGCATATCCTTTGATTCCCG
GCACTGATTGAGATCGCAGAGGAAGCGAAAACTTACAACTGAGGAAGCGACACAGGATATAGTCGAAAAA
ATACGAGTTGAAACTCTGAAGAAATCACGTCACCCACCTAAACGATTCACACACACACAAACACATACGT
TCTATATGTGCGATATGTGTGTCAACGGGGTCTGAGGTGGGCCACTTGAGGGCCGCCACTTAGGTGGCAA
CTTAGGGTTTCTCAGTTTTGTGGAGTTTGGAGTCTTGAGTCCCAGAATCCCGGAATCCCTTGCCATCAGT
CAGCGGGCCTTTTTCCCACCCTGTGTGGCCCACTCGAGCGCACAGTTTTCCTCACTTAATTGGCAAACTG
TTATGGATCCTCTGATTGATTCAAGTGCAATGCCAATCCGCAGCTCCAGCTGGATCTGTTTATTTGTGTT
GCCAA

>3R:17458845..17459071 species=Dmel;strand='+';loc=3R:17458845..17459071;
GTAGCGGCGAATTTGAGGCGTCAGCAGCTGAGCGCTCGCGGCACGAGAGAGTGAGAGCAGAAGAGAGTGG
ATCGTAAATTGAGTGGAGACAAAACTGATCAAACGATAGCTATTCGATATTACGATAGGTTGTCAATTCA
AAAGGGAACGAATATTTTGGGTTATTAATATTTTGCAATGAATAAATACATTTGAGTGTTAAAAGAAAAA
TATAATTATTTATAAGC

>3R:173790..174579 species=Dmel;strand='+';loc=3R:173790..174579;
GAAAGATTTGCGGAATTGAACGAAATATTTTCGTTTTGTTGTTTTTTAAAAGAGTATAAAACTGCTGTCA
TCGGACCAAAGCGATAATAACTTCCTAAAAGATATCTGCTTTCTAGGGAAGGTGCATTCCGCAGGCCTAG
CGCCTTATGCCCCTGTCCTGCCATTTAGAACAAAAGGGAAATCATTGGGATTACGTCCAACTGCATTGTT
CGACCAATGCTAATGAGTGCAGCGGCATGGCTGGGTTGTTGTGGGTTTGTTAGTACCTATGTATATGTAG
AACCGTCCATAAAACGCGGTCCGCGGAGAACATTTCATTCACGACTGAGCTCATTTAGTAAATTCATTCA
TAAACTGGGATTGCCGTGAGCAGGGACGATCCTGTGATCTGGATAGATCCCTTGGTGGTCGGGTGGCAGG
TAGATAGCCGATTGGGCTGGCTTGAGGGTGGTGATACTGTAAAATTCACTAGCTTATTTGCGTAGGTTTG
GACTTGGGCTTGCAGCAGCCTGGGATTTTCCGCAGTAGATTCTTAAAGTAATGAGCGCCGGTATTTCCAC
GCAATCGTCTCACAGCCCGACGGGTCGTAAACTGCAACCTACCTAGGACAATGCGGCACTCATAACCGGT
ATGAAAGGAAGTTATAAAATAATTAGATATGGTAACCACTCGGCCAGCGAACGTGAATTCATTCATGGAA
TGGCAGGATTGCCTGTAACGATTAGCTGCACTGTCCAATACCTGACGGGATATACACCCGAGATAAGAAC
ACGACGTAATATTCATATTT

>3R:17458106..17459690 species=Dmel;strand='+';loc=3R:17458106..17459690;
TGAGTACGTCGGTGGTGTGGGAACTTTTAACTTTACTACGCGACGTTTTCGTTTCTCTTCTTTATTCTCT
ATATATTCTACGATTCTGTGCGTGACGTCAGCAGTTCGAGCATTTGTTGTAGATATCACATAATTGTTAC
ACGCCCGCACTTTTATTTTATTTTATTCTTGATTTTTTAGAGCATTTGCTATTGCTACTCAGCGACTTGA
ATCTTTTACTTGCAGAGGCAGTCTTTTGCGGCTTTTTGGTTTTTCTCTCAGTTTTCCATTTTCACATTTT
TGCGGACTGGCGACGAAAAGCGAACTGAACTTGGGCCACAAAGTGTGTTGTGCCGTGTCTTTTTTGGAGT
CGCCGTCGCCGGCAAAACGCAATCCACACGCGGAGAAAGAGAATCGGAGAGACACGAGATAGAGAGAGAG
AGCGAGAGAGGGAGTCGTCTTACGTCAGACGGAGAAAACGTAAGCACCACCGTAATGGCACTTTTAATAC
CGGCCACTTACGCTTAATTAGTGTATTAAACCACATTAACTTATCAATACCTCAGTCTTGTACTCTTTTC
AGTTAGCTTTTCTATTTTTTTTCGGATTTTTCCGTCGATTTTCCCCTCGTAACGTGTTTTCTGCTCGCAC
ATGTGTGTGGGGGCGGCAGCGGCAACAGCAGCGTCACGACGCGACAACAACACTGAACGCGGCGAATCGA
CAGAACAAGCAACGAGCCACAAAACGCACGGCGTCTCTTGTAGCGGCGAATTTGAGGCGTCAGCAGCTGA
GCGCTCGCGGCACGAGAGAGTGAGAGCAGAAGAGAGTGGATCGTAAATTGAGTGGAGACAAAACTGATCA
AACGATAGCTATTCGATATTACGATAGGTTGTCAATTCAAAAGGGAACGAATATTTTGGGTTATTAATAT
TTTGCAATGAATAAATACATTTGAGTGTTAAAAGAAAAATATAATTATTTATAAGCGAAGTTAAATACCT
ATAACAGCGCTGTTAATCACTTCCTGAATTGTTTTTTAAATGCTACATTATTTTACCTAATATCAGCTTT
TAATTAAATCTTTGGTCCAAGTTTTATTTGAAGTTTTTAATTTTAAAATTCTGTTGATATAAAAACTAAT
GCTTGAAGCTAAGAGAACCACGCTAATTGCAGCGAATTAGCGGCAACAGCTGAGCACGAGAGAGAACGAA
TGTGGAGAAGGGGGCGGAAAGCGAAAGCGCAAGAGGGTGGAATGTGAGTGGCGCCGCTTCCTACTCTTCA
CATGTGGCATGTGGAAGCCAGACTCGAATGTTCGGTGAGAGCGGCTTTTGCTTTTGGCCCCCAACCCTTT
TCGCTCTCTTCGGCTTGCCGGCTACAAATCGGCTAAAAATCGCTCAGACGGAAGTGGCGACGTCGCTGTT
ACCGCACCCACATCAACAGCGACGCCGGCAGAGAACCTTTCCCCTCCCGCTCAACCAACCGCTTCACCAT
CTTCTTTATCTTTATCAGTTGTGTGCCAAGTGTTGCATTGCGTTGCAGTGACGACATTGTTGTAGTTGCA
GCAGCACAGCAGCGTTGCCGATTTTCAGCGCCCCATCAACAAGGG

>3R:12690179..12691487 species=Dmel;strand='+';loc=3R:12690179..12691487;
TGGCAAAGTCGCATTTAATCAGCCAACTTATGTCGTGGAGCACTCAGCTCATCCGAACTGGAGCCGTGTC
CCTTTGACAGAGCTTGGCTTATTTATTGATGAATTCAACGGCACGTTGACACGAAACCCCACCGAAAAGT
GTGTGGGAGGGGGTCGCACGAAAGTGGCTTCTTAATTTTACCCAATTGATCAATTTCCTCCTGCCGACTG
AACGAATGCATATATGCATGCAGATGGATATGGCTGTGTCCGCCGTTGATTGGGCCACTAAATCGAGTCG
AAGACCCTAATCATGCAAGCGGGATGGGGTCCTGGGCCAAGTTAATGTAATTGCAGGGCGGTAATTGGAC
GTGGGTGGATTCATTTAGCGCCAAATTGGAAGTCCATTAAGAGACGCACTTTTAATTACGCGTGCGGCGA
CCAAATTGGCCATCGAGCTAGGACCAAGTCGCAGGACACTTTCCAATCTCACTTGATGGCTACCTGGTGG
AATAGATAGAGGGAGAAAGTTTCCCGGTTACCTGCATCAGGTGCCCAGCCGCGAACGAGTTGCGAGACCC
TTTCCCGAAATTCCTCAAATTGCGAGGCGTAAAATTTTTGTTTTAACCAAAACAGACACACAACTTTTTG
CACGGAACAGAGGCGCATATTTCTGTATTATTTTTTATGATATGCGGCATAAATGGATTTTAAAATGCTG
CCAAACAGGCAGCTGAGACGCATTGTCTTCCCGACCCTTTAGTCCCTTCAATGGAACCCCGTCTCCGTAC
GTCTCGTCAGGTTGGCAGACAAAGGGTTGCAGCTAGATGACAATTGTTGCGATTCCCCGGCACAGGATCA
TAAAAAGAGTAGGCCGTAAATCAAAATCAGAGTTCGTTCTGCGCAAAAAGTGAAAGTTGGGAGCATTTCA
CCGCCCCTTTCCTCAAGAGCTGCCATATTGAAAATGGCCACCCCATTCACCTGGTGCCTCGCAAAACGGC
GAAAAGAAGGCGGAAGGATGTGGTCGCTTCTGGGGTGGATTTGGTCTTAGCCCCGGCATGTAAATGTATC
GTTTAATCCTTGTGATGGCAACAGTTGCCGTTGTTCCCATGGAAATCGGTCCTTCATTAGATAAACCGCA
ACAAAAGGATCCGGCCAGAGCCGCCCATTTTGCTTACCTATTTATGAAATGCGTTTTACTTTTATTCCAC
TTAATCACAAGATGCTATTTACTTCGGGGAGACTTCAATTGAAATTTCTCTCCCCTTTCTAAAGGGCGTG
TCCAGGGCTTCTTTATGAAATGGCTTACAAGATGGTAAACATTTACCTT

>3L:3192947..3194930 species=Dmel;strand='+';loc=3L:3192947..3194930;
TGATATCCAATTGTAATGTTTTAAGCAATCCCAGTGGGCTTTGCTCAATCGTTCGGACCACTTAGACGAA
TTTCCACCAAACTTAGTTCAGTATAATTTTTGAATTCGCCCGCACAGGTTGCGCACTTTTCGACCGTATC
ACAACACTGATCTACCCTAGTATTCACAGGAAGTTGCATCCCTGGCATCCAGAAGCCTCTAGAAGTTTCT
AGAGACTTCCAGTTCGGGTCGGGTTTTTCTATAAAAGCAGACGCGCGGCGTTTGCCGGTTCGAGTCTTGA
AAAAAATTTCGTACGGTGTGCGTCGTAACAACAAGCAGCGTCTGAAAAGTTTTGTGAATTTCCAATTCTA
TACAAAGCAAAGTGAAAATATCTGTATTTTTACCTTTATTCTGTGAATAGAACGAAAAACATACATACAA
GGTGAGTAATGCAAATTACAAGAAAAGAGTGAATAGTTTATCAGTGGCTATGGCCAAAATGTGCATTTTG
CGTGGTCCTGTGCATCTCGAATGTTCTTGACCCAAATGTGAGATATTGATTTTAAATTTCTAGGAGCCAA
GTTTAAGAATTTTTTTTGATTAATTAAGAGGTGGCAACGTGCAAATTAACTCAAAATGCCGGTTTCTTTT
ATTTTTTGTCGCTTGGACGCATCTTCCAGAGGTTTCTATGCTTTAGCATGAATTAAACATCGTGCCAAAT
AGGCCTTTTAATTATATATTACTGTCCTTTATTTACAATTACATGTGGTTTATAGAATACAAGATTAATT
TTTGTTTAATGCAATGGTCTTTTAGCGCTAAATCGAATTATGCCGCTCTTTTTAGGGGGTGACAATGCGC
AAATCACATTTGCCGCTCGAGAATGTTCTAGAGGTTTCTATGCTTTAGCATGAATTAAACAGCGTGCCAA
ATAGGCTTTTTAATTATAAATTACTGTCCTTCATTTACAATTACACGTGCTTTCTTTGCATTCCCATTTT
AAATTGCACATGCCGCATACGCACACATGCACGCCCATGACTAATACTTTCAAGTAAAAATGTGGCGTCA
GTAAGCAAATTCTGTTAAATCGGTTTTTTAATCCTATTTGCTCTATTTTAATTGGTTGGTTGCTACTAGC
AACTTGCTAGGCGAATTAGTTTTCCTTTGGCTTCTAGATGCTTCCACAAACTTCCTTGGTGAAGTACGAA
TTTTCAATGCAATGCTCACTCACACAGACACGAGTTTGCACACAGCAGGGGTAGAAAAATTATCAACCGA
CCCAATTTGCATAATTATATTTAAATATTTAAATTTAAAACATTATTTTGCAACTTAAAATCAATTCTGT
TGGCTAATTGAAATTAAAATTCCATTTTACGGGTTGCAAAGTGAATGCTATAATTTTGACCACCACTGTA
CTTGTATATGCGCATGTTAAATGAGGCATGTGCAAAAGAGAAAGAAAGAAAAAGAATAAAACCGGAGCAG
CTGCTGAAAATGCAGCTGCTTTTCCTTAGTGTTGAACCCACAGACTATAACTAATCCTAATGATTTTGTA
AATCCATTGCAGATGCCAGAAGAAGCAGAGACCTTTGCATTCCAGGCTGAGATTGCTCAGCTGATGTCCC
TGATCATCAACACATTCTACTCGAACAAGGAGATTTTCCTGCGCGAGTTGATCTCGAACGCTTCCGATGC
CCTGGACAAGATCCGCTATGAGTCCCTTACTGACCCCAGCAAGCTGGACTCTGGCAAGGAGCTGTACATC
AAGCTGATCCCTAACAAGACGGCTGGTACTCTGACCATCATTGATACCGGTATCGGTATGACCAAGTCCG
ACCTGGTCAACAACTTGGGAACCATTGCCAAGTCCGGAACCAAGGCCTTCATGGAGGCTCTGCAGGCTGG
TGCCGACATTTCCATGATCGGTCAGTTCGGTGTGGGTTTCTACTCCGCCTACCTGGTCGCCGACAAGGTG
ACTGTCACCTCCAAGAACAACGAT

>2R:19759464..19761124 species=Dmel;strand='+';loc=2R:19759464..19761124;
GGGAAAGGAAGAGAATGCGATGCGATGGAGCGACAGAGACAGAGAGGGCAGGAAAACGAGTTTGAACGCG
CGCTCCGCTCCCTTTAACATTTTACCTTTGCGCGAGCTTATAATACTTTCAAAACCCCGCGTAGCTTTCT
CTTTTGAGGCCTTCGATCGGATAAGATCCGTGCGATTCCAGTTCCATTTCGATTTCCAGTTCCCCCTTCC
CTCTTCACCCCCCGCTCCCGCTTCCGTTCCCTTGCCATTCTCTTCCACTTGGAAATAGACACATGTGCTT
TACATTCGTAAACACTCACGCAATCTGCACACTCACACACCAACAAACCCATACACCGACACCACAATGC
GCAGGGGAAAGAGTAATTGTAAAACTACATTTACATTACATGGGAACGATGACGACGACAAAAATCGGAA
AGTGTGGAAATATACAAACGATTGCGTTCTCCGTCTGTATGTCGCTATGTGTGTTTCGTTGTTTAGCTTA
TACCCCGATCGTTGGACATACAGACACACATACACAGCATAGAGAGGAGAAAAGCTTTTTGTGAAAGGTG
ATTTTATGCGCGCATTGTGAGTTAGCGCGTTTTGTTTTCGTATCGCCCTCCCCTCGACCCTCCTCCATGT
CCGCCTTGTCCCTTTCATTCTCATTTCCAGTTTGCAAAAGTGTGCGTGCGAATGTGTGAGTCTCGCGAAG
AGAGCGGAGAAATGTTGGGAAATACACAAACACATACATACGTACGGATCCCTAGCGTCTTCCATTTAAG
GAATTATTACCATGAACTTTCACCTTTTGATTGCCTTAAATGCTGTAACGATCTTTAGTCATGCTCTGCT
CGTAAGCAAATTCAGATTCGATTGCGAAATCCGCCGAGAAACTTGTAGAAAGTGAATGGCCCTGATTCGT
GGAAGCATTAAGTATACAAGCACACACACTCATAGATACATGCATATATACATATGTATGTTCCGTCAAT
ACCGCTTTGGAATTTATCTAGCGTTAGAATGAGCACACCAGATCCCCCCTTTCCTGCCCCTGCTCTCCCC
CGCCCTCTCTTCAGTGGCAGTGCAAAAAGCGAAAAATAAAAGATCCATGCTCAGCTTTCGCTTGCCATTC
CCAAGCCAAATACAACATTCCCATTTCCATTCTCTTGCTCTCCGCCAAGCCAGTCATTCAAGTTTTATTG
AAAGTGAACGTTTCGTTCGTCTCCATGCTAAAGGAGTGGTGGAGCCAGGGGGCTGGAGCGGGGATTGGTG
GGGAGAAGCAGCAGAGCGTAACAAAAAGCAAGACTATCTTTCCGAAGTTTTTCGTTTTTTCCGTTTTCGA
GATCTGCTGCTGCTGCTGAACTTTAGCTTCGCTTTTTGGTTTATTACTTTTCGTGGTGCCATGCAGACAC
TCACTCACACTCGCGCAGCCGAAAAGAGCTTACAAGCCATGCTCTTGCACAATACAATAATGGTGGCCCC
CCAGCAAACGCACACACTTACAAAAGCCCCGCTGCACTACACTTCCACGCAAACGCGACAGACCTTACAC
AGATACAGTCAACTACACAGAAAGAAAGGGCAGCTCGATGTTACACATTTTACATTATTTTCAAACGACT
TCTATTATTTGCATCTTTTTTTTTGGCTAGAAAGTAGTTTACTTAACAGCT

>2R:21110041..21111400 species=Dmel;strand='+';loc=2R:21110041..21111400;
AGGTTAATCAAGATACGCGTAAATGTTTTAAAGGTAAAGGTTTTCCTATTGCACCACACTCGCAAAGTAT
CCTAGCGCCTTATGTGGATCAATTTAAATCGGGATCCTAAGTTAACTATAATCCAGGCTTAATCACTGGA
TCAATAACTAAGTAGCATTTTCCGGGATGGAAATATGAAGTTACCTGCATATGCCTACCGATCCTGAAAA
CTGCTTTAACTTAATCGACATGCATGATCATAAAAAGCAATTTGCTACAATTTATATTTTTTTGCTTTTC
CTTCTTTTAAGCATCTGGGATCTGGATCAGAAAAGAAAAAGTGTAACGCCTACCTTCAGAAACGGATTAA
ATTTTTTCAGACAAATAATCCAGCCTTAAGCATGGTGATTAAGCTTGATCCCCTACCAAGGGGCGTAATA
TTGACGGATTTTCCTTAAATCCCTCTGTTAATCTCCGGCTTAGAGCGCGACGCGTTTTTTCGCGACTCCG
CCTGCATTGTTTTTTTTTTCAGTTTCTTCAATTCGCAAGAAGGCAGGCCTATGGACCGAATGAGGATCAT
AATTATGGAATTCCTAAATAAACTAAGAAGGGCAGTCGGCATAGTATTGATCTACCTGTAAGCGTGGGTT
CTATCTTTGCCCCTCGCATTCGAGACTCTCTAGTCACAGGTAGACCAGCCTTGAGTTCGTCGGCAATTAA
GAAGTCAAATTTCTCTTAAAAACAACAAAAAATGTCAAAGTAAAAACAATGCAAAAAATATGTGTAACTG
AACTAAATCCGGCTTAGGATTCTTGCGTCATAAACATGACTAGGGAGCCATTAAAATTTGATAATTTGCA
TGTCACTTGTGCACCGTAAACGAAGCCAACACATCGGCTGAAACCCAGCGTCATTTATGCTATGCTATCT
CACTCTTTTGCATAATTTTTTTAAATTATTGACTTGTCTTTTTTACGAATGCAAAGGAAGTACTTGTGTA
CTTCCGTTTTTCAAAGTCCGATTTTATTATCTACCTGCAATTTATAATGACAACCAAGTTTTTAACATTC
CAAAACGTGGTTTTTTGAGTTCAATAAGCTTCATTTTTTAAAGGCTCTTTTCGAACCACATTAACATTTG
CGGTTACGTTTTTGTAGAAATTTTCCATAGCTGCATAAAGGTACAAGTTTCATTTATTTGATGGGAAAAT
GAATTAGAGACCAGCACGATCTTTAACAGAAACAAAAAGGCGTGGATATTGTTATATGTACAAAAACAAC
CATGGCATATACGTATGTATTGTATATCCTAATTCGGCCTTCCTCTTATTTAATCACTTGCAATAATTTT
CAACTATACAGATCAGCAATCAAAGTTCTT

>2R:10687270..10689197 species=Dmel;strand='+';loc=2R:10687270..10689197;
TCGTGAAAATGGAGAAACTGCAGGCATAGGTCCCTCATTCAATTTAAAATTTATTTTTATTGTATAATTA
TAATTAGAATTTTTATTTAATTTTAAGTATTGAATTCTTCTGTGACTTTTTAGATAAAAAATAACACATT
AATACATTTAATGATGTATCGCTTTTCTATTACATGTATAACGAACGTACATAATTACATTCATAATGTT
TTGCGATATGAAGTTATAGTTATATGTACGTAAAGGCAGTTGTAATCCTGTTGTTTGTTTCATAGTTCAC
TTTCTTCCCTTTATATCTTGCCTTTTGTTTTATAAATTTGTTGTAAGCACAGACTTGATTAGTCATCATT
TTCGGGTTTAACCCTTCTGACTTTCGCACATAATTTAGGCAGAAGAAGTTGTCAAACAGAGTTGAGTGCC
TATAGGCATACCCTTCGCATCCAAATGCCTCTTCCTCTTTCTCTTCCACCAGCAAGGGATTAGTTACCGG
AACCGCCCACAAAATTTTCACGCCTCGTTAGGAGAACAAAAGGTGAAAAAAGGTCAGGGGATGGCATTGG
TTTTTGAGGTTCTGGGTTCGCATGAAAAACAATTTGCATTTTCCGCATTTGCGGTTTCTGCCTGTGACCG
ATTGAATGGACGAGGGAAAGAGAGAGAGCTTGTTTGACTTTTCCGTGAATTAATTTGGGGGGGCGTGGTA
ATCTCATTAACTTCTGACAAGGACCGAAAACTCCGTTAACCACAAGACGGCAACTCTTTTTCCCGAATTT
TCCCCACACCCACACTTGTTGGTCTATTTTTGAGAAGTTCTGGAAACATTTCCCCAGAGCTGCTAGGTCG
CACAAAATTTTATGTGTAAATCAAAGGCGAAAAGAGCAGACTGAAGATGTCCCCAGACATCGCTAATTAA
CCAAAATAACCAGAAGGAAATTCCACGCCCTTTGACAAATAAATTTTCTTTTTCGGCAAAGGTGAAGAAA
ATTCCCCGATCCAAAAGCTGTGGTCCGCGTGTTCGATTAACCCCTTTTATCACGCCCAATCCTCAGTGGA
GTTTCCCGGCCGCGACAGCTGTCATGGAACACCATGACCCTTTAACCCATGCCACCCCCTTTCGGTGGCG
ATGCCCCCGGAATTTGATTCAAATTGTTTACAATTGGATTTACATGGCGCCGGACTAGCGCACTAGCCAA
TTGCTAAATAATTTGTTGGTACATTCTCCGCATTTGATTTTTACCCAACCCCTATGGTGACTTAGGGGAT
TACGGAGGGTTGGGAGAGTGACAATCGGAAGGACTCTCATCGCCACAATTACACATTTTGTCAATTAGCC
AGCGGCTTGACTTTTAAACATAAGCGGATTTGTAGATTTTCGATATTTAAAAAAATATAAAATAAGAAAT
TAAACAACACACATTGTAGAAGTCAATCAAATTTTCAAAAGTTAGTGTGACTTTAAGTTCACTTATCATA
AAAAATGTATTTAAATAGTGTATGTTTACATTTAGCTCATCAAATGCAAGTTTTATGTGCCCCCATATTG
GTAGCATGAAAAGAAACCACTTCTATTTCCGACTTCCTTGAGGAAACCCTCATCCTTTTCCCGCGACATC
ACATCCTGCGCCATCTTTAAAGAAACCATGAATAATTCCAATATGCAAACTGACTCGCATGTAAATGTCC
CATTTGTCACTCGTAAACAAAAAAAGGAAGAAAACGAGAAGGATCTCAACTCCGTCCATATGCAAGACAT
TCACAGGGTCATAAATAAGGGCGAGCGAAGGAAATTTGAGGCGCGAACATTTTAATTAGTTTCCAGCTCG
CTCTCGAGTGTGTCCTTTGGTTCCTGGGGCCAGGACACTTATGCAAATTACCCCGGTGCCCCGACTAATG
AGAGGGGCGAGAGCGGCTAACACACACCGTGAAAATAA

>2R:21113488..21114638 species=Dmel;strand='+';loc=2R:21113488..21114638;
AAATGTAAAAAGGGGAAATGACAAAGGCACATCTGAGTGAGTTTTTGTTGTGCGTCCCTTACTAACTCTA
AAAACTTCTACGTGATCTTTATGTGGTGTAATATTCCTGCAAGTGCAGTTTTTATGAAGGCTCTAAAAAA
CACAAGCGGAAGTGGTCATAAGCATTAAAAAATGTCCTTTAACGGTCAACACATAGTTCTGATTTTTTAT
GTTTTATTACTGACTAGAAACGTAAAGGTCATAAAACCCTCTACTCAGCGAAGATAATTCGCATCGACAA
CCTATGTTAAAAAACCACATCGTCCATATTTGACTCTAACTGACTATATATCTTTTGCATTGAAAGGAAC
CTCTAGCTGTCTCATTCGCACCAATTTGCATATGAAAAATTAGCACTTTTAGGTATAAAAAGGAATCGAT
GAAATCAACTCACTCAACTCAGCGAAGTACCCAGTTTTTACTTTACCTGCTCAGGCTTGGGGATCGTTTT
TCGCTTTCGCCGTGATGATTTCCCTTCCTGTCTGCACCCTTATTTGCGTGCGTGTGAGCGGGAGAGCCAA
TTGAGTCCCGGCGTGTGTGCGTACGAGGGTGAGTGAGAATCTTTCGCCGAGACAGAGCGTACTTATAGTT
AGCTCACGCAGCGAATTTGTATCAGTCGTGATTTGGCTCTGTCAGCGAAAGGAACAACCATTTGTTGTGC
CACACACAACCGCGAGTAATATAATCGAATCAAATTTCAACTACCTCATTTTGCTAAATCGGTAAACTTT
TATAAAAGACAATTTTTGTGAAATCTCTCTACCTCAAAGTACAAAAGTGTGTACAAAAATTATTCATATC
CCTGAAAGTGCACAAATTGCTCAAATGAAATTTTGTTGTCTAAAAAACTGAAGCTCCAAAACCACGAAGG
CGAATATTATAGGTGTTTTCTGTGTGCGGGAAAACATTGCGCGAGCACAAAATTAGGAGCACAAGAAGAA
TTTGTTGATGTCCATATCAATGCTTCAAGACGCACAAACGCGAAGTAAGTATTAGACCAAATTAAAATAT
TCCCCAAGTTTGTAAACTATCTAGAAGTTCTAGAGTCCCCGATCACTTTCTCATTATTAAACAGTCCGAT
GTCTTTAGGATAGAAAATACAAATGTAATGT

>2R:10699145..10700636 species=Dmel;strand='+';loc=2R:10699145..10700636;
ACACTTCAGACAATACCAAGCGAATTATAAATAAACCTTTTGCTATCGTAGTTAGTTAGCTAAGGTAGGT
AAGCCATGTGAGCCCTTGTAAGTACATCTAGAGTCAAAAGATTTCCGTAACCATGTTTATCGGCCTAATT
GTAATTGTTATTATTAATTAAGCTGGTTTTAAGCAGTGAATAATTAGTGGCTTTTGCGGTCTTCAATGAA
AGCTTAATTCTTGAGAGCTAGATAAAGAGGGAAATCAAGAGAACATGTTTCAGTTGGCGTGCTCTGAATT
TTCGATGAAACGGTACTGTCGCAAAAAGCAATTCTTCTGCTTGTTCTTGCACCATTCCAGTTGAAGAATC
GCTCGCTGATTGATGGGGAGTCAAGCGGAGACAGCGGACAACTTGCAACAAATTAAGCTTCTTGTGTGGC
CAAGCGTTGCGGTAGATCGACGCCACCTGGTCAGGTAGCCACCATCACCACCACTGGCATCACCCTGCCT
CTGTTCCATCTACGCTAGATACACTTTAAAAAATGTTGGTAAGTAAGATGGGATCATTTAATCAGCATTC
TATTCTTTTGCTTTTATCTTAAAGAAACTTCATAATACAAATTTATATTGTTAGTCTTTTAGGCGATTTT
ACCCATAAGCAATGGTTGCACTTCGACTAGGTGTATACCATTTTTTTTTGAGTGTATCTGAGCATAACCC
CTCCCATCACCGTTCCGATCGCATTGGCAAACTTCCACGGAGTGACCACCGCCGGCGATGCCTAAATTCA
GTTGGACACGAGCGCCAATGCAGCGATCAAGTGACATTTTATTGTCGGCAATCCTTGCTTTGCCTTGTGC
TTTTTCGATGCTTCTGCTTGTGCTTGTGTGCTCGTGCTTTTTGCTTTTGCTGCATTTGCTATTTAGAGGC
ATGAAAGCAGCGACGGATAATTGACAACAGTTAATTCCATTCCATTGATCGCTGGAGCGTTGAAATGTCG
CAAATTTAATTATTGAAGCCGCACGCTGCCAGTTCCACGGGAATCCTCAACTGACTGTGGGTGGGCAGAA
ATGCCAGTAATCGTGGGGCATGGGCGTCATCTAAAATGATCCAAATGAGGGTAGTATGGTATTAAATTAT
AAGATATTTTTGAGAACAACAACAGTTGGAAGCAATTCGGAATTAGATGAGAGACGACTATATCCGAAAT
AGTTTGAGAATGATTAATGTATATGAATGTGCTAAGTTGCATGTTATTATCCATTTTCATGGTATCCATT
TACATACATCTATTAATTCTATAATATATATTTATTTTACATTTTACTGTAAGATATGTTTTAGACCCGA
CTATTTATATTTCCCGTATTTGGGCCACCTTTTTTGCGTCCATAAAGACCGGCAGTCTTAAGCACTCTTT
GACATTCAAGCCAAGGCAAACAAAAAAGTTCAGTAGGGACAGGTTGAGAAGCAGAAGGATGTGCAGGTGA
GTGCCGCCGTCAAACGAAAGCC

>2R:21113802..21115589 species=Dmel;strand='+';loc=2R:21113802..21115589;
TCTAACTGACTATATATCTTTTGCATTGAAAGGAACCTCTAGCTGTCTCATTCGCACCAATTTGCATATG
AAAAATTAGCACTTTTAGGTATAAAAAGGAATCGATGAAATCAACTCACTCAACTCAGCGAAGTACCCAG
TTTTTACTTTACCTGCTCAGGCTTGGGGATCGTTTTTCGCTTTCGCCGTGATGATTTCCCTTCCTGTCTG
CACCCTTATTTGCGTGCGTGTGAGCGGGAGAGCCAATTGAGTCCCGGCGTGTGTGCGTACGAGGGTGAGT
GAGAATCTTTCGCCGAGACAGAGCGTACTTATAGTTAGCTCACGCAGCGAATTTGTATCAGTCGTGATTT
GGCTCTGTCAGCGAAAGGAACAACCATTTGTTGTGCCACACACAACCGCGAGTAATATAATCGAATCAAA
TTTCAACTACCTCATTTTGCTAAATCGGTAAACTTTTATAAAAGACAATTTTTGTGAAATCTCTCTACCT
CAAAGTACAAAAGTGTGTACAAAAATTATTCATATCCCTGAAAGTGCACAAATTGCTCAAATGAAATTTT
GTTGTCTAAAAAACTGAAGCTCCAAAACCACGAAGGCGAATATTATAGGTGTTTTCTGTGTGCGGGAAAA
CATTGCGCGAGCACAAAATTAGGAGCACAAGAAGAATTTGTTGATGTCCATATCAATGCTTCAAGACGCA
CAAACGCGAAGTAAGTATTAGACCAAATTAAAATATTCCCCAAGTTTGTAAACTATCTAGAAGTTCTAGA
GTCCCCGATCACTTTCTCATTATTAAACAGTCCGATGTCTTTAGGATAGAAAATACAAATGTAATGTAAT
TGCACACATACCGATTAGTTAGAATTTGTTTACATGTTTGGACAGGAACCGGCACTTAACTCGTTATCGA
CCAAAACAAAAACTAGTTAGACGAAAATAGAGAGCTGCGAAAACACTAAGAGTTCTCTCCGTACGAAACT
TTCTCTCACACATGTATCATATGTAAAATTTTTTTCTCTTTTAAGCCGTTGCTCTTAAGACATTTCCAAA
TGAAAACATACTAACTTATGATTTTTTTTTTAGCCTTAGCTGCTGCATTAGCTGGCATAAAACAAGAGGA
CGTTCATCTAGACCGTTCCATGTCGCTATCGCCCCCCATGTCGGCCAACACATCAGCTACAAGCGCCGCT
GCGATTTATCCAGCTATGGGTCTCCAACAGGCGGCCGCTGCCTCAGCTTTTGGAATGCTCTCACCTACCC
AACTTCTGGCTGCAAACCGTCAAGCTGCCGCATTCATGGCCCAACTGCCCATGAGCACATTGGCCAACAC
TCTCTTTCCACACAATCCGGCGGCTTTGTTTGGGGCTTGGGCTGCCCAACAGTCGCTCCCGCCCCAGGGT
ACGCATTTACATTCGCCGCCAGCCAGCCCGCACTCGCCGCTGTCCACTCCTTTAGGTAGTGGCAAGCACC
CATTAAATTCCCCCAACAGCACTCCCCAGCACCATGAGCCAGCGAAGAAGGCTCGAAAGTTATCGGTTAA
GAAGGAGTTTCAGACCGAGATCAGCATGAGTGTAAACGATATGTACCATACATCGGGAGGCCCAATATCT
CCGCCTTCCAGTGGCAGCTCTCCTAATTCAACGCACGACGGAGCGGGTGGAAATGCTGGATGTGTCGGTG
TCTCCAAGGATCCATCTCGCGACAAAAGCTTCACCTGTAAAATCTGCTCACGCAGCTTTGGCTATAAGCA
CGTGCTTCAGAACCACGAACGCACCCACACCGGTGAGA

>3L:20699680..20701240 species=Dmel;strand='+';loc=3L:20699680..20701240;
ATCTCAGTTGGCCAGTGTGTCCCGGGCAGAATGCATCAACGTGCACTCCTTACAAATTATGTTTAATTAA
AATTTCTGTATTAAATATGACACAATGCTCCGAATTCCAACGCGAAGCGTCTGCCCAATGCCCAATGAAG
AGGGGTTGCGAATGCGTATGCGAATGCGGACTGTAATTATTATATAGCACCCAGGATCGGATCCATCCAT
TCCACGATCGTTGAGTGCAGCATTTATGATTTTGTTTTATTTATACTTATAAAATGCCCAGCGATCGCTG
GCTGCGACCAATGATGATATTTACAATTTTCCTTCTGCTGCCTCTTTATATCATTTTTTACCAATTTTGA
TTTGTATTTTTTACCCCCTCTTACATTTGTCGCATAGTTCCCATCTTGGCCAGGCTCAAAAGCGTCCTTT
GTCTGCTGGCCTTTGCCTTTTAGCGGGGCTCGAAGGTTTCGCGCCCGGCGCAACAGCATCGGATGTCCAT
ATCTGGTGTTATGACAAATGCTGTATGTAATTATTGGTCGCTCTGATCGCCGAGTGTGTTTATATGTACA
TATATACATACATATTCTACAGCATCGGTCTTCCTCTTCCCGGGCAGCCGCAAAAAGATATCAAAAATGT
CGCATATTAATAACGCTCTCCATTGGCGGACACAGGACACGAAATGCGTTTTGTGCCTTAATTAACCCTT
TTTAAATTGGGCATAATTAGGGTGGAGCTGGTGCACTGAAAGAAATAGTTGAAGGGATTATTGCACATTT
ATGCTATCTGGGTTAAGTTAACCGGGAATTACAGATAAGTAAAGGAAAATTATAAAAATCTGGAAATTAT
GAAATTATGATAAGAGCAGGCTTACCTTATAATAACAGTTTTCCTAAAACAGCTAAATATATTTTAAATA
TTTTTTTGTAGTGCTTCTGACATCCATCGCCTCATCATTATATCATTCGCATTCGTTAATATTTTTGAAA
TATTTTCGCGTAATTTGTTGATATCAATTTACACAGAGCCGCCCTTCAGACCTGGCCATAATTATATCAT
TTCGATTGATCGATGCGCATCGCTCCTCAGCCAGCCCTATATGTACAGTACATATCGGGGCCATAATGGG
ATGCCACAGATTCCGGACAGATTTCTCATTGTTCTCAATATGAGTGTTATTTAGTTGCTGGCAGTGTAGG
ATACCTGCAGCTCATTATTATTGCTGGGCTCCAGTTAGATGACTTTGAGAAGTGGAACCCCATTCAGCCC
AGCGGGCGTGCCAGCTACAATGTGTAATTAAAGATCTCTCTCCCCTCCCCACTAAACCAAAAGATTCCCC
ACCCAATGGACCCCAATCTGGTTCTCTTAGCAGCAGACAGGTGCAGGTGGGTTTCGTTACTTGACGATGA
TAAATGTGTCGCATGAGCCAGACATAAATGGTTTGATTTGGTGGCAGCAGCCCCATCTCGAGATCCTCCC
ATTCCATCACCAGTCGTCGCCACCAGCGCCTTCGGGCATTGAAACGCCTCGATACCGATACCGAGAGTAT
TTAAAGCAACTTTCACACTAC

>2R:21111474..21113381 species=Dmel;strand='+';loc=2R:21111474..21113381;
ATTAAGCATTTCCCTTGCTGTGACCTCGATTCAAAAGAAAGCACTGATTTAATGCAGGTAATCGTCAAAA
AAATAATGTTTGATATTTTTTTGATCGCGTGCCATGGGTAACTCAATAAAATGTTTGTGATTTATATATG
TAAACATCAAGTATATAGAAAACTGAGGTCGGGTATACTTTTTGAGTTCGTTCGAAAGGGGTTTTCCATT
GCACTCAATATTATATTCAAATAGATCTTAGACGTTCCATAACAGCTTAAGGTGCGCGGATTAGGACTGA
CGATTACCGACTGGGTAAAGACAAGACAGAATTCAATCCTGTTCTTGATACTTTGTCAATGGATTTATAC
TAAATCATAGGCTCATAATACCTTCTTACGTTTTGCTTAATCTTCGCGTACATGTGGTAACCGCTATTAA
CGTTACTATAGTTACTATACACTGACCATAAATAAAAAAAACCAAACCCTCAAAAATTAGAACAGAAACC
CAATCGAGTGTTACAAATTTGTTAAAAATTGTGGGCACACTTATGGGTTGGCAAACAATTAAAAAACCCT
ATCTGCACCCCTACGGATGCTTCATATTACAACCGTTGCACCCCGTTTTTTGGTCTTTACTTTTAACTTT
TTTCCGCTTTTCCCCCTTTTTTTATTGAACCATTTCCCCTTTGATGACAACCCTCGTTTTCACTTCATAT
ATTTGCTCAATAATTGATATATTCTTGCGAAAAATAATATAGTTTAAAATGTTTTAGCTTAGCGCGTGGT
TTCTTTGAAAATAAAGCTTAGCGCGATTAGAATATGAGTTTGACCCAGCTTTACAAACTACTCATTAATA
TTAAAGAATAATAACTAACTAAACTAATTTTGTTGACCCAGGTAAGTTCCCATATTTCGGACCTTATCAG
CGGCCTCGACCATACGCACTTTACACGCACTTCTGCCCCATTCACTCGGAAATCTTTAGTTCGCTTTGCC
AATCAAAATCTAGTCTATTTTTCTTTTACTCGCTTTGATACTATTCTAGTTTAGTGATTGCCGACAAAGT
CATTAACGATAAGGCCCGGATCTTATTAAAATCTGTTGAGCTTAAGTGGATCTTTCAATATCAAGCCTCT
GCTTATCACGCAAACAACCAAAAAAAATTTCTGACTAATCGCCGAAACATAGGAATCGTATGAAGATTTT
CTAAAACCGGTCAGCTCAGCCCGAAATTTAAGAATTTCTTATCAATAGGGTCAGTTTTAAGCGCTTTGCT
TGCATATTATTTAATGCCTTCTGCGAATTTTGTTTTGGTGAAAAACTTTCTATGAAGTCGAACATTCGAT
GACAAAACCATTATAATTTTACGTAACATTATGCAGAGCAAGGATATTTGTGTGCCTTTCTGCTTTTGTT
TGGTTTCACTTTCTTAAAATCCACGGTAGTTCAAATTTACCACCCGGTGAGCTCTGAGCGTCCTTGGCCT
ACCTACAAAACCAAAAATACCGATTTTCAACATAAATTTAACATAGCATGTCCTTGCCATAAAAATCTAC
ATAAAACCATTTAAAAGTCAATCCGCAAAAGTCACAGAAAACGTCTATACAAGCAAGAAAATTTCAACGA
TGCAGCTCTCTTACAATTTTTTATTATATTTCCTTTCTACCTGAATCCGTTTTTTACTAGTTCCTTTTTA
CGATTTCTTTTTTAGACGTGTGCCAATAATTAGTTGTCCATTAAACTGAACTTCCACGTCTTTGAGACTT
TGCTCAACAGGCTACAAGGAAGACAAAAAACTCACTCAGTATAGCTGGTAAAAAACCGTCGACCTTCTTT
CTTACTTTCTGCACTCCTTAAGCCGATGTTTTGTTTACTTCCTGTTTACTCGTACAGCGCACGCTTGAAA
TTCAACCCCGTCCGTGAC

>3L:20686954..20688633 species=Dmel;strand='+';loc=3L:20686954..20688633;
AGCAGACAATGGATCTTGAACCAGTTGGAGCGACGTCCGTAGCGGGATCCCCCCTTCGACATGCCCACGT
TGTAGCACTTCCTCAAGCGGCACGCCTTGCAGGTGGTGCGGTTCTTCTTGTCGATGATGCACTTGCCCTC
GTTCTTGCACTCGCTGATGGTGCTGATGTTGTTGTAAGAGCGGCCAAAGAAGGACTGCAATGGCGAAGGG
AAGGACGAATGTGGCTTAGTTATGTGGTATGCAACTCATTAGCAAAAGAAGAGCAGAAATTCATTCAAGA
ACTTAAGGCCAATGGTACAACGATTTGAATCGCCGATGGCCTGTTCCTCGAACATTTCTAAAACTAACCC
CTTGGGGGGTTACGTTCTGCTAATTTATTTGTCAATGGATTTCTTGAGACACAACTTACCTTGCAGCCCT
CGCAGGTGAAGGCGCCAAAATGGAAGCCCGCCGCCGGCTCACCGCACACTTTGCATGTCTGGTTCATCTG
GAAGATTGTAAAGAAATCCCGCGTTAGTAAGGGTTTAATCCACTGGTCGAGAGGTATATGTGTAATCCAC
AAGTAGGCGAACGGCTCTGGACACTAACCAAGTTGAACACCATTTTGGAATGATATTTGTTGGAATTTTG
AATGCTTTTCTCACGATCGCTGTGAGGATCTGCTGTATGATCTGTTCGCTTGGAATGCTGCTGAGCAACT
GATGCTGAGCTCTAGGCGGGCCAGGATATATATAGGAAACTGGGAAAAACTAGACAGGATGGGCGTTTTT
TATGATCACAACAGGCCAAAAAACTTAAGCTGCCGGATTATGCAACCCTATGCGTTCATTTTCATTTTTT
TCGCGCTGTCCAGTCATAAAACTCAGGTAGATTTTCTTTTTTATTCGAAGTCATTACGAGTGCTGCGAAA
ATAGTGTTCCCTAAAAAAATGCAGCAGCAGTCCAGACCTTGACGTTCGGCCATAAAAACTCACGCCGATT
TTTCCCGAGTCAAACAAAAAATAGAAAATTCGGCTTATGAAAATTGTGATTTTTTTCCCGCTGCCTCGGG
ACGCAAAAAAATAAGGAAAAGATGGAAATGTGGCCGTTAGTTTTTCGCGTGAAACAGTAAAAAATAAAAG
TAGTGCACAAGGGATCGTAAAATTTGCCGACGGCCGCGACCCAAAAACAAGAACCGTGAATTGACTTTGA
TCTCATGTTGTCTCCCTCGCTCAGAACTTACCTTTTTGCTTTTTTTTGTTGGATGGGCACTAGGTTTATG
ACGACTTTTTAATTGCAGCGATTCGCGATCGTTGCTGCACGTTTTCTCACTTTGGCAGTTTGTGTCTGTT
ATTTTTTTTTTTTTTGTTTTGTTTTCGGTTTGCAAGCACTTTTCGATCAGTCTGAGTGATTCAGGTTTTC
AACACTTTGATTATAATTTTGGATACGATTTGATGTGATGTATGGTTTTTGATCGCCGAAACAACGCGGT
TTGGGAATCCTCGATGTGTGTAACTGACACTTCGGCTACTAGCTGACGACTGATTTCTGGCTGAGAGGTT
CGACTGGCAAGAAGCGTTTCTGTGTTTCGCCTACTGGCCGAACTCTTTGGCTTATGTACTCGCACTCACA
CCAAAGCAAACTTACCAGTTTTCAGCCCCAGCTCTCTGATAAATCACGGCTGAAACCACCACCTTTAAGA

>2R:21111015..21111806 species=Dmel;strand='+';loc=2R:21111015..21111806;
TGTGTACTTCCGTTTTTCAAAGTCCGATTTTATTATCTACCTGCAATTTATAATGACAACCAAGTTTTTA
ACATTCCAAAACGTGGTTTTTTGAGTTCAATAAGCTTCATTTTTTAAAGGCTCTTTTCGAACCACATTAA
CATTTGCGGTTACGTTTTTGTAGAAATTTTCCATAGCTGCATAAAGGTACAAGTTTCATTTATTTGATGG
GAAAATGAATTAGAGACCAGCACGATCTTTAACAGAAACAAAAAGGCGTGGATATTGTTATATGTACAAA
AACAACCATGGCATATACGTATGTATTGTATATCCTAATTCGGCCTTCCTCTTATTTAATCACTTGCAAT
AATTTTCAACTATACAGATCAGCAATCAAAGTTCTTGATCCAATCGCTATAGTAACCAGATGCGCAAGCT
GATAATTTATTGAAAACTTTTTTCTTAGGATTCTTCCATATTAAGCATTTCCCTTGCTGTGACCTCGATT
CAAAAGAAAGCACTGATTTAATGCAGGTAATCGTCAAAAAAATAATGTTTGATATTTTTTTGATCGCGTG
CCATGGGTAACTCAATAAAATGTTTGTGATTTATATATGTAAACATCAAGTATATAGAAAACTGAGGTCG
GGTATACTTTTTGAGTTCGTTCGAAAGGGGTTTTCCATTGCACTCAATATTATATTCAAATAGATCTTAG
ACGTTCCATAACAGCTTAAGGTGCGCGGATTAGGACTGACGATTACCGACTGGGTAAAGACAAGACAGAA
TTCAATCCTGTTCTTGATACTT

>3L:20692121..20693887 species=Dmel;strand='+';loc=3L:20692121..20693887;
AAAATTAGAAATTCAGCTTGGGGGCTAGGAAAAGTCAATAAAACTTGTTTGGCTAATTTCTCAAGGCATC
TGGAAGTTCTCGATGTCTTTGATATGTGGTTGGTTCGGTTTCGCCTGACAAATGTCTTGTGTTTAATTGT
GTTTCAGTAATGTCTTCATTACGCCTTCGATGTTCCTCTCACCTAAAACTCGTTTCGATGGTTTAGCGGG
CTTTGTATTTGATATATGGCCAGCGTTTATTGATTCTCTCGGCGGGAATTCTTCAGCTTATCACTGAATC
GGACAATTGATATTGTATTGGAATTATGAAATTATGCAAATTCCGAAATATGATTATTGATGGCAGCACA
AAAGGCAAACAATGCTGGAGCAAAGGGGTTGAAAACACTTCTAAGACTTTTGGCAAATATGAGATTTATA
ATCGAGTGTGACAGCATAAATAATAATTACGCTACAATTATGACAGTAGGGTTTATCCGATCCGGTGAGC
GGATGGAATGGAAATAGTTCCGATCATCTAAGCCTTTCGCCAAATCTGCGAGTTTTCCGTTGGAGTTTCC
CTCAGTTTTAGTTTCAGTTTCAGTGCGAGTCTGGCATGGACCAACGCCAAACTTCCCACGGATCACAGTC
CGGAGATCTAAGATCGCTAACGATATGTTAATGTAAACCGAAGTACCCACATGTTTGAGATTAAACTCTG
CTCCGGGACTGGGCAAAACCAACGAGCGGAAGTCGAAGCTGCGGTTTGGCAATCAAATTTCCAGCCAGGC
GGGAAATGCGGCAAATTTTCCAAAGCGTTTCGCGGTTTTTCACACAGTTTCCGTAGCTGGCTGGTTGGGT
GGCTGATCTCAATTAAATCCGCCTGGCCGGCGACTCGGGACTTGTTTGATCGGATCCTGGCTTTGGAATT
TACACAGATTGCACAAGTCGATGAGATAGCGACCCCGAAGGACTTCGCCGGCTGACTGCCTGGCACAACA
CCGACCCGTAATCCACGTCTAATGCTCGATAATCTATCTAAGCCGCAAGCAAGTTAAGCTAACTGGGAAA
AAACGCCGTCAATGGACAGCCTGCCGGGAATTCCTCGTTTCACTGAGCATCGTGATCTCGAGCGATCCGT
CCTACGAAATCGCCCTTACTACGAAGCCAGATTAGCCAACATGACTTTGGTTATACCCAGGTTGGTCTAT
AAGATCATAATTATCGCGGCGAAAGTAAGCATGCGAGCAAAAAAATAATCGTAATCTTTCTGCGAAGAGA
GTTGTAATACCAAACGCGATTACATAACTTCAGAAAACAGTAATTACATTTGATCTATTATCCGATAAAT
ACTCATACTTATGATGTCCTTATATATATCCGCTAAGTTCTTATGCGAAATTAGTTTTATAAAATTGCAG
TATACGAAACGAATGTGATAGTTTCATTAAAATAGAGCTTTCCAATAAAAATATAGAATTTTCTTCAGGT
TACGAACTGTTTTCCGGCACTTATTTTCTATTTCTGGCACGATCAGTTCGATCACAAGCCCAAGTTTGAT
TCCCAAGCAATTGCAAACAGTTCGTGGCCCACACACATTAGTTTCCTGGAAACATATTTCATTGGGTATA
AATATGATTTCTCTTATCGATTTTAATGATCGCCCATAAAAATTCTGACCGGATACCCCCGTTCTACCCC
CTCTAACTTTTTTAATGCTTATCTTCAATCACTGGGGAAAAACAAATGATTTCCCCTCTGATGAGCTTTG
ATATACGGACAATATTT

>2R:3925446..3927081 species=Dmel;strand='+';loc=2R:3925446..3927081;
GAGCCATAAGTACCCATACCATCCATGCCCATGCCCAGCTCCATGCGATCGGAGGGAGCTGAACTCGGAC
CACTCGACGCTGTTTGCACAACACCAACTACCGTTTTCGGTGGCTTGTGAGAAAAATATACAATCAGCTC
TCCAATGGGAGCAGAAGCTGAAGTTACCCAGAAGTTACACAAAGAAGAACTTGGGCCATTTATGATACAT
CATAGCAACAAAGTAGTCATATGCTCAGCAGTCTTATGCTCAACTTAAATGGTTATCGATACAAATATTT
TGAAAACCATTAACCAAAGCAAATTTGATTTCTCTCTGTGTATTCGTATCTGAACTGCCAGAATGAGCTG
AATGGAAGCGAAGCTTCAATGTCGGACACTTCAATGCCGCATAGAAAGTGTATTAAAGAAATTAATAAGA
AGTCAGCTTCGAGTCATCATCATCGGCAGGCGGATGACTCTTCATCGACGGCTAGCCAGTTGGATAGGAT
AGGATAGGATGGCTGGATGATTGGATGGCTGGCTGGTTGGATGGCTGGATGGTTGGGCAGGCAGCATCAC
CGGATGTGGCCTTTGTTCACTTGACAAGTGAAAGAGGCTCGACAAATAAGCGGACAGGCGGCGGAACAGG
GCACTCCGCTCCAAGGGTTGGAAGTGAAATATTCAAATGCGAGCAAATTTAAATCCCGTTTGTCAACAGA
TCTCCGTGGCGAGAGAAGGGGAATAAATATAAAATAAATGTTGATTGCATTTAGGAACCCTTGGGACTAC
AGACTGCTCTTATTGCCAACTGCTAACTGCTCGCGCCTGTCCAAATATTTACACAATTTACGGCATTCAA
TTTGAATTGACACAATTATTAGAAAAATACTCGAGCAGAGCGCTGCAATTTTCCGTCTGATTTTGTCGCG
CTATTGACTCTGTGTTACCTACAGGTTCATTGATTTCCCCACCTATTCCATTCTAGCTGCTTTTCGGTCC
TTAAGCCACATCTTTAATACCGGGCATCTTTTGTTGGCCTAGCGGATCGTGTTACTCCGCTGGCATTCTT
TGCAGCCTGAATGGGTTTAAGTTCGACTCGACTCGAATCGAATTGAATCGAGTCGAATCGGAATCCCCAT
CTTCTGACATGAGCCGATTAAGGAGCATTTCAATGCATCTCGGGTTACTCCGCACAGCCAGCTCCTCCGA
CTGGCCATGTTCAGGCGGGTAATTACATACGTGTCACTTCGGTTAGGTTAGGTGCCACAGGGTATCCGAT
TTCACTCAACCCTTTGCCTTTGCCCTTGTCCTTGCCCTTGTCCCTGTCCCTTGGCTTCACATTCGCCGTA
AACCTCTCGCTGGCTAGTCAATTGTGTGGAAAATGTATATCATATTCGTGCATCCAAGTTTTCGGTTTCT
CGGCTCAAGCCGAGCGTGCCAAGTTCCAGCAACTCCAGTCGCTCCATTCGTGCGTGAAAATGGCCTTGAG
TCGCCCGTGCCAAAAATCTGGCTACCAGAAGCTCTCGCAAGGATTCCAGCATCGTGGGCTTTGGCTTAAG
ATTTCATCTCATCGACCCAATACTATAATACGGGCTCAAATTACCATTTCTGAGAAGTATAATAACCAAA
CCTTTTAAGATTATTAATTCAGATTG

>3L:20689542..20690612 species=Dmel;strand='+';loc=3L:20689542..20690612;
TATATTATTCTTAAATATTATAAAACTTTCTTATCCTCTCCTTCACCATCATTATACTCAATAAAATACA
AATATCAATCGAATTTAATTGTAACCCTTTTAAAAGTCAACTTCCAACATAATTTCTCCTTTGTGTAAAC
AAAGAGCCTTATGGCGGCACTTAACTCTTTTTATGAATATTTATTGTTGTTTGCTCAAAGCCAAAAAGAA
AGAAGGAGCTACCTGTTTAACCCTTTTATGCCGCTAACCGATGTGCTTAACCCTTTTATGGGCGCGCATT
GTACCAAAAGGGTTGTTCAGACCCAAAGACAGGAACCTTGACTTTTTCACTCCGAAGTGTGGCTAGTATT
ATAAAATATAAAACTTCAACCGATGTACTAAACCATGTCTAAGGTATACTCTTAACAAAAACTCGTTAGC
TGACTTCCCAGAAGATTTTCCATTTGACTTTCATTTGTTGCATCAGGCAGAGGAATTCCGCGTAAAAACG
GGAAAAAACGCACAAAAGGCTTGTAAAAAAGTCAAAAAGCAACAAGAACCATTCTTCGTTTCAATTCCGG
CATCTCGTTTTTCGCTTAGCCACCCACCTTTTTTCTAATCGATTCATTTTTATTGCCCACCGTTTTTTTT
TTTTTTTTTTCTCACACCATAAAAAAGACTCGTTGTCGAAAATTCGTTACAAAAAACGCAGTTCAGGCGT
TTTCGCGAATTTCCGCGCAAGCCAAATGGGTAATTTTCCCGGGGTAATTAGTTAGCTCGAAAGGAGAGGA
AAAAATGAGAACAATGTGACTTTAATCCGGTTTAATCCCCGGCTTAAGTTTTTTGCCGCCCAGCAATGCG
TTCGCATCTTTCAAAAATAATAAAAAAAACCGAGCCGAGTGTCGCGTCCGCCGTCATAATTATGATCCTA
GGATAATCTGCAGCTTAGGTAAGCTGATCCCGCGATTAGGTAACGAAATCGCTGGCTTAGGTACCCACAA
GAATTGGCCTAAAAAACTCAGCCTGCGTTCGGGCCACGTTTGCACGTTGTGGGCCGTGCGAGTCATAAAG
TCAGGCCGTTCGGTCGTAACC

>2L:8811696..8812460 species=Dmel;strand='+';loc=2L:8811696..8812460;
AAGAAATGCAATTCATTTTCACACGACACATAAAGGTGAACTGTGGCGAAAAAATTCATGGAAGGACTTG
TTGGTTGGTGGGCGTAATTTATGGCACTTAATGATTTGCCTTTACCACGACATTCGATCGATAAGTGAAT
ACCAGACAGCGAGTATTTAAATCGGGCCTAGAAGAAGAACTTTCACCCAGCACCCATGCCACCGGGCGTT
TTTGGATTGGAGTGGAAAATTTATTGTTCAGTCATAAATCTTATGGAGCTGCTCGCGCGATTTTTACGAC
CTGTGAGACGAGTAAAATCTCGGATTGGGATGGATGGCAATTGCCTTCGAACTTCGACGACGACGATTGG
CGTCGAATTGTCTGGCCTCGCCAGGAATTTAATAAAAACGCTATACTCCTGCTCTTGGAAAGGATTCCGC
TACCTTTAACACGATGGAAAAATCGGAGGGCAGCTGGCTGTTCCTGACAAAAGGATTCTGCCTTTGGATC
TGCTCATCCTGCTTATCTTGCCAGCGTTTCTTAATTTTTATTGAATCCCGTTTTTATGACATTCCAGTGA
GCAGAGTAAATTTCAATTTTTTTATGTATATATGTACGTGCGAGCATGCCCCCATCCTCCGTTTTCTTAT
TTTTTTTTTGTTGTATCTGGGCAGTAAATTAAGCGTAAAATCGTAAAACCAGGCAAGGTGTGAAATTTTA
TGCCAGCCTTGATTTATGCCAACATCAGTGTTCCTGATGCTACTCCACGAGCACAGGATTAGCAC

>3L:20694530..20695037 species=Dmel;strand='+';loc=3L:20694530..20695037;
AGTTATGGTTCAATATAAAAAAATCCATTGCTTATTTAGTCTAGTAACTTGATCTGTGCTTACTTAAACT
TTTATACCAACGATTATTCCTAACCCTTTTTTCTCTCTGTACATGCATTCAAATGTTTCGGCTAACTGTT
ATACTATTAATTAATTGTTTGCCCTTTGGCCGATTTAAAATGCACCACATCGACCCATGATCGGCAATAA
AGACGTCTGGCTGGCGCCGGTTGCCAGAATTTAGGGGTCTACATGCGATTACCCTTCGATTTTCCAAGTT
GATCGAGTGAGTACTGGACTCCCATGCCCATTGCCACTTCATTCATGCTGATCTGTTCCATTTCCAATTA
GGTGCACGTTCGCTATGCTAATGACTGCATTTTTCCACCTTATCATGTCCTTCCGCCAGCTTTTGTGGCC
AAGACGACTCGGCTTTGCAGCGGCACTTTGAGCCGGCTTTTTTGACAAACTCACATGTCATTTGATTTTA
TGTTCACACGGGACAATT

>2L:8841320..8842189 species=Dmel;strand='+';loc=2L:8841320..8842189;
ACTTGCGTGCTAGCCAATCAGGATCCCTGATGTCATATATAAGCCTGACTTTCGCTGCGATTAGGCTTAT
CGATCTCGGTGCGCCCTCATGTCTGAACGCCTCTGGCCCAAAACAGACCTCCCCGGAAAGGGATTGGAAA
TCCCTGGCCGCATCCAAGCCGCAGAATTCAATGGAAAGCGACAGGCAGTCTGGCTACAGTCCGCCCAGCT
AATCTTATCGCCGCTGACGATGCAACTGTCGATAAGAGATCGCCAAATCAAACGAACCGCAAACGGAGGA
TCCTTCGATCCGGAGCAGGATCGAGTGCACAGTAGTCCGCAAGCAATGATTACCCATGCACAGTGCGTCC
TTTGTCTACTAAATCGAATACCGCAAAAAAACACACAGGGATCAGAGGAGAAGTGGAGATAAGAATCGAA
ATTGTAAAATGGTACGTAAAAATGCGAGGATTCATAGTTCCCAGAAAGGCCCTGGACCAACCCCCTTCCA
CCAGGATTTCAGGACTTCAGGACATCGGGACAGGACCTACCCTCCCAGCTCTGAAATACTCCTACGCATC
AGCCTCTGCCTGTTACATCCTGTGTGCAAAGGTGGCAAAAACTCGGAGCTACCTGCGGAGCATCGGCGTA
AAATGTGTCCCTCGTCCTGGGTCTCGGTAAAGATTTATTATCCTATACATTTCATGAATGCGATATGCGA
GTGAGCCGGCAACTGTATCTGCATCTGTGTTCGTATCACACTATCTGTGCCAGTGTGTGTGTGAGGGTTT
CCCTGGAAAACTACTACTACCACAACTACTGCCAACTAAGGCAGCAGCGAAAAGCAACAACAACACTGGG
AGCACAAAAGGTGTGCACCATAATGGCTGA

>3L:20690348..20690615 species=Dmel;strand='+';loc=3L:20690348..20690615;
CCCCGGCTTAAGTTTTTTGCCGCCCAGCAATGCGTTCGCATCTTTCAAAAATAATAAAAAAAACCGAGCC
GAGTGTCGCGTCCGCCGTCATAATTATGATCCTAGGATAATCTGCAGCTTAGGTAAGCTGATCCCGCGAT
TAGGTAACGAAATCGCTGGCTTAGGTACCCACAAGAATTGGCCTAAAAAACTCAGCCTGCGTTCGGGCCA
CGTTTGCACGTTGTGGGCCGTGCGAGTCATAAAGTCAGGCCGTTCGGTCGTAACCATA

>3R:16374832..16376570 species=Dmel;strand='+';loc=3R:16374832..16376570;
AGCAGAGTGCTCCATTTACGACAATGAAATGCAACGCAATAAACGACTTTGATAACGAGGTGTCAATGTA
ACAAAGTAAATAACGAGAGTCGCCGATAAGAAGCCGGCTTGATTTGCGCTTGAGGATAGTGATTCGCATA
ATAGCGCAATAATTAGCACTGCCTATATCGAAGATCCAGAAATAACTTTAAACACATGTGGTGGACTGGA
TTGGTGGCGATAAACTTTGCTGCATAAATACATATGTTCAAATCTGACGGGAGTGAGTTCCAACACGATA
TAGAAGAACTAATTGGGGAAACGAACTTTGAGCACCCTATAGTTTTAAGTATCGTGGCATTTAGAGTATA
TCTGTTCATTCGAATCTATATACAATATATTTTCAATATATAAAAGCCACATTACTACTTTATTTCAATT
CAGGGTGAACTTTAAATGTAAAATATAGTTTCTCAGACCGTAAATACAATTCTGAATAAAGTACAATATT
ATATTGTATCTCCCTTTCATCTATAAAATTAATGATTTTAACCACTGTTAATAAATAATGGTAGTTATAT
AATGTATGCGTTTTATTAGTTGACATAAACGAAGAAACCCCTCTGCCAACTAACCTATGTAAGTTGACCG
TCCACCTGGCCATTGATTGGAGGACCCACTATGACCAATGATAATCTACGGTGTCCACAGCAATGCGATC
GGGTTTATCAAATGTGAAACGCCAAGGGGTTAGCTAACGTCGGCGTCGCTGACAATCGTAATTTGTCCGA
AGTGGTAGAAGCCAGCCGGGTTATAGCCAGGCCAAGAAGTCATGGTGGAGAGAGGGGAAGCCCGCGACGG
AGGAGGGGGCAGTAAGCGACCGACGACAGCGAGCAAGATAAAAGTGTTGAGCGCGCAGAAGTCGGCGACG
TATGAAAGCAAGAGTAGCATGTGAATATGAGAATGATAGGGCCCCGTACGTCAGACACTTGAAAAAATAG
TGCTAGAGTAACAGTTAAATATGTGTTGCCAAATGTTGTGATACCAGGTGTTGAATCGGGCCCCAACACA
TGGGATTAATTTACCAATGCCTTATACAAAAAATTGTATTATGTATTTATACAAAAAAGCTTAATTTTTT
AAACAGAGGACATTAAATATATATAATTTTTAGTTTTATAGCCTCGCTTTCTCGCTGTGCAAGGGAGCGA
GTGGGACGGTGAGATGGGGAACAGCTAATATACTCGATATCAGTGTTGTTGTTGCTGCCATTTGTGCTAT
TGCACTCGAAATTCTTGTTGCCTTTGTTTTTATGGGCTTTCCAGGAAACAACAATGAACGGGGAAGAAGA
AGACCGGGAAACAGGAGCGTGAAGAACACATGTGCATGTGTGTGGGTATTTTGTTGATGTATAAATAAAG
CGTCAAGTGGAAACACATGATGATGGTGCATCGAATTTGTGGCCAAAAGGCAGAGAACCTTCGTGAAGGC
CTTGCGGAACCACCACACGCCCACCCACATTATTTGCGCAGTGCACATTTGCAGCGGAGTCCTCCCACCC
ACACACGCATTTATATACGTACCCCCCACCACTCGTAAATTTGTTGCTCTTTTTCTCCTATTTCTATTTA
CCTTTGGTACACAAACACCAACGCACAACACTGTGTAAACACACACGGCTGGCTGGTATCGGTTAGTTTG
TATTGGTACGCCTGCCGCTGTTGCTCTTCGATATTTTTTATTATGTATTTGCCGTTTTA

>3L:20692502..20694105 species=Dmel;strand='+';loc=3L:20692502..20694105;
AAAACACTTCTAAGACTTTTGGCAAATATGAGATTTATAATCGAGTGTGACAGCATAAATAATAATTACG
CTACAATTATGACAGTAGGGTTTATCCGATCCGGTGAGCGGATGGAATGGAAATAGTTCCGATCATCTAA
GCCTTTCGCCAAATCTGCGAGTTTTCCGTTGGAGTTTCCCTCAGTTTTAGTTTCAGTTTCAGTGCGAGTC
TGGCATGGACCAACGCCAAACTTCCCACGGATCACAGTCCGGAGATCTAAGATCGCTAACGATATGTTAA
TGTAAACCGAAGTACCCACATGTTTGAGATTAAACTCTGCTCCGGGACTGGGCAAAACCAACGAGCGGAA
GTCGAAGCTGCGGTTTGGCAATCAAATTTCCAGCCAGGCGGGAAATGCGGCAAATTTTCCAAAGCGTTTC
GCGGTTTTTCACACAGTTTCCGTAGCTGGCTGGTTGGGTGGCTGATCTCAATTAAATCCGCCTGGCCGGC
GACTCGGGACTTGTTTGATCGGATCCTGGCTTTGGAATTTACACAGATTGCACAAGTCGATGAGATAGCG
ACCCCGAAGGACTTCGCCGGCTGACTGCCTGGCACAACACCGACCCGTAATCCACGTCTAATGCTCGATA
ATCTATCTAAGCCGCAAGCAAGTTAAGCTAACTGGGAAAAAACGCCGTCAATGGACAGCCTGCCGGGAAT
TCCTCGTTTCACTGAGCATCGTGATCTCGAGCGATCCGTCCTACGAAATCGCCCTTACTACGAAGCCAGA
TTAGCCAACATGACTTTGGTTATACCCAGGTTGGTCTATAAGATCATAATTATCGCGGCGAAAGTAAGCA
TGCGAGCAAAAAAATAATCGTAATCTTTCTGCGAAGAGAGTTGTAATACCAAACGCGATTACATAACTTC
AGAAAACAGTAATTACATTTGATCTATTATCCGATAAATACTCATACTTATGATGTCCTTATATATATCC
GCTAAGTTCTTATGCGAAATTAGTTTTATAAAATTGCAGTATACGAAACGAATGTGATAGTTTCATTAAA
ATAGAGCTTTCCAATAAAAATATAGAATTTTCTTCAGGTTACGAACTGTTTTCCGGCACTTATTTTCTAT
TTCTGGCACGATCAGTTCGATCACAAGCCCAAGTTTGATTCCCAAGCAATTGCAAACAGTTCGTGGCCCA
CACACATTAGTTTCCTGGAAACATATTTCATTGGGTATAAATATGATTTCTCTTATCGATTTTAATGATC
GCCCATAAAAATTCTGACCGGATACCCCCGTTCTACCCCCTCTAACTTTTTTAATGCTTATCTTCAATCA
CTGGGGAAAAACAAATGATTTCCCCTCTGATGAGCTTTGATATACGGACAATATTTTCAGTTAAACAAAA
AATTAAATTAATTCTTAATAATCAGATACTGATTTTTTAACTCTTTCAAGTATTCGTGGCATTGTTATAT
ACGTATTTTTTCCAGTGTAGGGAGTCATCTGCCGTTTCATGCCAACAAGTGCAGCAAACGCCCCAAAAGC
GGCGGACAGCGCCAGTCGTCAACGTCATCGTTTGCTTTAAGGCTGAGTACAAAAAGTACTCAGT

>3R:11136318..11136578 species=Dmel;strand='+';loc=3R:11136318..11136578;
TTGCTATAACTAAAAAAATGAATATCTCTAAAAAACTTAAAATGAACGATCTAAACTACTTGAAAATGGA
GATCTTATGATCATTTTTCGGATATTTTCAAAATTCGCTTATAAGGAATTTTGTAACTAAATCTGACGGC
ACCAATACCATCCAATAAATATCTGTGTGTGTGTGAGAGAATTTTTTTTTGCACACACACACATGAGCTT
CATTCGGAAAGCTCTACACGAATGGGACACATATACATATGCACCTTACAC

>3L:20690414..20690771 species=Dmel;strand='+';loc=3L:20690414..20690771;
AGCCGAGTGTCGCGTCCGCCGTCATAATTATGATCCTAGGATAATCTGCAGCTTAGGTAAGCTGATCCCG
CGATTAGGTAACGAAATCGCTGGCTTAGGTACCCACAAGAATTGGCCTAAAAAACTCAGCCTGCGTTCGG
GCCACGTTTGCACGTTGTGGGCCGTGCGAGTCATAAAGTCAGGCCGTTCGGTCGTAACCATAAAAATTGT
CGAGCAGCCGATGGTTATAACCCGAGCCAAACAAGAGCACCCGAATTCCACCCATCCATCCACCCATCCG
CAATTTTTTAAGCGGAAAAGGGATAAAACGGCTGCATCTCGGCATATGTCTTCACCTTGAAAGACAGCGG
GTCTGAAC

>3R:11136286..11136838 species=Dmel;strand='+';loc=3R:11136286..11136838;
AATGAGTGATCCAAATGTAATGGAAGTGAAAATTGCTATAACTAAAAAAATGAATATCTCTAAAAAACTT
AAAATGAACGATCTAAACTACTTGAAAATGGAGATCTTATGATCATTTTTCGGATATTTTCAAAATTCGC
TTATAAGGAATTTTGTAACTAAATCTGACGGCACCAATACCATCCAATAAATATCTGTGTGTGTGTGAGA
GAATTTTTTTTTGCACACACACACATGAGCTTCATTCGGAAAGCTCTACACGAATGGGACACATATACAT
ATGCACCTTACACACTTATGGCACGCACAATTTTCACACACACAATCACACTCGACCGATAAAGTTTTCC
TCGAAGAAAATTCTTTAAAATTAACTGCAGACAGACACCTGCCTGTCACACACACACAGACATACGCATT
TATTTTTAACTCTGCCTGAAATTTATACGAAAAAGCTTTTCCGTCTAGCTTTCTGTGATCTCAGAAAACG
AAGGCAGTCGAGAACTATAGGTATTTATCCTTGAGATTGTTTTCGAGAGAGATATTTTGGAAA

>3L:20604890..20606388 species=Dmel;strand='+';loc=3L:20604890..20606388;
TAATACGGGTGTAAATATCTTTCTTTATCTCTTCACTTATTTCCGCCAAAATGAAATCGACAACGAGAAT
GAATTTCGCTTTCTGTTAAAACGAGATATTCCCAGCGACAAGCCCATTGAAAAATTTGGGTTTCACTTTC
CATAAAACTATCAAAAAGACGGTGAATTAAAATTGAATTAACTTGCGGTTTGCGTTGACTGGTGGGAATC
AAAAATAAGAGAAGAGCCAGGGATTTTGGCAAAAAATGGTCATTGAAATGGCATTGTTGATATTTATTTT
TCGACTTCTGCCCAATCTCGTCTCAATGCCAGCTTCCCCCGCTAATTCCGCAGATGAGAGGGGAATCTCC
GTCACGTGTGTGCAAAAAGGTATAGAAATAACAATAACAAAGGCATTTGTTATTAGTAGCCGAGTGCGCT
TTAAAAATAAACAGCTAATACAACAATGGGCACAATTTGTTCACTGCGCCACTGAAATCGAAACTAAAGC
TCAGCCCGGAGATTCAAGCTCCGATCTAATATAAGCGGACATGCGGGCATGCAATGATCTTCGATATATG
TGTATCTATTTGCCTATAGTATATGCAATTTATATAAATTTAATTCAATTTGCCAAGCTAAATTGTTTAG
TTTTTGTTTTGCTCACAATCGTGCAGAGGTCGTTGGCGGGGGCGATGGCAAGGCGGGTGCGGGTGCGGGG
CTTCTGTTAATTTCATGATTGGGTCTTGGCTTAATGTGTAATGCCTTGACTCGAAAACAATTCTAACAAT
TTGGCAGCTCATTATGTGGTGCGCTCGCTCGCTTAACCACGCCAACTTGACTCCAATAAACGATGCACAA
CCTTGACCTTAAGTCAAATGAAAGATAAACCAAAGCAGGAGAAAAAACCTCTGCTTCTGCCATTATTTTT
TATTACGGATTACAAACCGAAAATTATAACAATTTTGTTACGCTTCTTTAGGGAAAGGGCCCCGCACCGC
ATTGTTGCCAGCCCCTGCTGCCCCAGAAGGCCCTCGATCCACTATCGTTATTAGGCGCCAACTTATCAGC
GTAATAAAGTGGCGGGGCAGCCAGTTGGAACAGTTTCTGTACGATGGCAACGTGTTGAACTTGAAAAGGA
AAGCAAAAGCAAAACGGGAAAGAAGTCAAGTACGCAATGGTCGATTGAGAAATACTCTTTGAAATTATAT
AGACTAAATAAATTAAATTTATAAACGCTGGATGTGTGGTAAAGTGAAGTAATGTTTATGTCACATAAAA
AATGCGTTGATATATGAATGCGCTGATTAGATACTTCCGATCGAAAGAAGAGCATTTCAGATGCGCACTT
AATTTTTAATTTCCTTGGGAAACCACGAGGCATAAAGCACTAGCAATTGGTTGAGTGTCTTGTGGCGGCC
GGCGGGCGGGCGGAAAAGGGGAAGGCAACCCTGCCCCAACTTTATCTCTAAGCCACGCGCTAATTTGAAA
ATAATGCTTCCCAATCATTTTCACATTTT

>3R:2585067..2585316 species=Dmel;strand='+';loc=3R:2585067..2585316;
GAAACTTTCTTGTATTTTCAGTAACCGGTTACTTTCGAGACGCTCGCGAACTTATTTCGCCCACATTTTG
CGTTTTTGCGATCCACTGCTTCGCATCTGCAGAGTGCCGTTATTTAGGGATGAGCGAAGAGATGTAGAGA
TGGCACAATTGGCGGCCCTCCCTCGATGTTCATTCTTTTGAGTAATTTAAAAATCAATAAGCGTCTACAA
TACATTTTAGACAAATATTTGGACATTTTATTTTTAAATG

>2L:7041925..7042579 species=Dmel;strand='+';loc=2L:7041925..7042579;
TTATATTTAATATTTTTTAGGCTCTCTTTGAAATGTCTAGTTCATGTTTATTTATGATATTTGAGTTGAC
AGCCATATGGAGATGATTTGACTTGATACTAAACAAAGTATAATAATTTCCATTGGTTATAACAACTAAA
CAAATGCGGTTTATATTCTATATGCTAATATTAACATAACATATAATAATGTGCAGGGAGCAAATATTAA
AGCTACTTAATTATAATTATGAATTTTAAAATACTGCCCACTTATCGATTTCCCGCGCCATTTCAACACT
TGTTGCTCAAGACTCCAGGCAGTGTTGTGAAACGCCCGCTGTGACAGCTGTGGCCCGACATTCCCACAAG
ATCACTGCCACATGACAGCTCCATCGAAACAGCTGAGTGGGGCCCGGCCGGCGATCTGGCAACGCTGCGC
GTGCTTTTGTCATTTTGCTTTTCGATTTTGTCGGACGTTTGAAATCGGTGGGGAAAGAGGAAAAGTAATG
GTGCTGCGCTCCGCGTGCTTGTGTGTGCGATATTTCAAATGCCTTAGCGCCGCCGCGAAATAAATACGTA
AACTGAATTGTGTGTGCCAAAACGAAATGTAAGCGGTGTTCCGTTCGCTCCGTTAATAAGTGCGAAAATT
ACGAAAAATCTGTGTTTTCGTTCGG

>2L:3774533..3775121 species=Dmel;strand='+';loc=2L:3774533..3775121;
TATCAATGAAATCAGACAGCGGAAAGGTGATTATCAGTTTACATGTTTAGTTTTGGGCTGGGTTCCAAAA
GTTGTCGAAGAAAAAAATATATAAATAATTTGTACCAAGATTTGTGTGCAATTAGCATAATCCAATTGCA
TTTGAATTAATAAATCATAGTCTTAGTGCTTCTACACTTATTAGCATAAACTCTTCCAATAAATAAGAAT
TGACCCATTGAAATTATAACACAATAGATTGCCTGAAAAAGTAGCAATCCGACCAACAAAAGATCTTAAG
AGTTCTATTCAAGGGTGAAATTTTTGAATGGATTTAGTTCGAATGAAAGGAGCAGCACAATATGACAATA
GAATTTATACGAAGATCGGCTTAGCATTCAAAGTGGATTACTTCAAGAGGGATTAGAAAGAGTCAAAGTT
AAGCCGAAATAATTCAATTTTAGGAACTAACTGTCTGAACTTCAGTTAATCCTAAGAAGGTTTCAATTCA
AAAAAAAATATTTATTTCAGCAACCAGAGGAATCTGGTTATCTGCAGCTCGCCATTTATCATTTAATAAA
AATCCATTGGTGGATATTCTTGCTCACTC

>3R:14982191..14983196 species=Dmel;strand='+';loc=3R:14982191..14983196;
CTGCTGCTGCAGGTTCTGCGAGGCCTGCTGGCACGTGAAGAGACAGGCGCGATCCCGCACAAGGGCAGCT
ATTCTGTACTGCAAGGAGAAAAAATCATTGAAAGCTTCGACCGTTTTAACCTCGAAATATGCACATGTAA
GGACGGATGTGAGCGAACGCCAGTGATGACCGGGATCAGAGGTAACCTACCATGGTGGGGATTAGGTGAC
CGTTCGCAGGTAGTTTGATCGGAGCGAATGTTCGGGGGGTCTGGCGTCAGAGGCTCTAAACTTTATGTAA
TTCCTGCCGCGAAACACGCACGTATCAAGCAGTCAGCTGTTCTCTTCGTTCAGCGCGCGCCGGTGTTGCA
AAACGAGCGCTCTTCGCCGGCGGTGGCTCGTGCGATAGTTCGTTTTGTCGGTAATCCGATGTTGCCGCGC
CGATATCATGTGATGTTGTCACAGTGCGCGAAATTCGAATGGTGGTGTGCAGTGATTGTGTTGTGACGGC
GAGTGGCGCGTGTGGGTGCTTAGTTTTGGGAGATGTTTTCGTATTTTTTTGTTGATAACTCAGGCTTTGT
TGCTGTGTTGTAGTACTATTTTCCATTGCGCGGTGTCCAGCTTTTAATTAGTGGCACATATTCTTAGCAA
GTAAAAATTATTTTGCATACTATTAAATTTCTTATAAATTATTTTCTAAAATTAAGTTTACCTTTTCAAT
TTTACTAAAAATATCGATATATTTATTATCGCTGGAAAACTACATTATTCCACCTCTAAGCAAGAACCGT
TAGTTGGCGCGTAGCTTTACCACAAAATTCCTGGAATTGCCGTACGCTTCGCAGTTGTTTCAAGTTGTCT
AAGGGACATACGATTTTTTTTGCCTCTGCGTCACGATTTTAACCCAAAAGCGAGTTTAGTTACATGTACA
TTATTATTAGATAAAGAAGTATCGCGAATACTTCAGTTGAATAAACTGTGCTTGGTTTTTGGGTGAGGAT
TTGTGGAAAGTAGAGTGCGCGATAAC

>X:9583352..9588758 species=Dmel;strand='+';loc=X:9583352..9588758;
GTACTATCTACTATTTTCAGTTATATTTTTATTTTAATTATTTTCCACGCGCATTTCTCGACTATTTTTT
CGAGTGTTGCAACAAGTGGCTCGAGTTCAGATATCTGGTTATTTCTTCGGTTCGGGCAAGTGATTTCCAG
GGAAGTGTTAGTATCCCCTTGTTTCGGCACTCTTTCTTCACCCCTCCCCACCCCCCCCCCACACACACAC
ACACACATACACACGCACACACAATTTTTGCCCCTATTTAGGGGCTGTAAATTGAGGCTGTTGACATTTT
TAGTGCAAAATGGTTTCCGAGGAGATCTCTAATATCTTGTTCGCGGTTGTAACCCCTCTGCGACACACGC
TTCATAAAGGAGCACACAAAAAACACGAAGAGTAGAAAAGGAACACCACACACACACACACGCACACACA
CAGGGGAGGGTAATATTTATTATTGAAATTAAAATTTATTGTTTGCTGCTATTGTTTTTCTCTCAGTTCG
ACTGTGTGTGTGTGTTTTTTTTTTTTGCATCATTGCCGCTTGATTAGAGAATTCAGTGGAAGTCGTCCAG
AGATCTCGAGATCCCGAGAGATGACTACAAGTGCGCCGCGTAAAGGTCAAAGGGGGCGTGGTACGACCTT
GCAATGTGACCTGAGTATTGCGCAATCTGTCGTTCGATTCAGTTGGTTATAAATTTGGATATGTGTGGAT
GAGAAGGGTAAAGAATATCGGGGGCGTTTCGTGGATCTGCTCAGATGAATTCCTTCACCATCTGTTGCAT
CTCGTGGATAATGCCAGCAAAAATCCAGCAAAAACGATACATATATGGGATATGCAACGGATGGTCAATG
ACAATTGATTTCACTACATTTGAATTTGCAATTCGTGTATTCGAAATCAAACTATTTGTAAGACTAAAGG
TTAGATCCCAGAAAACAAAAGCCAGTTCAACTTCTGCCAAAATCTACGATTGTGCAGAAGTCATAGATAG
TTAGCGATAGGGTTCAGGGATTCAGATACAAGCAAAGATATACAAAGTCAATTGGCGAAAAAACCCCGAA
GATTAATCTAATCTGCGACGAAGAACGGACCGAAGACGCTAGAAAGGCCAAAATATTTGCAGACAGTGAA
AGGATTTAGATGCGAAAATCCCCATAAATCCAATTAACACAAATCTGCATAACGGGTTAAGGTTTAGGCT
AAAGGATTACGAGGCTCATGCCGTGCAACCAGCAAATTTCAATTGAATACTTCTCGATCGCACTACCTGG
CCAACGCCGATTTGCATATATGTAGATATATATATATATGTACATATATTCATATATCTGACATTCTCGC
TTTCGGATTACCGCAGACGATCCCTTGACTTTTCCTGCTAAGCGATCGTAAAACGTGGATTATGCATTTA
TGGCACCCCGCGGCAGCGTCGAAACCACCCAGCCACCCACTCAACCACCGGCCAACCGAAAGCCTAACCC
ACAGGACCTTTGGTCAGAGGGTGCGGTTTAATCTGAGACCACCAAAAACCGATGGGATGGCCATATAGCT
GCACTGCGAGAAAGTAGCAGTGATAATCAAATGATGATGATGATGATCATAAATAATGATAATCAAATAG
AAAGAGCAACTCTTTTATTCAAAATATATATAATTCAACTATTTATTAACATTATTAAAAGCACATCTAT
TACGTTTCAATTAAAAATTTTATAATTATGTTTGATGATTTCGAATAGATTACATTAAAAACAATGCTAA
TACAAATTAAGTAAAAAAATTAATAGAAACCAAAATCCACTCTGGTTTCTCTCAGTGCAGCGAAGAGATG
TCGCATTAATCCGCCAAAGGACCGCGATCAGGATCAAGAATCAATAATTACGATTCAGGCGTAACCGAGT
CGGGGGCTAGGTAGCAAAACAAAACGGGGTAATCCTGACTCCCAGCCCTTCTTCGTCCGCCCTTCGGGAT
TAGTGGCGATCCAGCGAGAAATCCCGCAGATGAGAAGCTTTGATGCGACGAAGTCAAAACTTTTCCAGCT
TAAGCCCAGCTTAGTTGCTACTCCACAATCTACCTGACATCGCTGATCTGCAGATTCGCTGATCCCACGC
CTTGTTTGGTGGGCTCGTCGCGGCTAATCAATTGATTATCGCCACGGATCGGTTGAGAATGGATCAAGTT
GGTTGAGATCTCTTAGCTGGAGTCACTTCCTCAAAATAGATTAGTCAACAATTTTCACAATATTTTGAGA
GATTTGCAAACATCCAGGCGACACTCAGTTCACTGCTTCCGATTTATTGGAATGTGCATATATCATTAAA
AAGCGGTAAAATCTTATAATTGGTAACATTTTAATTGAATTTCTTAGTTATATATCCAGGCATATATTGG
GCTCCATTACTTTACATCAAAACCTTATGTGGCCCATAAAAACTGCCGACTTTTCTTCCATTGCGATTTT
CCCAACTTGACATGACCTAGTGGTGCAAAAAAAGTGGGCGTGACGTTGCGTGGGCGTCGAATAGATATGG
GTATAGTGGGAACTTTCCTTGCTGTTGCTGTCGACTTTTTGCTAATTGATTATGCGGCGACGTTGTGGCC
CAAGGACAAGAACCAGAACAAGAGCAAGGACACGGACTCGAAGAGCCAGGAGGCGCAAGGGGATTGTTTC
TGCAAAGGAGGCTAGTTTGGCGATGGGTACGGGGCAGGGTGGAACAGCAAGGGGAGGGACTGGGCTGGGC
AGACGGTCTTCGAGTCTAGTTGACTTCAGCATTGTCATAAATCTTCGGTAGCCAAAAGAGCCAAAGGGGC
GGAGGGAGGAGGGAGGAGGGTATCGGGACAAGGAGGAGACTGCCAGTACGAGACAGGCTCCTCGTTGTTG
CCCTGCTTGCCTCAATATAATTGTATCTTCCGTTTCATTACATGTTGCCCAGAAGTGCGGCTGGTACCCT
GTAAAGCCCAACTTGGGCATACTCGATTTTGATGTATTCTAAAATATTTAATAGTTAATATTCCAATTGT
TTGTATTGTAACAAACTACTTGTTCACTTACGAATAATACTGACAAATCAGGAACAACAACTTTTTCTTT
TATTTAAGCCCATAACAAATTGTATGTTTATTTGAACAATATTAAAAAAAGTCTTAACAATTTTTGACAC
ATAGTAAAATATATCTGAAACTCAGAAATACTTGGAGTGCAATAGTATTGAGTCATATCAGTTGGTTAAA
CATTAAATCTCATATTATCCCAAGAAATCCCCTACATAATGATATTCATCTTAACAATGGGTAGCTTAAG
AGTCGAGATGCACTTCCGTGAGCTTGTTCCGTTTTGGGAGTCATCATTATCTTTTCACAGCAGCAGCAAG
TCGTAAAATTTGTGGCTCAGACCCACGTTGCGTATGCGTAATAAAAAAGACGCCGCGTAATAAAAAGGGA
GCGAAAACAACAACAGCAACAGCAATTGTGATTAATATGCGGCACACAAGCATACACAAACGCACGCACA
CACGAAACGGGCGCAGGCCATGCGAGAGAGAGAGAGCGAAGGAGAGAGCTGCTGTCTCTTTTGTGGTGGT
GTTTGGTCAACGCCCCTTTAAATACAGTTATTTCATTGGGCCGCGACCACAAATTTATTAGTTTTTATTG
TTATTGTATTGATATTTGAATTATGCACGCTCCCTCTTCGTCTTCTAACGTTACTTTTTATCATTGGGAT
CCTCTGGAGAAAAATGCCATTAAACAGAAATTTTAATTTAATTAAAGTGATGAGCCATACTTCTTTCTCT
CTGTCTGCTTACTTTCATCGAAACAAATTGATGGTCTGAGTGGGCAAGGGGATAATGAGAATTTAAGCAG
ATATTCGTGCTTTTAATGACGGTACTTGAAATGTGTAAAATGTCGAGTAATTTATGGGCATTAAAAATCG
GTCGGATATATGTAACAATACCTATATTTTGTGTGTACTTAAGGTTTATATGAGAAATTTAAATGTTTAA
AATTGAAAATAAAAACTAAATTTGTAGTTAGAAACTATCTCTAAGTTAGCAGACTTAAAAAAAATTAATA
CAATTTTTCTAAAATATTTGCTAAGCTCTTTATTTTGAATTGCAAAGGATACGTGAATACGTTATTTATT
TTATACACATTTTGAGGGGTTGATAGGGTTAAAATAAACATAAATTATGGAATATATAGATTAACCAACT
AAATAATAAAATATTTCAAATACTTCACTAATCAAATATTTCAAATACTTCACTAAAAATGCTAATAATG
TAAATTATTTACACATATTCTTAAATACAAACTTTGCATTAAATTTAAGCCAACATTTTTGGCTTAAAGT
TTAGATATAACCAACAATAACAACAAATATAAGCATTTTGAGCACTAGCTGAAACGACAACAACAACAGC
AACAACAAAACGCATGCTCACCCAATTGCTTTGACACACAAACCCACACATAGAAATTAAAACAAAACGC
CCGCGGCAGCAGCGCCAGCAATAACAACACTGCAACAGCAACGTGGAGAGAGAGCACCATACCGCAAGAG
CGAAAGAGAGAGAGAGAGTGAGCTAGCTACGGAGAGTGGCTGCTGCTGCCGGGAGTGACACTTCCGCGCC
ACACGTGCAAGCGAGACGAAGCGAGTTGCCCCGAAGGCACACCGTTGCGGCCAAAAACAACCACCATGAT
GGTGCCGAGAGCGAGAGAGAGCGAGAGCTGGCTCAGCGCTCAGTGGCGATAGACGAGTGCGAGAATGTGA
CAGCACGAGCAGCAGCAGCGCTGCCGCTGCCCTCTGCCCGCGCCTCTGCCCGCAGCCAAGTGGATTCGTT
TTGTACGTTGTTAGACTCTCTCGCCGCGTTTTGGAATTCAGTCGACAATCGACGATAATTACCGGTGGTT
GTATCACATCACATCACGCGCAGCAGCAGCAGCACTACGAACGAAAGAAGAAGAAGCAGAAGAGCCAGCC
GCAGTGGCAGCAGAGAAACTCGCTCGTTTTCGGATCTATATATATATATATGCATATAGATTTGTATATA
TAGAGGGATATATATATATATATATTTGCACGCAGCATTGGCGAATTTTCGGCCGCCTTTAATTTGTTTG
TGTTTTTTCCGTGTTCTCCTCCGCGTGCTCGCAATTACGTGCGCGGCAGCAAAAGACTATAATTATAAAA
CTAAAGTGAAAAGCGTGCCATAATTACACGAGCGAATATCAATAAGTGCAAGAGCAATGTGCGAAAATTG
TTAACGAACGCAGTAGCAACCAGAAGCAGTAAAACGCAGCAGCAATCGCAGCAGTAGGATCCAAACAAAT
CTCAGCGCAACATTAAAATCGCAAGCGTTTTCAACATGATCGATGCGGCCTGCAATTACTTAAATCCCTA
TGCGCAACAGCATCAGG

>X:8548755..8549868 species=Dmel;strand='+';loc=X:8548755..8549868;
CGCCTTTAATCGCCTTCATTGTTGTCCCAGTGCGCGGAAACAATACAAATGCGAGGCGACTGACGGACGG
ACGGGCGGCGAAGGCGGTACTTAATCTCGGGCCTAGGCCGACCTGTGAAGTGAAGTCCTGCCGCAGGACT
CATCTGACCTGCTGGTCAAGACAGGGCACCAGACGGTCCAGTTAAACCTGACCCATATGGATGACACCCA
GCCGAACGACTCAAATGAAGTGTTGAATAATCGAAATATTAAGTAAATTGAACTCAACTCTAGGGACATT
CAAGTGCTAACATTAAAAACCTACAATCTTCTGCATCTTCTGTTAGGAAATTGTTAATTTAAAATTAAGA
AAAAGGGAATTTTGAAACACTTAAAAGCACAATGCAACCCGCTGCGGCTTAAACAATAGAACCGGCATCT
AAAATTGCGGTTAAGGTCATAAACGTGCCATCCACGGATGCAAATCAACCTGACCTGCAAGTGATGGTGA
AGGAGTTGATAGTGACCTGCCATCGTTGACGAAACTGACCTATCCCGTATAGTAATAAGCCCGGTAACTA
AGCCCAGAATCCATCGAACCCCTTTTTTTCCCGACCGTGGTGATTATGAGTTTATGATGCGCACGGATTT
CGCTGGAAAAACCCCTTTTGGGAAGGGCCAGAAGACCTGATGATGACAAAGGGCCCAAGACGCCGCCGCC
GCCTCATGATGATGATGATGATGATAACATGGCCGATTATCAGGCGATTATCGCGTTATCGATAATGAGA
TTTACGTTTTTACCCCTTGAGCTTGAGCGGTAGGTTTTTTTTTTTTCGTATTTTTGAAAGTACGTGCGTA
TGTATGTATGTAGAAGTAGAGTCCTCCCCCTTTTTGGCAGCAATTAAGTTATCTCAATCCACTTGGCATC
CGAAACGGAATCAAAACTTGGCATCGAGGGTTGTTCTCACATTTCCCAATTCTGATTTGTGATTTCCGAC
TTTTGATTTTGTTTGGTCGTTAGGCCAGATGATGTTGTAAGACCTTAAGCTGTGCCAGGATATCCTTGCC
ATTGCCTAGGCAACTCCCCCCCCCCCCCTGGCGACGATCCAGTTGCCGCGTACACCTGCTGTTT

>X:9584354..9585627 species=Dmel;strand='+';loc=X:9584354..9585627;
CAGATACAAGCAAAGATATACAAAGTCAATTGGCGAAAAAACCCCGAAGATTAATCTAATCTGCGACGAA
GAACGGACCGAAGACGCTAGAAAGGCCAAAATATTTGCAGACAGTGAAAGGATTTAGATGCGAAAATCCC
CATAAATCCAATTAACACAAATCTGCATAACGGGTTAAGGTTTAGGCTAAAGGATTACGAGGCTCATGCC
GTGCAACCAGCAAATTTCAATTGAATACTTCTCGATCGCACTACCTGGCCAACGCCGATTTGCATATATG
TAGATATATATATATATGTACATATATTCATATATCTGACATTCTCGCTTTCGGATTACCGCAGACGATC
CCTTGACTTTTCCTGCTAAGCGATCGTAAAACGTGGATTATGCATTTATGGCACCCCGCGGCAGCGTCGA
AACCACCCAGCCACCCACTCAACCACCGGCCAACCGAAAGCCTAACCCACAGGACCTTTGGTCAGAGGGT
GCGGTTTAATCTGAGACCACCAAAAACCGATGGGATGGCCATATAGCTGCACTGCGAGAAAGTAGCAGTG
ATAATCAAATGATGATGATGATGATCATAAATAATGATAATCAAATAGAAAGAGCAACTCTTTTATTCAA
AATATATATAATTCAACTATTTATTAACATTATTAAAAGCACATCTATTACGTTTCAATTAAAAATTTTA
TAATTATGTTTGATGATTTCGAATAGATTACATTAAAAACAATGCTAATACAAATTAAGTAAAAAAATTA
ATAGAAACCAAAATCCACTCTGGTTTCTCTCAGTGCAGCGAAGAGATGTCGCATTAATCCGCCAAAGGAC
CGCGATCAGGATCAAGAATCAATAATTACGATTCAGGCGTAACCGAGTCGGGGGCTAGGTAGCAAAACAA
AACGGGGTAATCCTGACTCCCAGCCCTTCTTCGTCCGCCCTTCGGGATTAGTGGCGATCCAGCGAGAAAT
CCCGCAGATGAGAAGCTTTGATGCGACGAAGTCAAAACTTTTCCAGCTTAAGCCCAGCTTAGTTGCTACT
CCACAATCTACCTGACATCGCTGATCTGCAGATTCGCTGATCCCACGCCTTGTTTGGTGGGCTCGTCGCG
GCTAATCAATTGATTATCGCCACGGATCGGTTGAGAATGGATCAAGTTGGTTGAGATCTCTTAGCTGGAG
TCACTTCCTCAAAATAGATTAGTCAACAATTTTCACAATATTTTGAGAGATTTGCAAACATCCAGGCGAC
ACTCAGTTCACTGC

>X:8548573..8548960 species=Dmel;strand='+';loc=X:8548573..8548960;
AGTACCTGTGCGGTAGACGGTCCTTCGCCGTTCGCCCAATCGCTCAGCCCAGCGAGCCAAGTCCTTTCGT
CTTCTTTTTTTTTCCGCCCTCGCCTCGCGTGCGACATTGCCAAAGGATTAACCGCATGCCAAAAGGATGG
ACATGGACCGCCAAGGACCACGCTGCGGTTAGCAGGATAAAACGCCTTTAATCGCCTTCATTGTTGTCCC
AGTGCGCGGAAACAATACAAATGCGAGGCGACTGACGGACGGACGGGCGGCGAAGGCGGTACTTAATCTC
GGGCCTAGGCCGACCTGTGAAGTGAAGTCCTGCCGCAGGACTCATCTGACCTGCTGGTCAAGACAGGGCA
CCAGACGGTCCAGTTAAACCTGACCCATATGGATGACA

>2L:20768995..20771158 species=Dmel;strand='+';loc=2L:20768995..20771158;
GTATTGAGTACCTCCCTCGCGAGGCCAACTGCCCGGTGTGCTTCTGTTCCCGTGTTCCGCCGAGTCCTTT
TCGGGGATATGTCGGTTATCCTCCATTGTGTCAGCTGCATTCACTTCTAATTATTTGACGCGACATTTGC
AGTTTGCAGTTTTACGATCCCATACCGAGCATCGAACATCGCGGCAATCAATGAATTTATTTTTTACAGA
TTTAGAGAGGATTTCTGGAATCTCGGGATTACTCAATCGGCGCGAGCTTAGCGTTCTTTTTAGGGATTAC
AATTGGGAGTAGCTGTGTGGTATCGAAATTCTTGCGAAAAATTAATAAGAATGGTGTTAGCTGACCTGGA
ATTTGTGAGGCAGGAATATGTTTAACCAACTATACCTTATTCCAATGAATATATTATATTCCTTTGTGTA
AGGAAAAATTATAGTCAGATAGTTTGAAAATAATTGGACAATGATTTCACATTCTAATCTTAGGGTATAT
TACATGTATAGTTTTATAATTAATGCCACAATATGAATATTTGGAATTTGTTATATTGCCAATATATTAT
AATAATTAGGCGCGTTTGCAATCTTATGATCACACGCGTGTCTGTCATAAATTATAAATAAATCAATTTA
TTTATTATTATTCAAATTGCGTTCAATTATTAGTTTTTATGTTAGTGAGGAGGTTTTGTAAATGGGTTTA
TTGATATTATTAATTCTTTACCGTATTGGGCCAATTTTGCCTTTTGCTTCACGAAATGGGTAACACTTTT
GCTAAAGTCGTTATGAAATAATAATCGATATTTCAATTCCACCCATTTGTTAAACTTCCAGCGAAGTTTG
ATCGAAAATAAGTTCTCATGGGAATTTAAATTGATTAGTCATATTTTTGGTAATGAAGCTGGAAACTTTC
GATTTACATTAAATGATAGATCCGTCAAAAGATCACCTCATTTTTAGTACCATCTTTTTTTTTTACATAA
GCCCCTTGTATCACATCTTGCACCTTATCAATGCCAGACTTCTTCCGCTATATTTGAGTTCCCTGCGAAT
TTTTATCGCTGCTTACATGTCAATTATGGCATTAGCTTTACAACTAGAACCGAACAATAGTGCTTTGACA
ATATCGAGGCGCCCATATAAACAGCGATTGCTTGGCAAACACCAAAAGTCTGGACATCAAGTGTGTGCAG
ATCAAACACGGTATATGGATATGGAGAATAAAATCCGGAGGATAAAACATTGATTATTCCCCAGATAGAG
GTACATATATCGCGACTATTACGACCGTGGCAACATAATTTTACAGCCACTAATTGCATAATACACACGC
ATCTCCGCAATTACTTAATTAGCCAACGGCAATTGCAATTAAAGTACATACAAATCGAAAGCGGGCCATA
AAGGAAAAGGGGTTTTCTTGGCCAAGATATTACGACAAACTGCATACCTGGCTCAATGGGGCGTGGCCAC
CTGCCTGCCAGCCATCGCAGACCGGTGCGAAAGAGACGGAGCACCAGACAGACGGAGATAGCGGTAGTCA
AGCACTCAGGCCATCTTGAATTTCGACCGAGCAACGGAAATGAGGGTTAAAAACGCCCAAGTAAAGGCAC
TGCTCGTGCGCTAGAAAGAGACAACTAGTGAGTGCCGACTGCGGTGGTTGTTTTTTTTGAGCCTCTCTGC
CTGTTTATCTGATTTTCCACTGCTTTGAGTTTTTTATCAGTCGAGTCTTGCTCTACGTTTCAGTACGTGT
TCGACCTGCATACTGAGTTGACGTCGCCACGCACGGAATAACATTTCAAATTAGTAGATTAGCCCTGCAA
AACAAAAATCCATCTCGTGAGTGAGTGCTGAAAAATAGCGTTTCGAAATATTATCGATATCTCGGTCGTA
TGTTACTGTGCTCCCAAAAAACACATCACCAGCCAGTGATAACTGTAAAGATTGACAAAGCAAAATATAT
CCATTATAACCCAAACTGAAACTCCAGAAAATGTGCAACTAAAACATATTGGCCATCAAAGTGATAAGAC
TTAGAGATTAACGCCGGATTATTGGACACCGGACCGAGCACTGGGACTATCTTCGGAGAAAGCGCACCTA
ATCTAACCTCAAAATGGTTTCGCACTACTACAACACACTGCCCTACACACAAAAGCACAGTGCC

>X:8536981..8539014 species=Dmel;strand='+';loc=X:8536981..8539014;
TTATAATGAACAATGTCACCTATGCTACTGTAGAACACATAAGATTCTTTATCGGTTTAGTTGCGATAAG
ATAGGAAAATGCAGTGCAAGCAATTATGAGTCGGTGAGTTAGGAAAATCTGTGCGAAAACCACTTGATGC
CAACAAATCACTCACAATTCGCCAATTATCTGTGAAATTCACTATTTGCTATTCCGCCAAGACTCTGTAT
GGGATAAGATGCTTGTTTGTGGTGGGCTAAGCTCTTGCCACGAGTTCCAATTACATTCTAAGATCGAGAC
CAAACAGAACCGGGACTTATATGGCAGGTCTAGGTCTTGATCTATGTGGCTGTCTGTGCCACCATCTCTG
TCTGCCGCCTATTACCATCTCTGTCGCGCCCTCACGCGCTCTATCGCCCACTCACGATCGTTCCTTGCGG
TTTAATCCCGACGTTTGCCTATGATGTAAAATCTTCTAATCTGGGCAGCGCACACAGAATCCGAGGAAGA
TTACCCAACCGCCTCCAAAACGGGGACCCGAATCCCGAGATTTCGAGATCCCGAGTAGCGAGATCCCGAA
TCCCAAAACCCGAACACCGATACGAAGTCGCATTCGGGCTTATCTTGCGGTTTAAAGATCTTTGATCTGC
GCTTAGCCGCAGGATTATTTCAGACACTTACTAACACACACGATGAATATCTACGGGGAGGAGACGGACT
GATCCAGGACAATGGGCATTAAGATTAAGCCCAGAAAGAGACAACTAGCCTGGATTAAATTCCCTTTGTC
CTGTTCTTCACTACTCTCGTCGGTTTTCGTGCGAAAAAAATTAGCACTATTTGGACGGGGAAAGTAGGGA
AAGAAAGTCCAAATAGTTTCAAAAAAAAAAAGAGAAGGTTGTAATTGCGGAATTAGCACGAACACCTCTC
GCATTGTTTTGAAATTGAATACCGCACATGGAATACGGAAAACGGAACTATTTGTCACATCAAGAGAGAA
AGATATCCACATACGATGAGTGTATGTAAAATTTGTTTTGTTTTGTCATGTCGTTTTCATGGCTCAATGC
ATTTTGGCCTCAAAATGCAGCCGCAAATACATCGAGATCCCGAGATGCGAAAAACAAAAAGCACCGAAAC
AGAAACAGAAACCCAACCGAACCCGACCCTGATATAGCACCCGATCCCCGATCCCCGATGTGCGTTGACA
GACCCGGAGCCTGTTCCTCCTGCCCTTCGAATTGCCAAATTACATGCTCACGCGCACACGCAAATTAATA
ACACATCTGGCTTCAATTCGAGATTCGGCAGGGCAGCGATAAAAGAAAAAAAAAAAGAACACAGCGAAAG
AGACAGCGAGAGATGTGCTCTATAAAGGATTCGCCCTTAACCATCCACCAAAATGCCCGTTTCGGTTCGC
TGCCCATCTCGGGAATCCAACTAAACGGAAGCTGATCGAAACCAAAGCCATAATTGATAGTTGCATTAAG
TTGATTAAAGTAATAATTAAATAATAGTAATAGCATTATGATTATATGCACAACAGGTTGTGATACCAGA
ATATAAAAAAAAAGTTAGCTAATCGCAACTATTGAGCTATTAACAAGAAATAAAAAGGTGAGCTTAAATA
ACCAAACTAATCACGTTTGAGTTTTAAGCGAACTCTTTTTCTTATTTACCCCATCCCATTAAAGTTCCCA
TGGCTCTTATTTAACCAACAACTTCCATTAACCAAAATTTTACAAACGATCGAAGAAGGTAGAAATGTGA
AATGTAGCTCCAAAAAAGAAAAAAGAAAAAACCTCGTCGTCAAACTCTCAGCATCTGTCAAAAAAAAAAA
CCGAATGTGACACATTTTCGAAAACATCCCGGCAAAGAAATGGGTTGGAATATGGAATGAAATGGCGATC
TACGGCACTACGTGATTTTCTAGACATTTCACAGCCCCCTTTGGCCTTCCGCCCTCGCTGATTATGAAAA
ATCATGGTAAATGGCAAAAAGAGCAAAATAAAAAATAAAAAAAAAAGAAAACAAGAAGGCCCCGCTGGCA
CTTT

>2L:20784569..20786406 species=Dmel;strand='+';loc=2L:20784569..20786406;
ATATCCCCGATTTGGTGGAACTCGGCGGCACAACCCGTTCCATTCTGGTCGCTGGCCTTTGGTCATCCTG
GCGTATCGAAATGGTTTTTGACTTTTGCCGACGCCTTTTGTTTTCGTACACCCTCTATTTTTCCTGGCTA
CTGCATTACACATGCCGCTGCCAAAATTACGCCGAATTCACAGCTTATGTCTTGCGTCCGCCATTTCAAT
TTGGGATTACAGCATGTCCTTATGTCCTGGCATTTTCAAAAATGGATGAAGTGCATCGCCGAAACTGGCC
ATCTCTCCTCACTCAGCCGCTTGATTTATGGCCCAGAGTATCTCGATTCACGAGAAGCCAATGGCGGAGG
GGGATCCTAGCGAATGGGAGCCATAAAAGTGCGGAGCGATCTTACTCAGATCACTCACGAACGGGATATT
CGTTTATTGTGCCCATGCACAGAAAAAAGAGAGTACAGAAAACTAAATAATGTATTAAAAACCTTAAACA
ATTATATTCCATATTTGAGGGAGTATGTTAAGATCCAACATTTTTTCTCTTTTCTCATGTGCAATGTATA
TTTCTTAAGAGTTCCAAGAATAAGAATTTCATATTATATGTTACTTAATATTATATTATTATATCATTAA
AATCCTTCGATTTCTTAAACTCAACATTTCGTTCAGTACCTGGCAATATGGCTGCTAATAGGGTCCAGCT
CGGTTATACTGCCGCAGCTACAGCCCAGTTCCTCGTATCTTAATTGGCACCCAGAGGAGGTGGCTCGTCA
AAGCGGCAGCGACCCCTATGGTTATAAAAAAAAAGAAAGATACCGGATAGCCCCGGGCCTGGTCCGGCAT
AATGCCCAATCATCTCGACGACCATCTGCTTACAGCTGCTCCCTGTTCTCTGATCGCCGAATCCCGATCC
CAGGTCCAAGACCCATTGTCCTCGTCTTCCGCTGCGTCTTGCAGCCATAAAAGTTTATGGCAGCCGGGAA
AAGTAACGAAACATTCGAACTTTTGGTGCCGTTAACGAAGCCTCCTGCTCTTTCGATTCGATCCAAGATC
AATTCCCAGTGGAGGTTGTATGTCTCTATTAGCGACGACAATGGCGGACGGAGGGCAGCATCCAGCGGAG
ACGGCCTGCAGAAGATTGTAAATTTTATACCATATACGTCATACAGAAATGGGTGTACTGGTGCACTGAG
GGAAATCGTGCCCTCGGATGCCTTTAAATAACTCTTGAAAAGCTGAAGAAACATCCTTTTATTTTGTACT
TCAATTTAAAGAAATCATCTATTGATCATCTTTTGGAATCTCTTGCTTTTACCCATTAATTTCTCTGAGT
GCGTATAAAATAGAAGAGAAATATCAGCCCAATCAAGCTGTTTTAAAAGGAATTCCCTCATCTGAAGAGT
CCCCTAGTTGAACCCACGACTCTTCTCTTTTTTGAATACACATCTTCGACTTTTATGCATTTATTGCTGT
GAAAAAATGTTAATTCTCGACGTTATATTTTTATTTGACTTTTACATATCGATCTTCTCGCCCTGAGATC
TCCATCTCCATTCGACCATACATAGTTGGCTCTTGGCCATCCTTATGGCCATATATTGGACTGACTGAAT
TGGTTGATTCGCCTCGTACTGGTCTACTGTGTATTAATTGGTCAAAGGCAGTAAAACAGAAAGTAAACGT
TATAAATCAATCGTGGTATGAGTTCTTTTGAACTCTTCAAGCGGCAAAATTCACAGGGAACTGAAATGAT
TGTATTAACAAATAAGTCAAAGGAACGATGCTAGTAAGCTAAAATCGATGCGAGTAATTTGTGTTTATTC
TAACTTAATTTATTTATA

>X:8547835..8549896 species=Dmel;strand='+';loc=X:8547835..8549896;
ACCGTTTGAATCAATAAAAATGTCAAGAGATCAGCGGAAAACCGAGGAAAAACCAGCAGCACGATTAGTT
TGTTGTGCGGCAAGTGCAGCGGATACAGATCTCGTGGATTTGCCAATATCTCAATGCATTTTACCCAGTT
TCATTAAGGCGATCCGCAGGATCAATGCATCTGTAAAGGAGGCTAGGTAGGCGTAGAGCCCAGCGGGTAG
GTTCTTCAGATGCGAGATGCGAGATGCAAGATGCAAGATCCTAGATCCGAGTACCAAGGCTACCGGGATC
TCGGTCTTAATTCGCAGTGCGTGGCCCGATGATTATAATGGCTTGCCTTTATGCTCGCTGATGGTTTTAT
GATGCGGTTAAGCGCTCGCAACCGCAAAGTGGCCGCGCACACGACGCAGGACCAAGTGGCAAGGAGCCCA
GGCAGCGGGACAAGGACGACTGCGAGTGCACTGCGAGAAAAGAGTGGAAAGAAACTAATTGGAATTTCAA
TGTTTGCCTTCAATGCAAACGAATAACAACTTTAAATAGGTAAAAGTTAATGTGTCCTGTTCGATATATA
AGTTTTCATTACTTATAAATACGGTTAAAACTGATACGAATTGATACTGTGTATTTATACTGAGGCCAAA
AAGGAACTTATATTTTTCTCGCAGTGCACGTGGCCAGGACCGAGTTGGTAGTCCGGACTCAGGCAAAGGA
CTTTCGCGTAAGCTGCACAAGTTTTGGGTAATGCCTTGAGTACCTGTGCGGTAGACGGTCCTTCGCCGTT
CGCCCAATCGCTCAGCCCAGCGAGCCAAGTCCTTTCGTCTTCTTTTTTTTTCCGCCCTCGCCTCGCGTGC
GACATTGCCAAAGGATTAACCGCATGCCAAAAGGATGGACATGGACCGCCAAGGACCACGCTGCGGTTAG
CAGGATAAAACGCCTTTAATCGCCTTCATTGTTGTCCCAGTGCGCGGAAACAATACAAATGCGAGGCGAC
TGACGGACGGACGGGCGGCGAAGGCGGTACTTAATCTCGGGCCTAGGCCGACCTGTGAAGTGAAGTCCTG
CCGCAGGACTCATCTGACCTGCTGGTCAAGACAGGGCACCAGACGGTCCAGTTAAACCTGACCCATATGG
ATGACACCCAGCCGAACGACTCAAATGAAGTGTTGAATAATCGAAATATTAAGTAAATTGAACTCAACTC
TAGGGACATTCAAGTGCTAACATTAAAAACCTACAATCTTCTGCATCTTCTGTTAGGAAATTGTTAATTT
AAAATTAAGAAAAAGGGAATTTTGAAACACTTAAAAGCACAATGCAACCCGCTGCGGCTTAAACAATAGA
ACCGGCATCTAAAATTGCGGTTAAGGTCATAAACGTGCCATCCACGGATGCAAATCAACCTGACCTGCAA
GTGATGGTGAAGGAGTTGATAGTGACCTGCCATCGTTGACGAAACTGACCTATCCCGTATAGTAATAAGC
CCGGTAACTAAGCCCAGAATCCATCGAACCCCTTTTTTTCCCGACCGTGGTGATTATGAGTTTATGATGC
GCACGGATTTCGCTGGAAAAACCCCTTTTGGGAAGGGCCAGAAGACCTGATGATGACAAAGGGCCCAAGA
CGCCGCCGCCGCCTCATGATGATGATGATGATGATAACATGGCCGATTATCAGGCGATTATCGCGTTATC
GATAATGAGATTTACGTTTTTACCCCTTGAGCTTGAGCGGTAGGTTTTTTTTTTTTCGTATTTTTGAAAG
TACGTGCGTATGTATGTATGTAGAAGTAGAGTCCTCCCCCTTTTTGGCAGCAATTAAGTTATCTCAATCC
ACTTGGCATCCGAAACGGAATCAAAACTTGGCATCGAGGGTTGTTCTCACATTTCCCAATTCTGATTTGT
GATTTCCGACTTTTGATTTTGTTTGGTCGTTAGGCCAGATGATGTTGTAAGACCTTAAGCTGTGCCAGGA
TATCCTTGCCATTGCCTAGGCAACTCCCCCCCCCCCCCTGGCGACGATCCAGTTGCCGCGTACACCTGCT
GTTTTGATCATTTGCTGGCATTTAAGCGATAA

>2L:20768145..20771158 species=Dmel;strand='+';loc=2L:20768145..20771158;
GAATTCGTAGCAGGTTGTTAATGTCAATGGCGGGGACAGATTCTAATTTACGATGGCCAGATAGAGATGC
ATTAGAGTGTTTTACAGATTGAAATAAATCTTTCATTGCCGGAAGGGCAATTCGAAATGGATTCTCTGCT
TTCGATTCAACTAATCGTCGGGGAACGTTTGTATATTATAATATTATGTATTATGTTTGTAATTGATCAA
CACTTTCTATTTGATGAAAAAATATTACAATCTTCTATCAAATCTTGCGTTTGTACGACCAAAATTCATG
ATTCATCTCGAATTTGCCGCCCAGGGGGAGTTACCATATGTTTACATAGATCACTTAGGGATTAGCCTTT
TTGTGCGCCCCTAATGACTTCCAGGTAACGGCGTGTTACATGACTTGCCCGTGCCTGGGATGAGACGAGG
AGCCCAGCCTTATAGAGCCCACGGGTCGTACCCTTCCAGGCCCAGCCCACGCAGTAAATTCCACCGAATT
GTTGACGGTTTGCGAAAAAGAGGAAAAAACAAATCTGGGCTGTGGCTGCCTAATTGTTGTGTGAATTTTA
TGGGCCGATCGATGGGCAGGTCAACGCATCAGCACCACCTTACAGGCCTTGTTTGGTGTCCTCGTTCCCG
TGCGACCTCTACGATCGCATCCTGGTTTCTGTATTCTGGTCTTTGGGTCGCAATGGCGATGGTTATGGCG
AAAGCGATCGCGTTCGCGTAATCATAAAATCACCTTTTGTGCGCGGGCCTTCGATTGTTTTACAACATGT
TTTGTCTTACGGACATTAAGGGGTTTTTTGTTTGCAAACGAACCCGAACCAGTTTTTGGTAGTTCAGCGT
TAATAAGTGAGTATTGAGTACCTCCCTCGCGAGGCCAACTGCCCGGTGTGCTTCTGTTCCCGTGTTCCGC
CGAGTCCTTTTCGGGGATATGTCGGTTATCCTCCATTGTGTCAGCTGCATTCACTTCTAATTATTTGACG
CGACATTTGCAGTTTGCAGTTTTACGATCCCATACCGAGCATCGAACATCGCGGCAATCAATGAATTTAT
TTTTTACAGATTTAGAGAGGATTTCTGGAATCTCGGGATTACTCAATCGGCGCGAGCTTAGCGTTCTTTT
TAGGGATTACAATTGGGAGTAGCTGTGTGGTATCGAAATTCTTGCGAAAAATTAATAAGAATGGTGTTAG
CTGACCTGGAATTTGTGAGGCAGGAATATGTTTAACCAACTATACCTTATTCCAATGAATATATTATATT
CCTTTGTGTAAGGAAAAATTATAGTCAGATAGTTTGAAAATAATTGGACAATGATTTCACATTCTAATCT
TAGGGTATATTACATGTATAGTTTTATAATTAATGCCACAATATGAATATTTGGAATTTGTTATATTGCC
AATATATTATAATAATTAGGCGCGTTTGCAATCTTATGATCACACGCGTGTCTGTCATAAATTATAAATA
AATCAATTTATTTATTATTATTCAAATTGCGTTCAATTATTAGTTTTTATGTTAGTGAGGAGGTTTTGTA
AATGGGTTTATTGATATTATTAATTCTTTACCGTATTGGGCCAATTTTGCCTTTTGCTTCACGAAATGGG
TAACACTTTTGCTAAAGTCGTTATGAAATAATAATCGATATTTCAATTCCACCCATTTGTTAAACTTCCA
GCGAAGTTTGATCGAAAATAAGTTCTCATGGGAATTTAAATTGATTAGTCATATTTTTGGTAATGAAGCT
GGAAACTTTCGATTTACATTAAATGATAGATCCGTCAAAAGATCACCTCATTTTTAGTACCATCTTTTTT
TTTTACATAAGCCCCTTGTATCACATCTTGCACCTTATCAATGCCAGACTTCTTCCGCTATATTTGAGTT
CCCTGCGAATTTTTATCGCTGCTTACATGTCAATTATGGCATTAGCTTTACAACTAGAACCGAACAATAG
TGCTTTGACAATATCGAGGCGCCCATATAAACAGCGATTGCTTGGCAAACACCAAAAGTCTGGACATCAA
GTGTGTGCAGATCAAACACGGTATATGGATATGGAGAATAAAATCCGGAGGATAAAACATTGATTATTCC
CCAGATAGAGGTACATATATCGCGACTATTACGACCGTGGCAACATAATTTTACAGCCACTAATTGCATA
ATACACACGCATCTCCGCAATTACTTAATTAGCCAACGGCAATTGCAATTAAAGTACATACAAATCGAAA
GCGGGCCATAAAGGAAAAGGGGTTTTCTTGGCCAAGATATTACGACAAACTGCATACCTGGCTCAATGGG
GCGTGGCCACCTGCCTGCCAGCCATCGCAGACCGGTGCGAAAGAGACGGAGCACCAGACAGACGGAGATA
GCGGTAGTCAAGCACTCAGGCCATCTTGAATTTCGACCGAGCAACGGAAATGAGGGTTAAAAACGCCCAA
GTAAAGGCACTGCTCGTGCGCTAGAAAGAGACAACTAGTGAGTGCCGACTGCGGTGGTTGTTTTTTTTGA
GCCTCTCTGCCTGTTTATCTGATTTTCCACTGCTTTGAGTTTTTTATCAGTCGAGTCTTGCTCTACGTTT
CAGTACGTGTTCGACCTGCATACTGAGTTGACGTCGCCACGCACGGAATAACATTTCAAATTAGTAGATT
AGCCCTGCAAAACAAAAATCCATCTCGTGAGTGAGTGCTGAAAAATAGCGTTTCGAAATATTATCGATAT
CTCGGTCGTATGTTACTGTGCTCCCAAAAAACACATCACCAGCCAGTGATAACTGTAAAGATTGACAAAG
CAAAATATATCCATTATAACCCAAACTGAAACTCCAGAAAATGTGCAACTAAAACATATTGGCCATCAAA
GTGATAAGACTTAGAGATTAACGCCGGATTATTGGACACCGGACCGAGCACTGGGACTATCTTCGGAGAA
AGCGCACCTAATCTAACCTCAAAATGGTTTCGCACTACTACAACACACTGCCCTACACACAAAAGCACAG
TGCC

>X:8512282..8512752 species=Dmel;strand='+';loc=X:8512282..8512752;
GCCCACCTCTGTTGTTGTTTCCCCCTGCTTATATTGAGCCACAAAGTACAAGTAAATACATTTATTTAGT
TCGATCCAAACGTCAACGTCAACATCTTCTTCTTCAGCTTCGGCTAAGGCTTTTTCTTGGTCTTGGTCTT
GGACCCACGTTTACCAATTCCCAATTCCCGATGCCCGATGCCCGTCCTCCATCGCCATTGTCTTCCCCCA
ATTCCCCATGTCGTTGGTCAACGTCTGGGAGGGCAGACAATGAAGGAAGAGCTTAAAAATAATACCTTGC
CTGCTTATGTTGACGTTTTCCTTCCCCCCACCAACCAACCAAGCAAGCAAGCCCATTTCCAATCCCCGCT
CACCTGTTGGCCACCTGAAGCTGAAGCATAGTTACAGCAACATTATAAGATCCCCCGCTCAGCCCACATC
CATGCACTTGGAGAAAAGTTAGTGATTATCAAAATTTCCATAAAGCTCAAA

>3L:21473887..21478219 species=Dmel;strand='+';loc=3L:21473887..21478219;
TATTTGGCCTAAGTAATGATATGCTCGCTATGGTTTCCACGAAAGGAAAAGCTAATGGAAAAGTGTTCAG
AGTAAGTAGTTGGCTAAGAACTGGATCCTAAAGATCTGAGACTTATCATTTATCAATAAATCCTTTTCTT
AAACTTATATTTGATTTATAAGGTACATTAAAAAAATGTAAGCACATTGCTGAATTGGGTTAGCTGAATA
CGTTAAGTGTAAATCTGAATCACAAACTTAATCCGCCCACCTTTCTGGACCAACGATTCACAGGCCACAT
TTGTTACCTGTTTTGGCCAGACCCCTGTACCATTTACAATTCGGCATTTTGCCCCGCTGGCGGCAATGCT
TGAATTCATTCGTAAAACACCTTGCCCCTATAGTCATTCGCATTCAAAGTAGCAACCGACTGACGTATCT
TTTTCTGGCCTGCTGGTCTAATGTTTATTTAATAAATATCCCACGCCATGTTGTTGCAACAAGACTTTTG
TTTATTTGCGAGAGAAGTACGCGACATATTCGAGACGTTGGCGAAATTCGATGGCTGAGTGGCGGTGTAG
CGGGGTGGGGTATGATTTTAGAGCGGAGCCGGAAAATTCGAAATGGAAATGGAAAACTCTTTGAATGGGC
CATGATGTTTATGGCGAAATCTATATTTTTGTAAGCTACGCTCCGGTGTCCGGACAATTTGGTATGGCTC
GTCGTCTATGAAAACATTCGGGCAACTGGAAATCCTTGCGAAAAACGTTTTTAATTTTCGCATAAATTTA
AAGTAAATACGAACAGACCGAGTGCAACAAACGGTTTTTAACAAATTGTTTGTTTTAACGCAAAGGAAAA
CGTTTCGTCTCTCCGTGTGCGAAAATAAAAATGTTCAAATCATTTTATTTATTTATTTATTTATGCAGGC
TGTGCATCTTCGATTTGGGGTTTCGTGCGTCCTGTAGGCTGCGTTCAATCGCAAATGTATGTGGATGTAC
ATACAGACATATATATATATATATCTGTCCTTTTGGCCAGGACCGGCAATCGGGTCCCTGCTATTCGTAT
GTTTACTTGACGCGCAAATCCTCTTACGGAGGTTCGTCCTCGGAGTCCTTCGTCCTTTTTGTGGTTTTTC
GGTTCTTGTGCAGTTCAATTCGAGGCGGAACGAAACGGACAATTGCATGTTTTGATTGCCGCCTGCAATT
GTCCTGTTCGCTCCGGTCCAGCCTCGTCCTGGCGATCCTTGCGGTCCTGTGCGCTGGCTCGCCAGTTTGC
GGTTGCTGGCTGCTGTGCACTTGTGACAATATTTTCATAATTTTTGCATTTTTTTTTCGCTCATCGCCAA
CGGTAGGTGCGTGTGTAAACATTAACTTTTCAAGAAGATTTAATCCCGATTATCCATTGACTGTGAAATT
TTTCACTCAAAACTTCTCAGTGTGTTTCCGTACTTGTGTTTGTCTTTGGCTTTTCGGCTGTGACTCAGCC
GCAATCCCATTGCGTTTTTCACTGGCCAGCTTTGTCTCCGCATATCCCTGGATTGTCCCGCGTCTCGTCC
TGCGAGATAATGAACAGCGGCGACGACTTCTTGATGCGATTGCTCCTGCCCTTCGCCTGGCAGGACAATG
GGCACTGCCTGCGTCCTGCCCAGCTACGACTTGAGTCCATTTGACTCTGTGCTGGATTTTAATTTGTTCA
TAAAGGTGAGACAATTAACTGAATAATTGGATTGTTGCTTTGCGGACAATGCCACTGAGCTGAGCTGGCC
CAAGGAATTCGGTTTACCAAGCTGGTTAGTTTCTGAAAGGCGCTGCATAATTATCCTTGGCTTGTGCCTC
AATTAAGGTTTCGTTATCCGATGTTTACCGACATAAATTTATTTTTTAATAAGCCTACAACTATCAAAAA
ATATAGGAATGTACATTATGACGAATTTTAAAGCCAGAGATGGTTTTGGAGTATTAGAGTTAGAGAACTA
GTGTTCCTTGAATATCAAATACTTGAAAATCAGCTAAATCGGGTCCTATCTCTGGCGTTATTGGAATATC
AATCCTTTAGCTCTTAAAGTTCCCGAGATATCGACTTTCATACGTAGAAACGAACGCACGGCCAGGTCTA
CTCGGCTAGTGAGCCTTATCTTCGAATCTAAGTTCTCAGCACTTTTCAACCAATATGGTACACCCATTTC
AATTCGAGGAGTAAAGAAAATAATCCCATAAGATTTCACATCCTGTTATTGCCTATCAGAGGCCGTTACT
CTAAAAAGAAGTCTATACTACACTTTCTACACCATATAACTACATCAATCGATTAATGAAGATACGGATT
TTTGCAGATATGTGTTTTCAAATATATTTAGTACTGAAACCCAATATGAAATGCACCACATTATATCAAA
AGAACATATTTAATTCCGTGGAGGATTCACTGCTGCAACAGCTTCCTTCTGGTCCATTGCTTTGGTAATC
CGCTTAGTTTACGGCGATAGATCAGGGTCAGACATCGCTAAACTTTTTGCGTTGTCGTGGTGAATCAATG
TTCCGGATTCCGAGATCGTGTAACTTTGGCAGTAGCTCCAACATATCGTTCACTTAAAGAAGCTAGAAAA
TCTAATACGTTGAGCACTTCTGATTCTGGATTAGGTAATACCTTCGTAATAATAATCTAATTATAAAATA
ATAATAATAATTATAATAATAATAATAAATAATAAATAAATAAGAAATTATTAGTTCTAAATTAGCTATT
CTATTGGATATTTTTTTGCACAGTACAGAATAAAACTTATGCAGAAAAAACTTACTTACGAAGGCAATTA
ATTTTGTGTCAGGAGGAATCCTCGGACTTGACCAGCTAAAGCACATGGATATCCAGGTGGTACAAATAGT
CCGATGGCTCAGCTTCCACGTGGGAGCTCAACCATTTTGCAGTTTTGTAAACGAGATTTCAGACATTATT
TTCAATTTAGTAGAGCTAGTTCTTACCCTTCAGTAGATACTGCTGAGAAGTTTTTTTCTTCATTTTTAAA
GTGGCATTTGTTTCTTATTCCCTACGATGAAGTCTGAAATTTTCTTTGAAGAAGTTTAATGTATTTTACA
TGTTGTGCCTTACATCCAGCTATTGTTCTGATAAGAACTTATTTTCCCATGTACGTATTTCTTTTCCTTT
GTTTCCATGCGTTCCACAATTCATCACCACATAGTTTTTTTGAAGCCTTTGTCGAAAAGCTTTATTTTGA
AGTTCACCAAGAAATAATACGTTTTTAGTGGCGACACCTACCGCCTTCTTTCATGACTATTTAGAATGGC
AGCTCCCGAGATGTGTTGAGCTCAGGATGGCAACTACCCTCTTGTGTATATGTCGGTATGGCAGCTCCAA
TGGGCTTGTAATTTTTATACCGGTTACTTGTAGAGTAGTCGGTATGGCAGCTCCAATGGGTTTGTTGTAA
TTGTTATACCGGTTACTTGTAGAGTAAAAGCAAAGACACTAGAATACTTTGGTAAGAGAGTATACCAGAT
TCGTTGAACATAATATAACAGGTATAAGAGCGTTTCCGACTATATGAAGTATATATGTATGTATATTCTT
GATCAGGCTCAATAGCCGGGGCAACCTGACCATGTCCGTTTGGCTGTCCGTCCCTAAGAACGTCGGTTTC
CTGACCTTACCACGCCCCCTCTAACGCCTACAAATCGCCAAAAACTGTCACGCACACAATAAAAAATTGT
TTGGATTTTTGCATTTAATTATTTGTCTCGTCTATTTCAATATGTATTCATAAGTCATTTCGGCCACTCT
CACTCTAACGCCTTTTAAATATTTGGTTTTTTTATAATTCAACCAGTTATTGAAAATGAAATCGTTGTTT
TGTTAATTTTTATCATAAATTGATCTTATTTCGGTAAACCACTATTTTAATATATAAGTTCTGCTACATG
CTAAAACAATCTATCTTTCTTATTTCTATTGTATAATTTCTCTTGAGAATTGTCATCAACATGACAAATT
GTAATCCATTGATTGATGTAGAAGACGGCTTGGCACTCAACTGGTGCGCTTTGTCCGATGCGTACTGACG
TCCACTGTAATTACTGTCGTCTTCTCCAAAGTTTCATTTACATTCCATTTACAATTAGCAAAACTGAGAA
CAAAAATTCACAAGTTGTCATTCCCGTACCAAAACTGTAATTAAATTTAATTTAGGAATCAATTATTTAT
TATCTTACCGAGTCGGAACTCGAATGTGTTTTTCTAGATATAGCTTAAGTAAAACCCTTAAAAAGTAGTA
AAAACAGTTATTACTCCGTGTTCGCTGAAATAAGGCGATCCAGACTATGTTTAAATCGAAAGC

>2L:3608711..3610561 species=Dmel;strand='+';loc=2L:3608711..3610561;
GGTCCTGCTGCAGGACGTTTTTTCCCAGAGTGCGTGTGTCTGGAACTCTCGGATTGTCGATTTTTGATTT
TCGATCCGTTCCAACATCGGATCGGATGTACCGTCGGTTTGCCAGTGTCGGTTAGCTTTAGCCTCGGCGT
TTGGCAATTGTCGCCGCTGTTGACGGTTGGCAAACAGTCGGCGAACTTTTCCATTTCAAAGTGACGGCCC
GGACTCCGCCCACCCTTTCGGTTCCCTGCCTTTCGGCCTGTGGAGTCGCGAGCGGTAATTAACATCATGT
CATAAGTGTACAAAGGCAAATAAATAAATAAATAGATAAACACCAGCGGAGTGGAGACACATGAAAGACA
CAGGCCGAATATTTCCCAGCACATGATATATGGCATCGCACTGGCTGACTTCCTGCTATATCCATTTGTT
GTCGTTACTAATATTGTTACTATTGTTGTTGCGCCTGTCAACACATGGCCAAAAGGATTAGCCCTCTCCC
GGGGGAAACACATGTCCCACTATTTGCATGTGGAAAACGCGAGATTTATAGTAGAGAGATCCTCCGACAC
TCGGAAACGGAAACCAAATCGTAGGGATGCGGAAAGCAGGAACGATGGCCATAAAAAATAATTTGGAAAG
ACCTGAAACGCTTCCTCCGCGCCAAGGACCTGCACCAATAAAGAAGTCATTGGCTCGGCCATAAAGCCAT
AAAAAACTATAAAACTCTCGGCCTGCTCGACATTAGTAGTCTGCCATTGTTTTGCGGAGGTCCTGGCCTG
CGAAAAAAAAATCGAAAATCGAAGTACAAATATGTAGAGCGTAAAAAATATAACAACGAGAGCAAAAAAT
CACAAAATCATCATAAACCGAAAATGACAACTTACTTAGTCGCTTCTTTGGCATCATAAAATCGCCCAAA
GACACTTCGCAGAAGACCCTTGGTTCTTGACTCTCGGATCTCCGGACTGTGACCCGGTTTTTAGCAATGT
TCTTTCTGTTTTTTTTTTTGGTCTGCTCTTTTTTTGGACCATTGCCATGCATATTTTATGGTATTTTTTC
GTGTTTCCACGAATAAAATTAGATTTTTTAGAGCAGAAATGTCAGCTACGCAGTGCGCGAAGTCATCGGT
AATAATTGTAAAATGACTTTTTAGTGGGCCATATGCCAGGGGTTTCGCTATTCCACCAAAATCACTTTTT
ATATTAGCCGTGGAAAATAAAGTAGGGCTCTTTTTTTTGGGAATCTCGACTTGGTGACCTTCACTTGTAG
GGAAATCTCGAAGTTTTTCCTTCGAATCGAACGTCTTTTGGCTACTGAAAGAAGTCATCGTAGTTTTTGG
TGCATTCGAGGAAGTAATAGTAGTGAGGAAATGTGTTTTATAACCAGACTTCTACTAAAAAATCACAGTT
AGGAATCAAATGTATATGATGAAGGTATCCGTGCAAGTTGTAAGTAACAGAGCTATAGATTTTATGCCTT
ACAGATTTCAGTACGCCATTTACGCTCTCTAGAAACAATTTTATATAATTTCCCCAAATGGGGGAGGGGC
GGGCACTCGTATAATGCAGCAAAATTTTCTCAGGCATCAAGATGGAAAAGGGCCAAAAGCCTCGGTTCAA
GGCTTCGTTCAAAGGCAATTTGCAATTTCATGGCGAAAACAGACCAACTATAGCCACTGCTATGAGGTAA
AGGAAAAAACAATTTCAGTTATTGGAAACGCTTCCAACGAACTGGGCAACAACAACCATTTCGCAACCTC
GATTTCGCTGGCAAAACGCCAAAAAGTCGCTAAAATTGTTCAAGTCCTTGGGATTCGCCTGATAATTAGG
TAAATCTATTGGGATCTCTTACCCAGCCGTT

>3L:21469403..21478219 species=Dmel;strand='+';loc=3L:21469403..21478219;
ACTGGCTGCTTCTTATTATTTCTAGCGATAATATTTGCTTAAACAAGTCGCTCACATAAGTGCAGATATA
TAAATCTATATATATATATATATATATATGCATCTATTTGTAGTACAGGGGAAATGGGAGCGCAGAGCGA
GCGCAGAACCGTTCGGTATAGTAACACGTCTGATACTGAATCTGTGTAACTGAAATAACACACAGCTCGC
ATCGAGCAGAAGCGTTTGCGTCGGCAGAGCGTCGCCCGCACCAGAAAGTATCTCGATCCGCTGCCGCACA
GTATCTGTGTGTACCCGCACAATGTATCCGTATCTGCATGTGTATCTGCAGCCAACCAACGATGGCTGCC
ACTCGCAGTCAGTAAGTGAAGTGGGCCCGCAAACACAGCTGCGTCGAAAGTATCTGTGTGTGGCCAAGAG
AAAGAGAGAGAGAGAGAGAGAGAGAGAGAGAGAGCGGACGCCATTCATGCTTTCTTTTTTGTATAGGAAA
AAATAGTTAGCTAGCTACGGTGTGTGTCCTGTGGGCACTCCTCCCCTACCCGTCGCTTTTCCAAGCCCTT
GTTTTTGTTGTTTAAACTAATGCTTAAAATACGGCCTATCGCCCTCTCTCTCTCTCCCTCTCTCTCTCTC
ACTTCCGCTCTCGCTCGCTCCCTCTATCTCGCATTCATGATATACTAGATACAATGGTAGTAAGAGCGAG
CGAGAACCACATCAACTATGAGAGGCACCTGGGAAAGCCAACAGCACAGGCACAAGTGGGTGGAGGTGGT
GGTGAACCAGGGGCTGCAAACGAGCCAACCACCCACTTAACTCACCCTTCCAATGACTTCGGCATAAATT
AGTGATAAAGTTCTTTCGATCTCAGCTTAAAGTTGTTCGTCTTCTCGGGAGAGGCAGAGACCAAAAAGTT
GCCTGCTAATTTGCAGTTTGATGGGTTTTCGCCAAGATGTTCAAGTTAAGGGCCACGTTTGAAGGTTGTT
TTCGTTGAGGGCAAGGCATTAAGTTTTTAGCAACTCCCTTTTTCGGGCGCTTGAATTGACAATGGTTTTT
TTGGTGTGCAAAGGGCAGGAATTTTTCAGGCTTATTTAAGGTAAGAATTTCAAGAATACTCAGGATATTA
GACAAACATGTTTTCCACAGTTTTTCAAGAACTATTGTATCACCCTATATATAGGATCCTTATATAATAA
AGATTCATTAAATTGTTGTTCATGTTAAAATGTCCTAAAAAAGAAAACCGAAATTTTTCTAATATCTAAA
ATGTATCTAATATCAAAAAGAATGAATATATATATGTAGAAAACTTTTCCCTTCTGCAATATTATTATGA
AGCGAGTTATTTATTTAAAAATTGCTCTATTGGCGTGATTAGTTTAAATCAGAGATAATAATAATTGAAC
AGTTAATACAAGTAGAGTTTTGTACCATAAATTTATAACATATTAAAATTGCACTTGTTTTTATGTTATC
TCCTATCCGCCTTTTGACTTGATACTCATTCACTCCACATTTCCAAACATCGAAAGGGTTACTAACCAAT
TTACAAGCCAAATAACGATAGAGTCAAACATAAAAAGTCCTTCGGCCTCGTCCTTCCCTCTCGCGACTCC
TCTGCTCGTTGAGTCCTGCAGTGTCGTTTTTTTCGCAGACTTCATTTCTATTTTCTGCTTATTAAAACAA
TATTTTTTATTGACTTTGTCAGCTTTAAAGTAAATTTCATATGTTTATTTGGGCAAGGGCAAGTGTGCGT
GTGGATGTGAGTGTGTGTACGCGAGAGGCCGAATGGGATGGGCTGGGTGTTTGTCTGGTTATTAGACACA
GGGAAAACAAACACGCACATATTTATATTTGGATAATTTAAAAGTATGCTGACTATTTTTTATTTGTACT
TTCCGTGGCTGTCTGCAAAAACCGAGCGCTTTGCATCACTTTAAAACCCCAATCGTCTGGGTAATTGATA
CAAGAATAATATTTGGCTCTATTAACGCAATCGCATTATTTTGACAAATATTTTTATTGTTTTAACATAA
TTTTTCGCATGCGATCTGTCGGAGAGGATGAGGCTATGAATCATCGTCATGTGTGTGTCCAGTTGGCCAC
ATATCCTTTGCAGGATGCGAAAGGATGAGAGTCCTGCATTTGAAATTCGAATGAGGCGACTCCGCCGCCG
TATGCTCCATTTTACGCACTTTATTTGGCTTCCTTCTGGTTTCGTTCCATATTTTTTTCATTTTTTCCTC
TCGAGTTTCAGGATTGCTGCTGCTGATTTAACAAATTTCGTCTTCGACATCGGCGCCGTGATTGCGATTG
TATGGGTTTCGCTGTGGGTGTGAGCAGTTTTTTGTGAGTAACTGTCTACTGGCTACGTCTGTGCATTTAG
CGCAGTTCATGTTATTCTTACGTAGTTGCCATTGCCTGTCTGTCCGATTCCCCCATCCCCCATCCTGCAC
AGCTACAGCTGTCCGTATCCGTACTGCTCTGCCACTCCATCGTATCTGTATCTGTATCTATATCTGCAGC
CATCCCACTGCATTTGACCTATCTAAATATTGATTTAGTTTCCCAAAACTGCAACTTAACATTTTCTCCG
CGAATGCAGTGAAAGCTGAAAGCTGCTTTTATCTCGAATGTAAAAGTTGTTTACTAGAAAATAATGCAGT
TTTGTGAAAAATGGTCGTTATTACGTGATATATTCCTAACATATCTTATAGATATAGAATGACCTTGGTC
TTGTCCCTTTCAATAATTAAAAACGCGAATCTGCATAGCCCTATGAAAAATACTATCTTTCGTTAATCGA
TTATGACTCCGAAATATGCCTTAATTACCCAATTAAAATGATCATTAAACACAAATCGCAGTTCTATCAA
CTTTAGGCCTTGATGGGCGCCTATTTGACAAGCACAAAATTTGTCAATTTGGCAAGCACATTTGCCGTAC
TGAAATGACAACCCCCCCATAATTTTGGCAAGTGGAAAGCGAGTTTTGGTAGATGTGTCTCGCCCATTTG
CCACGCTCAATTTGCTGCAGTCAACGGAACGTTGACACCGCTGTTGACAAGGAGAAGCATTTGCAGAATG
AGGAGCAGCCGGCGAAGAAACGAGTGCCAACATGTGGCCGTTCAGTGCCCATTATTAAATTTTAGCAATG
CCCTTTTTGGGCAGAACTCTTTCTTCTCTTTTTTTCGGGTGAGTAATCCAAGAATAATATTGATTTTAAA
GTGCAGGGGAGTGCAACTAATCAGACACTTGAACCAAGGACTTAAGCAGCCAAAAAAAAATACAATTTTT
TTTCGTTGGGAAGGACAGGAAAGGAAATGCAGGAAAAATGCTGATAAAGCGGTTTCGATCTTTGAAATAA
GCGTCACTCACACGCACGCAGAGAGTAAAGTAACGCACACAGATACACGTCGACACACAGATACACGCAT
ACGAACGCACGCTCCGCTGCTCTCTCTCATGAATATGCAACAATTTCTCTTTCTCTCTGCCAATATGAGA
CAGGCGGCACACAAATACACTCGCAAAAACGACTGCGCAGAATTGAGAAGGGGGCGTGGCCAGCTGTGGA
AAGGGATGCAGCGATGGCGTTGCCTACAGTTCGCTCTCTCCCTCGCACACTGCAGTTTCCGGTGGCCACA
AAACTTGTAGATACTTCAACCCGCACCCCCTCGACTTGTTTTGCGTTTTGGTTTTTTTGGGGTGGTTCCA
GAGTTATGGTTCGGAGTCTATATTGGCCACTCATTAAAATTTATGATTCGTACACAGTTGCGGGCTTATT
ATGCATATATTCTCCAATTTTTTTTCCGCGACTGCTCTCTTTGGCCAGACAATTTAGCAGATTAGTTGCA
GACAAACACACGCGCGTTCCCAGGAAGGGGCTGGGAAATATCCGCCATTAGCTTAATCATAAGCGTAATC
ATGGCGAAAATCTTCCGGTCATAAGCAGCGGAAATTCAGCAGACGGCGCTAAGTCTGGACTCTGGACTCC
GGAATCTGGAGTCGAGTATTCGGAGTCCGGGTCCGGGTCCGGGTCCGGATCCGGATTCCTACCTGGCCAA
CACCGGATGCCAAATGCTAATCATGGATGCTTAGGCATTGATCGTTCCAAAGAGGGGAAACTTTTTAGGC
ATGTTTAGACTTTAATGCGCGCCGCGGGAATTCTTAATGAAACCTCAAGTTCTCGCTGGGTTTTCCCCCA
GATGCTTCAGATTTTGAGGTCTCGATACTCGGACTCAAACTACCTGGACTCGACTCATAGCCGCTCAATG
TGTCCGGTTTTCCCCTGCCGATTTCGTAATGATGATGATGATGATGATTTCACGCGTGTCCTGCGGTTTC
TGTGGCTTATTAGTGATCTTCATTGGCTTACAAGCCGCAACCCGCTGGGAAGTGGGTGTTCCTGGGCATC
AGTGCTGCTGGCTTCTGGATGGGATCCGGATCGGGATGGTCGAAGATAAGTTGGGAGCGTGTCTGAGGTG
TGGATATTTGGCCTAAGTAATGATATGCTCGCTATGGTTTCCACGAAAGGAAAAGCTAATGGAAAAGTGT
TCAGAGTAAGTAGTTGGCTAAGAACTGGATCCTAAAGATCTGAGACTTATCATTTATCAATAAATCCTTT
TCTTAAACTTATATTTGATTTATAAGGTACATTAAAAAAATGTAAGCACATTGCTGAATTGGGTTAGCTG
AATACGTTAAGTGTAAATCTGAATCACAAACTTAATCCGCCCACCTTTCTGGACCAACGATTCACAGGCC
ACATTTGTTACCTGTTTTGGCCAGACCCCTGTACCATTTACAATTCGGCATTTTGCCCCGCTGGCGGCAA
TGCTTGAATTCATTCGTAAAACACCTTGCCCCTATAGTCATTCGCATTCAAAGTAGCAACCGACTGACGT
ATCTTTTTCTGGCCTGCTGGTCTAATGTTTATTTAATAAATATCCCACGCCATGTTGTTGCAACAAGACT
TTTGTTTATTTGCGAGAGAAGTACGCGACATATTCGAGACGTTGGCGAAATTCGATGGCTGAGTGGCGGT
GTAGCGGGGTGGGGTATGATTTTAGAGCGGAGCCGGAAAATTCGAAATGGAAATGGAAAACTCTTTGAAT
GGGCCATGATGTTTATGGCGAAATCTATATTTTTGTAAGCTACGCTCCGGTGTCCGGACAATTTGGTATG
GCTCGTCGTCTATGAAAACATTCGGGCAACTGGAAATCCTTGCGAAAAACGTTTTTAATTTTCGCATAAA
TTTAAAGTAAATACGAACAGACCGAGTGCAACAAACGGTTTTTAACAAATTGTTTGTTTTAACGCAAAGG
AAAACGTTTCGTCTCTCCGTGTGCGAAAATAAAAATGTTCAAATCATTTTATTTATTTATTTATTTATGC
AGGCTGTGCATCTTCGATTTGGGGTTTCGTGCGTCCTGTAGGCTGCGTTCAATCGCAAATGTATGTGGAT
GTACATACAGACATATATATATATATATCTGTCCTTTTGGCCAGGACCGGCAATCGGGTCCCTGCTATTC
GTATGTTTACTTGACGCGCAAATCCTCTTACGGAGGTTCGTCCTCGGAGTCCTTCGTCCTTTTTGTGGTT
TTTCGGTTCTTGTGCAGTTCAATTCGAGGCGGAACGAAACGGACAATTGCATGTTTTGATTGCCGCCTGC
AATTGTCCTGTTCGCTCCGGTCCAGCCTCGTCCTGGCGATCCTTGCGGTCCTGTGCGCTGGCTCGCCAGT
TTGCGGTTGCTGGCTGCTGTGCACTTGTGACAATATTTTCATAATTTTTGCATTTTTTTTTCGCTCATCG
CCAACGGTAGGTGCGTGTGTAAACATTAACTTTTCAAGAAGATTTAATCCCGATTATCCATTGACTGTGA
AATTTTTCACTCAAAACTTCTCAGTGTGTTTCCGTACTTGTGTTTGTCTTTGGCTTTTCGGCTGTGACTC
AGCCGCAATCCCATTGCGTTTTTCACTGGCCAGCTTTGTCTCCGCATATCCCTGGATTGTCCCGCGTCTC
GTCCTGCGAGATAATGAACAGCGGCGACGACTTCTTGATGCGATTGCTCCTGCCCTTCGCCTGGCAGGAC
AATGGGCACTGCCTGCGTCCTGCCCAGCTACGACTTGAGTCCATTTGACTCTGTGCTGGATTTTAATTTG
TTCATAAAGGTGAGACAATTAACTGAATAATTGGATTGTTGCTTTGCGGACAATGCCACTGAGCTGAGCT
GGCCCAAGGAATTCGGTTTACCAAGCTGGTTAGTTTCTGAAAGGCGCTGCATAATTATCCTTGGCTTGTG
CCTCAATTAAGGTTTCGTTATCCGATGTTTACCGACATAAATTTATTTTTTAATAAGCCTACAACTATCA
AAAAATATAGGAATGTACATTATGACGAATTTTAAAGCCAGAGATGGTTTTGGAGTATTAGAGTTAGAGA
ACTAGTGTTCCTTGAATATCAAATACTTGAAAATCAGCTAAATCGGGTCCTATCTCTGGCGTTATTGGAA
TATCAATCCTTTAGCTCTTAAAGTTCCCGAGATATCGACTTTCATACGTAGAAACGAACGCACGGCCAGG
TCTACTCGGCTAGTGAGCCTTATCTTCGAATCTAAGTTCTCAGCACTTTTCAACCAATATGGTACACCCA
TTTCAATTCGAGGAGTAAAGAAAATAATCCCATAAGATTTCACATCCTGTTATTGCCTATCAGAGGCCGT
TACTCTAAAAAGAAGTCTATACTACACTTTCTACACCATATAACTACATCAATCGATTAATGAAGATACG
GATTTTTGCAGATATGTGTTTTCAAATATATTTAGTACTGAAACCCAATATGAAATGCACCACATTATAT
CAAAAGAACATATTTAATTCCGTGGAGGATTCACTGCTGCAACAGCTTCCTTCTGGTCCATTGCTTTGGT
AATCCGCTTAGTTTACGGCGATAGATCAGGGTCAGACATCGCTAAACTTTTTGCGTTGTCGTGGTGAATC
AATGTTCCGGATTCCGAGATCGTGTAACTTTGGCAGTAGCTCCAACATATCGTTCACTTAAAGAAGCTAG
AAAATCTAATACGTTGAGCACTTCTGATTCTGGATTAGGTAATACCTTCGTAATAATAATCTAATTATAA
AATAATAATAATAATTATAATAATAATAATAAATAATAAATAAATAAGAAATTATTAGTTCTAAATTAGC
TATTCTATTGGATATTTTTTTGCACAGTACAGAATAAAACTTATGCAGAAAAAACTTACTTACGAAGGCA
ATTAATTTTGTGTCAGGAGGAATCCTCGGACTTGACCAGCTAAAGCACATGGATATCCAGGTGGTACAAA
TAGTCCGATGGCTCAGCTTCCACGTGGGAGCTCAACCATTTTGCAGTTTTGTAAACGAGATTTCAGACAT
TATTTTCAATTTAGTAGAGCTAGTTCTTACCCTTCAGTAGATACTGCTGAGAAGTTTTTTTCTTCATTTT
TAAAGTGGCATTTGTTTCTTATTCCCTACGATGAAGTCTGAAATTTTCTTTGAAGAAGTTTAATGTATTT
TACATGTTGTGCCTTACATCCAGCTATTGTTCTGATAAGAACTTATTTTCCCATGTACGTATTTCTTTTC
CTTTGTTTCCATGCGTTCCACAATTCATCACCACATAGTTTTTTTGAAGCCTTTGTCGAAAAGCTTTATT
TTGAAGTTCACCAAGAAATAATACGTTTTTAGTGGCGACACCTACCGCCTTCTTTCATGACTATTTAGAA
TGGCAGCTCCCGAGATGTGTTGAGCTCAGGATGGCAACTACCCTCTTGTGTATATGTCGGTATGGCAGCT
CCAATGGGCTTGTAATTTTTATACCGGTTACTTGTAGAGTAGTCGGTATGGCAGCTCCAATGGGTTTGTT
GTAATTGTTATACCGGTTACTTGTAGAGTAAAAGCAAAGACACTAGAATACTTTGGTAAGAGAGTATACC
AGATTCGTTGAACATAATATAACAGGTATAAGAGCGTTTCCGACTATATGAAGTATATATGTATGTATAT
TCTTGATCAGGCTCAATAGCCGGGGCAACCTGACCATGTCCGTTTGGCTGTCCGTCCCTAAGAACGTCGG
TTTCCTGACCTTACCACGCCCCCTCTAACGCCTACAAATCGCCAAAAACTGTCACGCACACAATAAAAAA
TTGTTTGGATTTTTGCATTTAATTATTTGTCTCGTCTATTTCAATATGTATTCATAAGTCATTTCGGCCA
CTCTCACTCTAACGCCTTTTAAATATTTGGTTTTTTTATAATTCAACCAGTTATTGAAAATGAAATCGTT
GTTTTGTTAATTTTTATCATAAATTGATCTTATTTCGGTAAACCACTATTTTAATATATAAGTTCTGCTA
CATGCTAAAACAATCTATCTTTCTTATTTCTATTGTATAATTTCTCTTGAGAATTGTCATCAACATGACA
AATTGTAATCCATTGATTGATGTAGAAGACGGCTTGGCACTCAACTGGTGCGCTTTGTCCGATGCGTACT
GACGTCCACTGTAATTACTGTCGTCTTCTCCAAAGTTTCATTTACATTCCATTTACAATTAGCAAAACTG
AGAACAAAAATTCACAAGTTGTCATTCCCGTACCAAAACTGTAATTAAATTTAATTTAGGAATCAATTAT
TTATTATCTTACCGAGTCGGAACTCGAATGTGTTTTTCTAGATATAGCTTAAGTAAAACCCTTAAAAAGT
AGTAAAAACAGTTATTACTCCGTGTTCGCTGAAATAAGGCGATCCAGACTATGTTTAAATCGAAAGC

>2L:3610319..3611903 species=Dmel;strand='+';loc=2L:3610319..3611903;
AAGGCTTCGTTCAAAGGCAATTTGCAATTTCATGGCGAAAACAGACCAACTATAGCCACTGCTATGAGGT
AAAGGAAAAAACAATTTCAGTTATTGGAAACGCTTCCAACGAACTGGGCAACAACAACCATTTCGCAACC
TCGATTTCGCTGGCAAAACGCCAAAAAGTCGCTAAAATTGTTCAAGTCCTTGGGATTCGCCTGATAATTA
GGTAAATCTATTGGGATCTCTTACCCAGCCGTTGACGAAGGGATGTGCAGGAGTCAAGGCTGTCGACGAA
AAGGAAGAAGACGGGTGCACGCGGCATTGTTGCGATTTGAATTGCTTGCGAAAAGTATCTAAACACACCA
TAAACGCGTCACGCCCGCGACTCCGCGAATCGTAAACCCAAGGACACCATGGCCCTAAGTTGCCGCGACC
AAAACCAAAACGCTGGCTCGTCGGAAAAAGGGGTGTACCCTTTACTAGCGTAATTAAAGGGGTGTGGGCG
GGTGAGTTTCGGGCCGGGGCAACCAGGTAGCCAGGATGCCATCGGTATTGTCGCTGGCATCGTAAAACCG
GTATCCTAGAAAACCTAACCCTAAACGTTACCCTGAACTGGACTTTGGCTTCGGGGCCATTGTCTTTCGC
ATTGCGGTGGGCGCGTCGCACTTTTACTCCTTCCCGAAACGAGGTACCTATGTTTCACCAGATATTCCCT
CGCTCACGCACGACCATCGTACCTGGAAGACCCTATCGCTATCGCGGACAAAAGGAGTAGCTAAGGGATT
TGTGAACTTGGACCGAGTATCCTTCGAGCATTTGCACATTCCATGTTCGCGTCCTTGTCTGTTTACGTCT
CGCATTTTGAGTGTAGCGAATCCAGGAAGGGTTGATCCGCAAAAGGGTTGCACTTTATTTGGCAAAATAA
TTAGATTGATCCGGAGGGCAGTTGACTTCTCTGGTCATATTAGTGCTGCGCAAGGCAACTCCCCCACAAC
AAACCCGCGATTCCTGCGATTTCCTGTAGCGAATCCAACGAGCTTAGGGCTGAGTTCGGTTTTTGGTGAG
CAACTCCCCGCACGGCCAATCCTTTCCTGTATTTGTCAAAATAATTAGATAAATCCTTTCACGGACTGGT
AAACAAATTCGGGCTATGATTACCACACAAGTGTAAGCCGAAGTTCGATGTAATTTAATTTAAGGATTCG
TATATCTACAAGATAAATTATCTATTGAATATACACTCGAAATTCTACAAGACTAGCTAATAAAAATATC
ATATCTTACCATTTTCTGGTTATTTGGATTGTTTCAGCAAATTTGATTTCCATCCGAATCCATGACTCAC
CTTGCGAAACTCCTCCCCCATCGATTTCGATATCGGCGCTTTGTGGGCTGTCAGCTACCTAAAAAAAACA
CCTCGTTCCCCGGCTGGCTTATCGATCGGGCGGCAGTCACCATCATGCCATCATATCATCCCATTCCCAT
CCCCATAACAGCTCCACCGCGATTGCGTCGCTGTTTGTCGTATGGTAATAAACGGAGTCGGAGCCAACCC
CGTATTTTGATAAGGGCCACGAAAATGTCGCAAAAACAGAATGAG

>3L:21460925..21467723 species=Dmel;strand='+';loc=3L:21460925..21467723;
CCTCAACCGCATCCACACCCACACCCGCACCCGAACTCGGCTGCAGTCGCAGTAGGAGCTGGCGCTAGGT
AGTCCAGTTCGGGTGTCTGTTTTATAGCCCAAGATCTCCGTTATTCGACGCATTTACCACCTCCGTGGGC
GATAAATCTGCAGTGCACCCGTGGCGCAATGAACTCACCCCGGCAACTCCTCCACTCCACTCCTCCTCGG
ATCCGTTCCAATGCACCCACTCCTCCGCCTCCGCCACCGCCTCCGCCTCCGCCTCATCCTCCTCATTTTC
AGCTTCAGTCGCTGCGGCTTGTTTAGCTCGCTGGCGACCATAAATACCTTGGCGCCAGTGGAGAATGACG
ATGGTATAGCCCAGTTGGGTCCTTTGGCATGGGGACCTTTTGACAATAGTCCGGGTCCACTTGAGATCGG
CTCATTAAGCCTTTCAGCTGGTCAAGTGGTCCGCCTCCTTCTCGCTTCTTCCTCCTTCATTAGATCCAAG
TACACCTGTTGCCCAATTTGAATGCCGTTGTCCGGGCCAGTGGTGTTTGTTTGGCTATTTTTTTTTAGTC
TAAGGTGGGATCGAAAAATAAAACAATAATCGCCTTACTTTATCAAGAAGAATGTGGACACTTCTCCTAC
CTACTGTCATATTAATAAGCTAATTATATTTATATCGGGATGCAAAAGACGTACTTTTAAGAAGATATTT
GTATTTAAAGTTTTATATGTACAAATTATTTTTTGTTGGCAATTTAGTTTGAAAAATTCTCCTAAAAATT
TATTTTAAATTTTTAAAGACTCTCAGTACTTTGATGTATACAATACTCTATGTGCTTTAATAATTGATAT
GAGTATCTTTCATTTTATAGGGGAGAACTCTTTTCCAGGAGTGATTCTTGTTATTATTCTCATTTCATTA
TATTTGAATTCAATATTGAATTCCAAATTCATACCGATCAGCACTGATTACTGACCATTAATCGGTGGGG
TTTTTGACGACGCTCTGGCGGCTGTCGTGTGGAGCGGGCTTCCGTCGAAAGCTCTTGAAATTACACACGA
TATCGGGCGGTAATTATGCATGCATTTATGTTATTGTTAATTGTTTAAACAATACACCTCTCTCAGCTCG
ATTGTTTAACGTGTGCTGTTTGCGTGTGGGGATGGTGGGGGTTTTGGGTTACGAAACGGATCGGATCGGA
TCGGATCGGAATCGGAATTGGAAATGGAAAATCCAACCCCACGATCGGATTCGTTGAATGGTCACTGTTC
ATTCATGGATTTTGCAGAAGGGCGTGGGTGTGAATGATTCCAAACGACTGGTCCGTTCGATTCATGGAAA
ATAGTCCATAGACAGGCGGAATAAAATGTGCCCCACCCCGCCAGGCCAATTATATAACCTGATTGCAGTC
ACTTACAGCGCCTTTTCCCCCATCATCATAATTACACAAAATTCTCGAAAATAAAAGGAGAGAAAGGAAA
GGAAAGCTTTTGCAATTGATTTATGGCCACTTCCCAGGAAATTGTCGACTAAATGTCTGGCCAGGCAACA
GATGGAATGGGTTAACGAGGAGGAGGGGTGGCTGCCACATCTTTTTCTGCTATCCCCCAACAGGAATGCC
AAACTGGGAGTTGTTTCCGTGATTTACACGCCAACGAAATTAGAAAATAAACAATGGATTTTAGTATTGC
CGGCTGCGGATTTAAGGCTGAAATTGATTATTTGACTTTTGGCCTAAGACGATGTCGGCCCGGGCACTTT
GATAGTGCTGAATGCGCGAAAAAAAAAACCAAAACAAAAAAAAGAAAAAGTCTTTGGGGAAAGGGGTTAA
TATACTATTCGCAATTCTCGTTACTCCCCGATTTTATTTATTTTCTTATGTCGCGTCAACTGTTTGCCAA
CTTCGGCGGCAGCATCAAATGGCCCAAAAAACAAGGCGCAAGTAAAGAGAACATTCGAAGCCCGGCTGAC
GCATAAACATCGCTCCCAATCGCGTCGATCTGAATGTGAATTTGGATGAGAAAACGAATCCAAATGATGG
TGATGTATCCAAAGTGACATCAAAGCCAAAAAAGCCTGATAAGCCAAATAAACCAAGCATCAGCACAGAT
AATCAATGCGATAACTTGATTTCTGAAAGGGGGGACCATCAGTGGTGGCCACTCAGCCTTTTTATGGTCA
TTTTTTCCACGAAAGTGAGTGAAAATTCCCAGGAATGCCATTAACCTTAATTCTATTTATGATTTGGCAA
GTGAAAATATAAGTGAAGAAACATATATGCGCAAATGGTGTTTGTAATCATTCGTTTATTCATAGTGGAA
AGATTTTATTCTAGCGCATAATTTGCAGATATGAAATAATTTGCACTTATGTACAATAATTTGGTACATT
AACATTTTTCATAGGATGTATATTATCAAATATATCTGATAATAAGTATTTTTTGAGCCCACCTATAGAT
GATCCTGAACTCCCATTTAATGGCTCGTTGATCTCCTTTTGCTGGCGTCGCCCGCAGAATGACTGATCCA
TTGATGCAGCCATCAGGGATCGGAGATCAAAGCGTTCCAGGCCCACAGTCAATCAACATCTCCCCCAGTT
GCAAGATCGCGCAGCAACCTAGACGGCCAATAAATTCCGCACTCCTCGCCGGAGCAACTGCCCCAGAGAT
TTTTCCATTTCTGGCTGCATGGGTAATTTACTCAAATGTCGACGCCTGGCGCTGACTTTCGCGATTTTTA
TTTTGTGTTTCTAGTTTTTTGCTCAAATCGATCATAAATTAATTTGGAAAATTGCTGCCTAAGGCCGCCG
CCTGCCGCTGGCCAACTCCAAAGTCAATTCTGCGTATTTATAACGCAATAAAACTTCAAAAGTGTTCGAA
AACATACGCTCTCAAAGTTTGTTTAATGCCATAAAAACGCAGTTGCCTTTATTGTTGTTATTGTCGTTGC
CATTCTGTATTAGCAGACATCGGACGAGGGCACTAAAATCCGGCTATAGCTTTATTGCCTGCCCAGAGGG
CCAAAGGGCCGAAAGGGAAGCGGAAGTTTACTCTATGAGTCCGTGGAGTAAAAGGAGCTCCTACAAACTC
CAAAAGTTCAATTGATTCCGCGAAGAGCAAACAATCAATCTGAATTCGATCGTAATATTTGGAATCTGGT
CGCTTTCCCTATTCCAAAATGTCGTAAACTCCACTTTGGGTCTCTCTAATCACATTTTCTCTACACTTTT
CATTTTATTTATAATGTATCCCTTCGTTTAACTTAATTTTACTTGAATTGCGTAGATAATATTTTTTGGA
TGATTATTTAACATTTTTGTTAATCATAATAAATATATACCTATTCATATCAAAAGGTACAATGAAAGGT
GTACATTTAGTAGTTTTCTTGCTTTTTATTTATATTTCACTTAATAGATGTTGATGGCTTCCTTCTTTGG
CTAGATTACATTCTTGCCACAGTTTTCTCAGTGTGATTTCAGCATTTTCTCGCTGTAAAAACGCACGGAA
ACTGTGTTCATTAATTTGTGTGCCTTTTTTCCCACACCCAATTACAAATGTCATCCGCCAAGTGGGTGCT
GCAAGTGAGTATGGTTATTAAACCGGCCAGATATGAATTTACTTTAGAGCCATTGTCTATTATGGCCTGG
TTAATTGCGGCGACAGCTGGCAAAACAACGCCAAACCGTGCAAGAACAACAACATCATCATCATCACCAT
CGCCATCATTGAAAAAGCGAAGTTGTTGTCACCGCGGCAATTGAGCGTCGACCACTGGAATTTATTGTTA
TAACGGGGCAATGATAACAGGTCATCAACACAACTGGCCAGGTAAATAAATATCAAGGGGGTCAGGGGTT
GTATAGGAAACATACACACACAAACATACATAGGTGTGAATGGTGGAGGGAGGTGGCGCTGAAAAGTCCG
AAAAATAGGCAGCGTTAATTACAAAGGATCTCCCGCGGGGCCAAGTCATAGTCGTAGAATAGATACATTG
TAACCGGTGGATACGAAAATCCTTGTGACTGCAGCACATTTGGCAGCTGGCCGGCTAATACTTGCATTTA
ATTAGGCTTGCAACAATATTTATGTAAATCGGGCTGGTTGCGCGATGAGCCACAGAGACAGCTGTCAATA
TTTGTGAGCGGCACGAACGACAACCATTCCGAAAACCATTCCGCCCGTTTTAGCTCGATTGGATTATTGG
GCATTTGGCATTGTTGTCCTGCGAGTTTCCCTGCCTGTGTGTGTGCGTATCGGTGTGTGTGTGTGTGTGT
GTGTGTGTATGTGGGCGCGTCCTTATCGCTAAGCAAACAGTGCAACATTTTGTCGCCATCGCATTTATTT
TTCTTGTCCTCCGCCTGGCGTTGCGCTACAGAGGATTCCCTATTCCCTATTCCCGATTCCCGAATCCCAA
TTCCGATTCAGTTTTGTAAATTCTGGACCACCCGCGCAATCAGCGACGGCTGCACTCCAAGCAAACATAC
AGCCACTTTTCCATCCAGACTCTTTTTGTTTTCGCATTTAATTTTGTTGCTTTTCACACCGAATGGAGAC
TCCGGATGGCATCGAATGGCAGTTTTGCTGTCAACCGCCCAGCCGACTGTATTTGCTGCCAAAAGTGCTG
AATTTGCATACCAAACTCGTTCCCCTACCGATCAGCCAAATATTCAGATTGAAAATATTGAGCTTTTGGA
TACGAATAGCCTAGTTTATTGAGATAGGAGATGCCCCTTTTTGGCTGCCAGTATTTGGGGATATGTGAAC
ATTCTAATCCATTCCAATAATTAAATGTAAATAATAATATTAATGATCAAGAATTTAAACATTTTTCGGT
ACGCTACAAATCCTTTTCTTTCATCTCTTAAATGTAGTTTGCTTTTAATGGTGGTTCCAACTATAAATAT
TTTTTGTTACATTTTCCAGTTTGAATTGGCAGATACAACCAATATCGCTGCCCATTTGATTTTGAAAATT
TCAACCATCTGACCAAAAATCAAGCCCTTCATGCTCAGTGGAGTCTTCCATTCGAAGATTACTTTCAGGC
CTACTACAGTCTTTGGCACACTTTTGGCTGGCACTCGAGCGCCATTCACATGCCACCCAGCCAGGTATTC
CATTGTTGGGGCTACGAACAGCTAGCCAAACCTATTGACTGACTGGCGTTCGAGCGGTGTCCGCCATTGA
AAGCAGCCGTCCCAGCTGCGAAGCACCTGAGCGGAGATTGGGCCACAAATCGAGAGCCATACAGATACAC
ACATGACCAGATTTCTTCCCCGAGTGCGATCTCAATGCCGCGGTGGCGCCAAGCGGCGCTCACTCAAGTG
ACAATGTCGTCGAGCAGCCTTTATTGGAATAAATCCAAAGCCGAGTTCCGAGACGAGACCATGACCAGCT
GCCCATCGTCATCGCCAAGTTAACAGCGTATTTTGGCCATCAATCAGTGGCGCTTCATCTGCCGATCTTT
GGCGTTGGTTGGGTAACTGGTTACTTCGCTGGCTAATAAGCTCAACATACTGATTTATTCGCACTCACTC
ACGCTGCGCAGGCTGGTGTTTTACTTTCTACCAATTTGTGGCAATTGTCTGGCAATTAGGAGCAGCTACA
GTGTTCCCTGTGGGGGCACAGTTTTCTTAACTAAAGATTTGTAATTTGTTGGCCATTGTTGGACGGCAAC
CTTAGAGAAAGCTAACATTTTCGTTTATAAATGACACTTTTAGGGGGGAATAATAATATAATTCTTCTGG
ATACAATACGATCTTGTCAGTTGCCATAAAGTGGCTTAAAGGATCCTCAATTTCAAGTTTTTAAGCAGAA
AGAAGCTCAGACTACACAATCTAACAGTGAATATAATATTATAAATACTAAAGTTACCCTTTTTTGTAAA
TACCTTTCGATAGCTAGTCGTGCATATGAAGCATACAATTTCCTGGAAATTTTCATTTATTATTCCAAAA
GGTCGAATGCATAATTATTTCCACTGAAAGGGGGGAAGTGTTTTCTATCCGATCGCTTGACAAACGACAT
ATGTCCACGTTTGCAAGTCCATCGGAACTGCAGCCAACTGATCGAGTGAGTCCAAATGATATGATACGGC
TACCCAGAAAGCCATCTTCCAGTGACAATTGGCCAGTTGAGTCATGCATTCGGGGCTCGAAACGGACACG
CCTTGAATAATTATTTATCTAGGAATTCTGCGTGCGGGCTATCCAGTTTCGGGGTAAAAAGTCTGTTTTG
CCAGCCAAATGCTCAATGGCCAGATGGAATAGCGAAAGTCGCTCCGAATATGAAGGGGCCAAATAAAACA
CACGATTTGAGATATTTTAACATATTTTCAATACACTTTTTGTTCGGCTCATATTGGTGGTACGCTAGTT
TTGATAGTTATGTTATAGCTACGATTTAGTTGTATAATTTATTATTGCTTACGTGGGCTAGGCTAGTGTA
CTAGGCGATGATAGATCGATCCGATGCGGTAGTTTTAGTTATTGACAAAATGCTCTAATTTAAGTTTATG
TTCTGTGTAGCAAAACCCCATCACAAATTGCGTAGCAGACAATTGGGACTATGCCTAAATTCGATAACAA
TTACGAGCTACAATTACAAATACAGTTAATACAATACAATACGTTAATGCGGTTGCTTAACAGCTATGTC
CCCCATTATTTCGTATACGGATAAATCGAAAACAAGTTGGAAACAAAAAGATCTGAGATAGCAGACTCTG
GACCCCGAGGGATCACCACCCCCAGGCTGTGTAGACTCGTTCTTGGGTATATTATATGGTGTATGTATTT
ACAGGAATA

>2L:12674634..12676145 species=Dmel;strand='+';loc=2L:12674634..12676145;
ATTTACATTTTTCCACCGACTCTAAAATGGTTGCGCAACGACATAAGGGTTAGATTTGCATAGATTGATT
CATAGATGGAAATCTTCTGATGGACAAAAAATGGAGTCGGTTGGTGTAGCGATGTCTGTCATTTAGTTTT
TATCAAAAATATTCAAATAAAGTAGTAAATAGTTTAAAATATGTAAAGCATTCCACAAACTATCACTTAA
TAAGCACTATGCCAGGATATTCTAATGTATAATAATATATTATAATAAGTATTTATGCTTTTAAAGCCAT
TGAAACTTTTCCAAGCTGTCAACCGTTGCAAGAAAAGGAACCCTCTCGAATTGTTCCCTCCAAAACTTGT
GAACTCTTTCCATCTGCTGATCCAAAAATAAAAAAAAACCGACTACATCTTGTACAAAAAACCCACAAAA
ATAGCGCGCCAAAAAAGTAGAAAGGAACCCGATTAAAGCGAGCGCAAATCGATGAGGCAACCTCAGCAAC
GGAAATCAATAGAGGAAGAGGAGCACAAAGCATCCTCTAAATGTCCTTTTACTTCCGCATTTGTAGCGCC
GCATCTTCTGCCCCTCGTGGATTATTTATTAACGTTTATTGATTTCGACTTGCCCAGCGGCAATCTGCCA
CAGAAAATCGCTGTCAATCGGCGCTGCAACCCTTCGCCAAAGACCAATAGTCTGATATTTCAACAGAAAA
TAATGAATTTTCTTCGCATTTTTTCGCCGCACAATGCCGAAGAAAATTTTTGTCCGTTTTTTCTGTCCGT
TTTTTTTTTTTTGGCAGAAACCCGAAGAAAACTGCAGAGCATCGACTCAAGGGTAAAAATTGAGGATCAC
TGTCAAAGATTACCCGAGATCTTCCACGGCTTAGCTCTAAGGTAAACTCACGAGGGGTTGCAACCCCTTG
GCCACGGCTACCTAAGGGTGAATGTACCCCAATAATGCGTAATTTTTTAAGGTAAAAATAGCACGAAATT
GAAAGAAATTCAAATTGAACAAAGGCCAAATTTTTTGGGTGATTTTTTGTGCGATTTTTTTGTCTTCGGG
GAGGGTGAGAAAAAAGGCACAGCAGAATTGCGGTTCCTTTTTTACTTGTATTCTTTGGGTGCCAGGACTC
TGATTAAGTACGGGATATCTAACGGAATTTTCGCAAAATTTTCTCACCATTTTTTGGGCACAGAACTATT
GATTTATGTGCCCGCTTTTAACCCATTTTGGATGAAGAAAATTACATGTTTTTCAAGAAAACCGTTACTT
TTGGGATATTTCAAGAGGTACAAAATATTGTAGGTTTTGTGTTCCTTTAAGATTGAAAAACGGTGTTAAT
ATGACTATTTCACACATAAATTTGCATAAACTAAACTCCGCTTTAGTTCTTTAACTAAAATGCCAACTAA
TGCCCATAAACCCCATGCAGAAGCCACACAAAAGGACGAAAGCTGTGAACCCCAAATGGAAATGCTGCCC
CAACCAAAGAATTTCCCTCCCCAATTTCCCTATCCAAAATGT

>2R:4123174..4125099 species=Dmel;strand='+';loc=2R:4123174..4125099;
TTCTTCGAGCCACGAGAACAATGGACTTGGCCCGGACAATGGTCGGCGCTAAGAAATAGTGACTTTTCAG
GGGCGCACGGGTTTTCCTCTGGCTTCTAGCGGGCCCTAATTGCTGGCAAGCATCTTACATAATATTGAAG
AAGATGCGTCTCCGAATGGATTTCGTATGGAGTGTGCCTGATGCGAAACAGCTGCTCAAGATCTCAAAAC
TATGAACACGAGGAAGGGTTGCGGGGAGATTAGGTGGGATTTGTTCGCTGTAAAGATTTGCGGTTGCAGT
TGCGGTGGCACATTTCAAGACCTAACATCTGTCGTAAAAAACATCTAGTTTCGAAGCCCCCAGCCAAAAA
TGAAATGTATTTAGCATTGATGAATACGATAATAGAAAATCAACTTTTTAGTGCTATAAAAAAGTAGTGC
TATAAAAAAGTACGAAAGTACATACGCGTATGTTTTTAATCGTTAAAGATGCACCCAAAAAAGCAATATA
AAATTAGTTTAAGGAAGCTAAAGTAAATATACATATAAATAGACTTAATGAATAAAATCGACTTTCTCCT
TATATTTTGGGTTAATCAAATGGTTTCGGATGGTCATAAATGTTAAATGTATTAATAAAGCTTAAAATAA
AGTTTGATAAAGAATGAAAAAGAATTCATTAAATAACTTTTTAGAACAAAAAATATGTATTGAGATCATA
AAATGCAATCGACAATCAAATTAGTAAGAATAACAAGAAACAAGGGGATCTCTAGCCACAAAATTCCACA
GAACTTCCCTCGATTTACCTTTTCCCTTGACGACAACAACTGTAAATCCTCCAATAAGTACAGTCATCCC
CTAGGGTAAAAATCGAGCCACCGCGAGTCATATCAATTCATAAATGCATATTAATTCCGATAGAGGCTAA
AATTAAAACAGGAGTCGCTTTGGAATAATGTGAGAAAAAAACTTTCTCACGATCACCTTGTTGTCGCGCA
GACGGCGTTTGGTGGAAATCCACGTGCAAAAGGGGGAAGTTCGGAAGCAAGGAAGGCTGGATGGTAGGAA
GGAAGGAAACCACCACCACCAAGCAGGCGGAGTAGGACGCAGGACCCTCTTAATGGTGGTGGTTAGTACC
TCCCTCTCCCCCTCCCCCTCTACCAGTGACGATCGCCAGAAGTGCATGAGAATTTAAATTACAAACAAAC
CGAAACGCAGAGCGCACAATCAACGGGCTTTGTCCGTGTGCGTGTATGCATCGGCATGCGATGACGCGTA
GAGGGTGGGGTAGAGAGGGTGCCAGGACGAGGCGTGTGTGGGAACTTTCGACGAGGACACTCGAGCATGA
AGCGGGTCAAACGACAGAGGCCAGTTATTATCCAGCTCCTTTTTATGGCACTTCTCACACGCCCACAAGG
GGCGTTAGTTAGCTCACTAACCTCTTTCCAAACAGAGTCGAATGGAATTATAGCAAGTGTGAGAGAGAAG
CGAAAGTCGAGTTCTCAGCGTCACAATAACAACACCCACGCGACAGAAGCATCTTTAGTTCTCAGCGAGA
GAGATAAGCTCAGCTTCCTCTTCTTCTTTCTCTGCTCCTTCTGCTGCTCTCACGGGCATGCGCAACATTG
CAACAAAAATTAAAGGGAACCCGTAACCACAAAAGTCATGGGCGTAGTGAACAATTTTATTTAAAAACCC
GTTATGGTGTACCATAGAAATTAATTCCCTATAAAAATGGACAAACATAAACTGAAAATGTTTTAAAATA
AATATAGTTCGATATGTAGTCAAAAAACCCCTCAGTAATCCACCCCTGCTTAAGGCAAAAGTCAAAGTCA
TCTAGACGGATAATTTCTTCCTGTGCATCAGCGGGCGATTGTAATGCGATCCGTGGCCACTCCAGTGCAG
TCATTCAGGCCAGAAATCTGGAATCCCAAGTGCTGG

>2L:12682549..12683749 species=Dmel;strand='+';loc=2L:12682549..12683749;
TTAGTTCAACGAAAGTGGTTATGAGTAAATAGGGAACTTAATAAATCGATTTAAAGGGCACCGAATATTT
TGTAACAAATTTTAACATTTAATATTGAAATGAAAGTGGTTTTACTCGTATTTAGATAAACAGCTTGAGA
TATTCAAGGATAATTGGATTGCCAAACTCTGCCCCTCAATCACATCATTCAGTGCACTTTTCCAATTTTT
GATTGTATCTTTCCGATAAATCGAAACGCACTTCACATTCCCTTTTATGTGATATAGGGAAAATCAACCC
CTAAAAACTGCATGCAAAAGGAGTACCCAGAATTTGGAGTTTTCGAATAGAGGCAACACTTCATTTGTCA
GTGGAAACATTCACACATTGCCATTGTGGCTGAACGACGAACTTGCATTCACCATGCAGTCCTCATCAGC
AGGATAACACATCTGCTCCGGGGACAGACAAAGCGGCATCACCTGGTATTGGGTTTCGAAAAAATCGAGT
TTCGATGCTCGTGGATCGCTCGCTGCAGGCGCATTCCACTTACAAAGGATCACAACAGTGTTTCTTTGCC
TTGATTTGAACTTGCTCCCGAGGCTTCTTGACTTTACTCCTTTCTTTCATTTTCTTTTTTTTTTTTTTTG
AAGCCAAACAATGCAACTTGGAACCCTTTTTTCTAGCTGGTCCAAATCTCCACCCAATGGCAAGTTGCAT
TCGGTTCTAATCCGCAACTCGTGCAACTCGAAATTGTAACGAATTTTAAATTTGCAACTGCGCTGCCAGA
AGGAGGGTTGAAAAATCATTCCGAAAAGGGTGACAATTTTTGACTACGCCTAACCCTTGGATGATTTTCA
TTTCTGACTGGTTCCAATAGATTTTCAATGGCTAATTTTATTGCGGCGTATTCAACTTTCGCCGTTCTAC
ATAAAGGGAGTCATAAAAACAGCTGCCCACATGCAATTTATTTTGCAAAGTTCAAACGCCCGCATTCGAT
ATATGTATGTTTTCCTTTTGAAATATTTCCTAATCCGCCGAATCGAGTTTAACATGGGGTTGAATCCGCT
TAAAACTATCAATTCTCTTTTTTTTCGAAATCGGTTTAACATTTTTTACAGTTTAGACAAATGTTCGAAA
GTTGATTTTTAATGGAGGATCGAAATAGCGAAAGGTTTTTTTTTGTTGGCTATAAATATGAAGGAGAAGC
TTTTATTTGAT

>2R:4119103..4122072 species=Dmel;strand='+';loc=2R:4119103..4122072;
CGTCTTTTTTCATCGCCTCCAGGATAAGGGACTTCAGTTCGTTGAGGCAGTGATTAATGCGAGCTCGGCG
ACGTTTCTCCATAATCGGTTTGTTGGTCTAGAAAAGAAAGGGAATCAATTAGTTTATTTCGTAGGAATTT
ATTTCAGTTTAAGGGATATCTTTGTTTATATAAAACAAGGGTTTCACTTGATTTTTAAAATTAATTTAAT
GCTTTACATTTTCTAAGCCATTAAAATGAAAAGGTTCAAAACGATCGAGGGTGCTAATAAACTCTGCTAT
TTTTTAGTTTGCGAGTCCAATTTCATCGCAAAAGAGCGAACTCACCTTTCTAAGTTCTGCTTTTGACAAT
CCATTGGGATTGGACATGCGTCCATTGGAGCCATAGCTGTCGCTATAGCCGTTGGAGCAGTCGAAATCGT
CGTCGGAATTAATATCGTTTTTGTAATCCATTTTGTAACGATTTTAATTTGTATATCCAAGTGGGAGATA
ATCCAAGATAGTTCGATTTCGATTTGGTCTTTTTCACAACACAATAACTTTGGTTCGAGTACGAAAATAG
TTATAACAATTATTGCACGTACTTCTTAGTAATGTCCGAACAACAAAAACTTAACAAGCGGTACGCGTTA
AAGATCGTTCTGGTTATCGAATCGTATAGAATAGTATTTTAAATGTTCATTCAAAGGAGAGCGGCAGACG
ACCGCGCTCGCGAGATGCCAAAAGGATACTGATCCTCCGAGTCCACGGGCACCAGCTAAAAACGAATCGG
GTCGAAGCCGAAACGAGTCCACGAGTGAAACCGAGGGACTCTCTTACCTGGCGACGCGGGCAGCGGCAGA
GGCAGAGCTGAGGCAGGTAGGCAGCCCAACGATCGCCGTCCGCAGACTGAGAACTTTTCACCGCAGCAGC
GCAGTTGCGCTCAATCGGAGAGTGAGTGAGTGCATAACCACCCCAAATCCAATGAGTTCACACTCGGAGT
GAGATTTAAGTGAGTATTTGAGTAGGTATTCCCAGGCAGGCAGAGTTGCCGAGTCAACGAATTGCGGATT
CCAGGGGATTAGTGAAAATAGGAGCTTAACTCAAGTAAACGAGACTAAGTCGAGCCTGATCGAGAAACAA
CACAACATTCGGTTAAGCCAAGTCATTAGCCTTTGGCTTGACGAAACCCACAAAATTTAGTTGATTTTAT
TGTAAAATACAGCAAGCATTGTATATTAAATAATTTTGAAGGAAATTAAGCATTAAAATCAATAACATAT
CATTAATGAATTTAAAGTTTATTACAATTTAACAAAAATTTATAACTGAATTTAATCTTCTAATTCGTGT
CGAAGCCGACTTAATACCCAATCTATTTGTTTTAGAATATTCATATATTTAGCAATAATTATACAAAGCT
ACTATAAATCTTATGAATATTATTACTTTACTTTTTTTTACTTTTTACTTGCTTATTACTTTTAATGAAT
TGATTAAAGCAATAGTTAACAAAAATATGAACTATATTCAGAGAATTAACAGCGATTCTTCTTTAGTACT
TGAAATTTGCTAAAGCAAAGCAAAAAATCTTTAGTTCCTTAAAAAATGTATCAAGTGAGATTTTCTATAA
GTTATCAGTGAGTAGCATTATTTGCGACAGATGTTCCGTTTGTGTCCGTTTCCCTTTTGGGTGGCTGGCT
GATGGCACATTTAGTCGCACAGATTTCACCCTTGGCAAGGACAAACTTGATCAATGCCCGGCGAATGATT
TGCAATTCATTAAGGAGAACTCCTTGGCAATTGTTCGGCGCAGCTGCCGCAACCCCCGTGACAACCCAAC
CCCCTTGCAAGGCGAAATCCTTAGTTTCAAATTCTTCGCTTTTGCCTGGTCGGCTCATCGGCAGAAGCGT
CTTAGGGGGTTGCTTGGGTTTCGGGACGGAATCGCGACTTGCAATGGATCGGAATCGGACCTGGATCGGT
CGTGGGTCTGGGACTGAGGGTCGGGGTCAATCATTACGGAGCTTACCTGGCTGGGCCAATTTTTATAGTC
GATCCCCGGCAGATTTTCCTTTTTCAGGCAAATTTATTACTTTACGATGTTGGCAGGATTACGACCAAAG
GAGTTGTCAATAACCACTGACGCGGGCCATGCGCCAGCTGACAGCTGACGTAGATCTACCTATGGACCGA
TTTGGGGAGTTTTGGGTGGGATCGTAAACGTATTGCGCCGCCTGGCAACCCTGGTTGTGCAAAGTGATCC
CTCGCGGCCTGAGCGTAAATCCCGTGTTGAGCAATAATCTGTGGCGATCATCCATCATGCACAAGCTCTG
CAGCACTGATCCGATGTCAACTTTCGTAAATTGAATAAATGCCACGGCTACGATTGACCAACTAAAACAT
CCACAGCAACTAAACCATGGGGTTCGGCTGAATTCTGCACTGATGAGCACATCACCCTGCTTAATGGCGA
TCACTTTGGCTCCTTTGAACGCCGCAAATTTGGCAAACATTTTCCCACGAAACCCGAAATAAGCACGATG
AGCTGGCAAAATGTAAAAGTGCCATGGGCCAGGGAGAAGAAACCTCAGAACCATCCGACATATGTGGATC
AATCGTCTGGCGAAACGTGCAGAGTCTGCAGAGCTTCTTCAGAAACTGAGAATTGAAATTCTATAACGAA
GAAACCAGTCAGAAATCAAAGTTCAATATCAGCCCCAAACGCCGCTGCTGCTGTGGCTTCTCCTCTTTCT
TTCTTTCCTTTTTTTTCTTATTCCCGGCCCAGGGATCAAGGTAAACGCCATTTAGTGTGGCACGATCGCT
GACGATCGGTAGCCAGGCTTGTATCTGTATCTGTCAGTCCTCCTTTTTGGGGCTTCCCGGGCTCGGATCC
TCGGTGCGTCGTTTCCAACGCACGATTTACACATTAAAACACTTTAATTTTTATTGTACACCCGGTCGGT
TGGGAGCTTCGATCTGTCGACCAGTGACGA

>3R:19167425..19170091 species=Dmel;strand='+';loc=3R:19167425..19170091;
CTAATAAGATTTTAATTTTATATAGTATAGTACTACGACTTTTATCGCAAAAGATTGATTCGCTTCTTGA
TACACAAATGCTATTCTTGGCTACGGTAAACGCCCCCAAGTCACCATATACATATATATACATATACTGT
ATATGTATCTCAAGCTACATCTGAGGAGTATCTTTGAGCACTGGCTGCCTAATTAGATACGTTATGCAAA
TGTGTAGATACTGTCGACACTGTCGTCGCATCGGTGACGATTCCAACCAAGTCCGTCTCCCTCGTTTGCG
TTCTTTGGCACTCGGTGTATGTGTGGCCAACAGTTATCTACCCGTCTTATCAGCCGTATATGTACGTACA
CATACATATGTAAATCGTTGGTATATATGCACATACATATATGTATGTACAAGTGGGTATGGGTTGAAGC
AATTCACGCTGATCTAACTGAACCAAAAATAACGAATGGAAAAGGGGAAAGAACGGATATATATTTAACT
TTCAAAGACTCTCAGTGGATTTTTCAAATGATATGGCGGTTATATCGCATTTGATTTGATTTCTTTGAGT
AATGAAATGAATAATAAAATGGTTTTGATTTGTATAAAGGAATACCCCGTTGCCTAGGGCAATATCGTCA
GGAAAAACTGTTGCATAAATTTCAGCTCGAGCTGTTGCGAAATCAATTTCGATTTGATTTGCTGATTTTC
GTCCGATCAACTGAAACGCCCAGCTGGTCCAGTTATGTATTCACGTTCACAAGAACCAGATTATAAGCAC
ATACAAGAATATATCAATGTATAAATACACATATATATCAATGTTTATAAATTGAGCGCACTAAAAACGA
ATTTAAGTTAATCAACATTTAAATGGATAATAAAATCAGCGAATGCAGTCCACAAAAAGTTGATTTATTT
CGCGCCTCCTAGTTTTTCTGCCGCCCCAAGTGCAATCAATTCAATGTAGAACAGCAATAACAGAAACCAC
AGCAGCATTACTAAATCTGCACACAATCTATATGCATTTTCAGCTGTGGATATATATATATATAGATCTC
GACTGCATATGATTTTGAATATGCCAGCAGTGCTGAGTGCACTTTTCACACGAAAATAATTCATTGACGC
ATAAAAGTGGCCAAGATAATTGGCAACTTTTGGCAAGTCCAATTGATTTTTGGCTTTGGCAAAAGGCAAA
TGCGAATATTTCAGTTCCTAGAGTCACTCGAAAAATGTTGGCAATAAAAAGTTAGCTAACATAATTGTGA
ATGAAATTAGTTTATTTTCCGAAGACAAGGAAAATAAGCGATCGTCGCAGCAATTACAATAATCGTAAAA
GCACATACTACGTAGATTAACTAAGTAAATAAGCCAGTGCGAATAACACTTGTGCCTCCAAGTGGCAGAG
ATTAATTTGGGTTTATTTAGTCAATTAATTAAAAGTGACTTGACAATTGTCCTTATCGATTCGCGAATTC
CACAGTTTTTTTTTTGAAACCAATCAATCATTCATATGAAAATAAATTCCTCAAATGCAGATAAGTCCAG
AGGGAAAATCGAGGAACAAATGCGTAAGTTTGAAAGTGGCACATTTTTCAAAAACCGCCTTCAAATCGCA
GCATTTCGAGCACCAAAAATCATTCGGCAGGGTGCCAAAAACGAGTCGCAATCGCTAAAACTATCTGAAC
AAAAAACCTTATCGCCCCGACACGTAGATAACCGAACCGAAAAAAAAAAATAAAATAAAATAAAATATTA
TATATACGTATGTATGAGGGAGAGCGAGGGCGACAACAAAAAACCACACGAATCGAATTGAAACGAAAAT
CGGAGCATATGTTTTCCCTGGAAAAGAGCAAAATTTTTTGGGTTGGCCCATAGTAAGTGGACCAAACGAG
TGGAAGATGTCTGGCAGTCCGAGTTTTTGATGTCTGGAGGAGAGTCTGGGCGCAGCAGATGCTTAAAGAA
CAGATTGTAAACGAATATGATCTTTTGATATGGTGCGCACTCCTCGGCCAGACGACAACGACAGCAACAA
CTAAAACACCAGCAGCGGCAACAAATAGGGGTGCAATTTTTCGATGTGTACGTAACGGTAGAATACACAT
TTAGTCGCTGCTCTTTTCTTTCCCAGCGCCTGGCCCTTTTTTCCTCGCGCTGAATGTAAAGAAGGGATCT
CCGATCCGCTGATGATCCTCGGGATGCCTGCCTGTGTACACATGTGTTGTTCTATCTGTCGCAGAACAGT
CCGAACTGCATGTGTGTGCGGAATATCTATGTGTGCGGAGTATCTGTGTGTGTGGCATATCTGTGCGAGT
GTGTCGTCTTGTCTTGTCATGGGATCGATCTTGATCTCGGCCTGTCTGCAGCAGGTTGATACTTTTAGCA
TCGGTCCGGGCACAGAATCCGAGTTTAACGTGGCATGGGGCAACGAACCAGCCCGTCGAACATCCACTGA
ACTGTAATTGTCTGTGGGTATTTATGGAAAAGGATCTTGAACTGGTCTTTCATTTCGGACCAGACGCTCG
AGGAGGGAAAGGGAGAGGAGCGGTTGGCGGTAGCTGGGCTCAATTATGATCCGACGATCGTCACACATCA
AATTATCGATTATGGCAATAATTTCTTATCATTCCCTTGTGTATTTTGCTCGCAAATTGGTTTTTTTTAA
ATAGCCC

>3R:9720384..9720888 species=Dmel;strand='+';loc=3R:9720384..9720888;
GCGGAGAACTGGAAACAGCTCAAGATCAACGCATGCAGGCCGACATATTTTAATTATAACTTTAATAAGC
CAACTCCACACGCACTCGTGATGAGCAGAAGAGGATTCGGACCCGGAGCCACCCTGGTTTTTGGGAAATC
TTGCACCTTTGCAGCACTCCCTGTCCCTGTACGTACACTTCATTATTTGCCACTTTGTATTTAAATCCGT
TTTGATCCTCTTGTATGTTTGTGGCTTAACTTTTGCCTCTTTCCGCTTCTGCAGCGACGCGAAGAATAGA
AAACTGGAAAATCTCTGGAGGAACACCCGCACGTAGCGGGGTTTCGGGACTCGGACCTCTTCTGACTTTT
GTAACAAGATCAACATGTGAGATCGGCAATCTGGCCAACCAACCAGTGGCTGAAATCAGCTGGCATTGTC
TTTTGAGCCCTGGGCTCCTTGGGATTGATTCCTCTGCTGATCCAGTTACCGTTTGTCGGCTTGTTTGGGC
CCGAAGTTCATATAT

>2L:12089891..12090492 species=Dmel;strand='+';loc=2L:12089891..12090492;
AGAAATATTCATATTCTGTATAATTATTGCTTAAGAATATATATTTTTCAGTACCTAAATGTATAAGAAT
GAAGAAGCTATAAATTAAATAATAAATAGTTAGTTAGTTGAAAGGGATTATCTTCCTGTGTATTGGGACG
TCACAGAGTCTGGCTGAATTTTCGCCGATCATGTAGGAAGTGTCCCAGGGGCAAAAAGGGGAGCCCCTGC
CACATACACCCACTTTCGAGAAACTCATTAGCCTGGGGCACAACAAACCCGGCAACTCGGGGCACAAACA
AACCAATCCCGAGCCCAATCGACTGCTAAACGCTGTCGGCACACATCTGAGAGACGGCGACGGAGGCCAA
CAAATTGATCATTAAACAGAAGGCGCAAATGTAGGCGCAACCCATCGTTGTCCAACAGAAGATCGTAGCA
TCGGAGCATCAGGTCGAGATCAAACACCTGGGCCCTCGACCTGGCGAAGAAAGTGACGAGGCTGCGACGT
CAACAAGATTAATTTGTTTTCCGGCCGGGTTCCATCTCCATCCAGAGTCACAGAGCCACATCCACATCCA
TATTTCCCAACTCAGCCGGCAACCTGTTGTCCAGTTCCCCGA

>3R:9723666..9724005 species=Dmel;strand='+';loc=3R:9723666..9724005;
TAGGTGTGTATACTATCTTGGGAACATACACGTTGGTAAATAGTTTGTTGCATTTTCTCCACTATCTATA
ACAACTAAATCTCAAGACCTCACTGTACAAAGGTCCTTGTATCGTTTTGATCTAATCGTACCATGTCGCC
TGCTCATAAATCCCGCTCGACCATCCGGATCTGGGCAAAACGATAATGACACACGAACAAAAGTGCCTGT
CAGCCAAAATATTACCAAAACGAAAGTGTCAACCAGCCAGGTCAAAGGAGGAGGGCCATCACGAGCAGGG
GAGTGGGGGGTACGTGGGGCAGCGCCGGTAAAAAGTCATAAACATTACGTTGATTTTATT

>2L:12090891..12092792 species=Dmel;strand='+';loc=2L:12090891..12092792;
GCTTAAAAAGTTTCTCATGATGTCCTACTTAGAAGTGGTTTTATGTTTTAGCAATCTATAATTTCTATGA
AACTTAATTGGGAGTAATTCCTAACCACTGTAATAAAAACTATTTGACCTGAGGAAGCCAAAAGCAGCTC
TTGAGCCACCAAATCGATTGGGAAACATAAAACATATATGTGCTGCAGTTCACGATAAAAAAAAAGCAGG
GCATGGCGAATTGGGAGGCTGCAACCGAAACGCACACTTAATTTCCGCTTAATCAAACAGAACAGCGACT
GGGGGGGCACAGACAGAGCAACCCACATCATCTGGAGTCGGCTACCCTTCGACCCAATCCTCTAGAGGAA
AACGTATGGCAGACGCAAGGGCTCATTTGCATGGCCACTTTGATGGAGAGCGATGGGTGTCGGAGCATGA
AGAGCTCGCCCCATTGCGCAATGGTTGATGGTGGATGTTGTATGTTGGATGGTGGATGTGGGTGTCTTGT
CTTTCGGGAAGCTGCCAGCAGTTGACTTCTCCAGTTCTTCTTTTCGGGGCAGGATTTCAAAGGAAAAGTG
AGCGTTTTCCAGGAATGACTGGGAGCCTTGTAATCGCAATTACCATGGCCAAAATATCAAAAGATAATGC
CATCCTGGCCAGACACAAAAATATGTCGAAACATATATAAATATCTTATATTTTGTGATACTTGAATGAT
TAATACAAGGTGTACTAAAGCTACAAGTTATTTTGAATGTAATGTAACATTCAGATTTCTAGAATCAGAG
TTTAATTTAATTAGTATAATTTTTTTATTTTAAAGAACTTTTATTCCTTTTATATTACATATATATTACA
TATATTTAGTGTCTTAATTTATTTACTCCTTTATATATACTTATTATTTACACTTTATTACCATAGCCAC
ACGACACCAGCCACAATATAAATAATGTGTCTATAAAGTCGCAATCATCGTCATTACCGAACAATCGCGA
AATCCATTATATCCTGTTCAGTGCATCGTAAAATCGAGCATCTTTCGCTGGAAGGATGCGGAAATGTTGA
AAAAAATAGCGATGCGATCAGCGAGCGTGAAATCGCAGTCAGCATATGAAAAGGATGTACAGGATCGTAT
CCTGGCAAAGTTCCTGCAAAAAGGAAGGGAAGTGTAGATGCTTGTGAAGACGCTGATGGGCATTTTATGA
CGGTTGGAATCCTTCCTCTTCTGGGGAAATAGAGCTGGAGATTCAGGTAAATTCAGCTAGTCTAGCAAAC
CGATTATATCGGAATAAACAACTTTATGACGCGCCTGTTGGTGCCTTAAAAATTATGTCAAAAAAGAGCG
AGTTTCTTGGTTTATTGGGATCGGGTGTGAGTGTGACCCAAAAACCATTGTTTTGGCCAACGAAGGGGTT
TTTACGTTTTCGACTTTTGTTTTGACTTTTTGACGGTTGTCTTGACTTTTTGAACTGAACTGCTTGGGTT
CTAAGAAATTTGAAGTTGAACTATATACTCTGATGTTCGCAGCGAATAGAGAATGAAATTTTTCCCTAAA
AAGAGAGTTATGGTTTTTAGGGAAATTTTTGATGTTATATGTATGCATATTCTGTAAATGGATTACAGCC
CATAAAAAGTCAAATTACCCTGTTTCTGTAGGAAATGTAAGAGTTTCAGGCGGTTTGTTCCACCCTAAGC
CGCAAAATAAAACACCAAATTATGCATTATTTCAGTCGAAGCTCCGCCCATGCTGACATTTTCAGAGAAC
CGACTGACCGAAGAAAACTCCGCCCCAATAGTGGAAATAGAGGAAAAAACACAAATTTACCACAATACTT
CGCTGCGTGGGCGTACCGAATCGAAGATTCGTTTTGCTCTTCTGGTAAACCGTGCGGTTAAAGTCGCAAA
GAGCACAGCCCA

>2R:5873339..5874340 species=Dmel;strand='+';loc=2R:5873339..5874340;
GATAAGCAGGAGGATGCACTGTATCCGTACCTGAGCCCACTGATCCCCGGCAAGTCCGAGACAAATCCAC
AAATATTGTCAACTCTTTGGCTCTAATCTGAGGCCTAATCACTTCCCTGAAATGCATAATTGTGCCGCGG
CTTTTGATACGCTCCTGGCGGAGAGGGAGATGAGGAAAGGATGCACGGGAACCGCAGCCAAGTGGCAGTC
GAGATTGGCAAATCCGCCAGCGGACAATGCCCAGAGAATGGGCAACAAGTAGCGGCGAATTAGCAATCCT
ATCATGCTTTTATGGCCGGCCAACTCTTGCCCGCGCATCTCAGTTCATCCGAAGCGGGACCAGGTCCAGG
TTCAAGTCGAGGTCCAGTACCCCTGCTATCCCGTCAACCCCTTTAGGGCGATAATCCTTCTAAATGTTTG
CATTAATTTCGAGGCGTGGACGGATTAGGGCGTGCTGGCTGGGCGGAACCCGCAGCAGAAACCGCCGAGG
ACACTGCACCGACTGACCTGCAGCCTACAGATCTCTGATCTTCGATCTCTAATCCTTTCGCATTTGCAAC
TGACTTCTGCACTGGGTCCGCCCCTAATCCTTCCGCCGAGAAGGCGGCAGAGTCGCGAGGTACTGGCCCG
GGGTAATGGGATTATCTGCGATTACCCCAGATGATCCGCAGAAAGTCAATCTGGTTCAGGGGCTAATTGT
CAGCGAAGTCAACTAAATCCAATCCTTTCGCGCCCCCTTCTGTTTATTTGTTTGTTTTCGTTTGTTTTGA
GAATTTCTGGCAATTAAGTTGCCCGTTTTGATGCGCGGGGGCGGGTGCATCAAATCCTTTCGGCATACCT
GTCCTGCACAAATGCTGAATTCCGCATCCCATGGATACCCAGATATTCAGATATCCCAAGGCCGCAAAGT
CAACAAGTCGGCAGCAAATTTCCCTTTGTCCGGCGATGTGTTTTTTTTTTAGCCATAACTCGCTGCATTG
TTTGGGCCAAGTTTTTCTTCTG

>2L:12084351..12086121 species=Dmel;strand='+';loc=2L:12084351..12086121;
GGAGACGAGCACGCCGATTGCTGAACCACACCTGAATGCGTGCCTCCGTGAGATTGGTGCGCTGGGCCAG
CTCCTCACGGGTGTAGATATCAGGGTATTGGGTGCGCTCGAAGGCGCGTTCCAGTTCGTCCAACTGGGAA
GCGGAAAAGGTGGTCCTGCAGCGGCGCTGTTTGCGCTTCAAGGCGATTCCCGGCTCACTTTCACAGTCAG
AGATGTCCTCATCGGAGGGCTTGCCGTTGTTGTGATGGCCACCTGAGACATCGGAGCCGCAGGAACTCGA
TGCTTTGGTGCCATCACCCGCCGGAGATCCAGAGGCAGAAGACATATCATTGTCCAATGGAGCATCTCGG
CCGCGCACCAGGCGCGATATGGCGGACACAGATGGTGCTGTGCTCCTGTCGCAGACACCCTCGCGGATCA
GCTTCTCCCTGATCTCCCACGAGAACATGCCCGGGCTACTGCGCTTGTACTCCTCAATTCGGTTCTCGAT
TTCGGGCGTGGCTATCCTCGGCTTGGAGCCACCAATTACGCCTGGTCTAATGGAGCCAGTCTCCTGGTAG
CGATTCAGGATCTTCGATACGCAGCCATGGGACACACGTAGCTGTCTGGAGATCACACAGGGCCGAATGC
CATCGGCGGCCATCTCGACGATTTTAAGACGAATATTGTTGGGCAAAGGACGACCGTTGATGAAAACTCC
ACCTAGTTGATTGACGCGCCCCTGGCCGCTGTTCATGTCTGGAATGAGGAAGATGAGAAAATGGAAATTT
TAGAGGCTTTTCCAATACTAGCTAGGTAGAGCGGAGCGCGTGTCACTTGATTTACGACACCTTCGACCGG
AGTTGACTTCCCGGGAAGACGGGAAACTCGGAGCTAAGGTCGAAGGTCAGAGGCGCGCGACTCTCCCGCC
GGGCAACTAATGGCCATTAGAGAGTAGCCGACGGCCTTGGCCCAAACTGAGATCTTTAGCGGGATCTTGA
GCCGTCGGTTTAGAAATGAAGATATATGGAAATGATCAACTAGGCTTTGATATTTAGTAAGTACATTGTG
AAAGTGACTTATATTCCAAAGTGACTTTTGCTGGATGTTGTATATAAGCGATAGACACTCACCTTGCATG
GTAGAATATCCATTGAAGAAGGGTCTGTGCATTGCGGCAGCAAAGGCGGTTACGGTCATAGTTTCTGGAG
GAGCTCCAAGATGCGTAAGCTTGTCCCGGCACAAAACCGGTGTTAACTCAGTCTCGAAGTTCGTATATCA
CTTGATTATATCACTTTAGTTCTGGACAATGTCTGGACACTTTGTCAAAGTCATAAGTAAGCGTTGCGAG
GTATTGATTAACCGATTAGTTGCACTTCGAATATCTAAGTATCTGTTAGTTCGCAATCTCGATGGGAAAG
ATGAAACGGAGGCGAAGGCGAAGACGAGAACGAGGACGAGATGCGGTGTGGCTCGTTGCGCAGTCTGTGC
CTGACTGACTTCACCATCCGAACGTCGGCCAAGATCGTTGCCTTTCTGTGAAGCCACGGCCCAGACGTCG
GCCATATCCCACAGTCACTTGGCAGGTAACCACTACGCGGACCAATCGCAGCGCTCTCCACAACGGCATC
TCGCTCTGGCTCACTCGACCCATTTAGCAACCGTCTCGCTCGCCGCCAGGGGGCGTCTCAGCTGTGAAAA
GCACCGTGGAATGGGAGAAGAGCAGAGAACTTTGGATTGGGGGGTATACGAGTACAAGGGAACCACAATA
CTTCTGCTCCAGATCCTGGGC

>2R:5865166..5865850 species=Dmel;strand='+';loc=2R:5865166..5865850;
TTGCGATGCGGCTATGCCGGGCGAGTTAATGCCAATGCAAATTGCGGGCGCAATATAACCCAATAATTTG
AAGTAACTGGCAGGAGCGAGGTATCCTTCCTGGTTACCCGGTACTGCATAACAATGGAACCCGAACCGTA
ACTGGGACAGATCGAAAAGCTGGCCTGGTTTCTCGCTGTGTGTGCCGTGTTAATCCGTTTGCCATCAGCG
AGATTATTAGTCAATTGCAGTTGCAGCGTTTCGCTTTCGTCCTCGTTTCACTTTCGAGTTAGACTTTATT
GCAGCATCTTGAACAATCGTCGCAGTTTGGTAACACGCTGTGCCATACTTTCATTTAGACGGAATCGAGG
GACCCTGGACTATAATCGCACAACGAGACCGGGTTGCGAAGTCAGGGCATTCCGCCGATCTAGCCATCGC
CATCTTCTGCGGGCGTTTGTTTGTTTGTTTGCTGGGATTAGCCAAGGGCTTGACTTGGAATCCAATCCCG
ATCCCTAGCCCGATCCCAATCCCAATCCCAATCCCTTGTCCTTTTCATTAGAAAGTCATAAAAACACATA
ATAATGATGTCGAAGGGATTAGGGGCGCGCAGGTCCAGGCAACGCAATTAACGGACTAGCGAACTGGGTT
ATTTTTTTGCGCCGACTTAGCCCTGATCCGCGAGCTTAACCCGTTTTGAGCCGGG

>2L:12092591..12095892 species=Dmel;strand='+';loc=2L:12092591..12095892;
TATGCATTATTTCAGTCGAAGCTCCGCCCATGCTGACATTTTCAGAGAACCGACTGACCGAAGAAAACTC
CGCCCCAATAGTGGAAATAGAGGAAAAAACACAAATTTACCACAATACTTCGCTGCGTGGGCGTACCGAA
TCGAAGATTCGTTTTGCTCTTCTGGTAAACCGTGCGGTTAAAGTCGCAAAGAGCACAGCCCATCCCAGCC
CAGCCATTTGACCATATGAGCGGAATTGAGGAAACCAAGCGGGGTTCCTCCGCAGCGGTGACCTTCGGGC
GGGAGTGGACCTAGAGCTGGACGCCCTACTGCAAAATCCATGTGTCCCGTCCATGGGTGTGACGTTCTGG
TTTCGGAATTGGTCGCGCATCAGCGTCGCGCCGTGACCTTGATGGTTTTGCGACCCCTCCCTCACCACTC
AGTATGTGCGGTTTGGGCTCTGGTCGCAGTTTGGTCGCCGATCTCCGTCCGCGCACAGCGAGGTGCCATT
CCCGGGGAGATTGGCTGAGAGTTTCGCAGAAGATGCGTAAATATTTTGGGTGATTATTTTAGATAATCTT
CGACTAATGTCCTTGGTTTGTCTCTCAAGACAGGAGGGATATTGAGGTGCTTCGAATTTAAGTTTATTAG
TCTGATGTAGGCCTAGATTTAAATATGTACACTATTATATTGTAGATGGGTGTACTGATGACTTGTTGTT
GTAAGACATATAATTTTCTAAATCAAAACTCGAAATTTTCATTGACAATAAATATATGTTATATGAATTA
AATGGCTAGACATTTTCACACTTATGTGTAGTCCACAATAATAATGCATTCCAGATTATTTCGAAATAGG
TATTCTGAACTTGTTTTGAACTTTATATAATAGTAACAAATAAGAATTCTTAATTTAAGGAATATATTTA
CTAAAAATTAAACAAAATATAGCTATTTTTCTTAAAAAAAACATTAAATGCATTTAAAAGTTGTTTAAGT
AATATGAATTTTGTCTAAGCCCTAACCGAAACTGAAATCTTAAAATTAAAACCAACAATTATATAGAAAA
GTTAATTTTTAAATTTTTTTCTTATCATTTCGCATCCTTTTAAAAAGCCGTTACGAATGCGGTCGCACTA
AGATGTGAGTCAGTGTAGCCACACCTGTTCAGCTGACTGCGGTATGCACCAGCAGCAGATGAACGGTCCC
ACTGATTGATTCAGTCAGTCTTTATTTTTTACCATTTCCCACCCACCACGAAATCAAGGAAAAGCATCCC
GAAATTGCACAATGTCCGAAGAAAAGAAGAATGGCGATGAATTAAACGACTTGCTGGACAGTGAGTACAG
CCCGGAAATGCCTTTGGCGATCCCTTCTCGACCCCTTACATAATGCGCACTGCGTCGTCCACTTTTCGCA
CAGGTGCTCTCCAGGATTTCGATAAAAGTGGTGCCGGTGACCAAAAGGAGCCGTCCGCATCATCGGATGT
GGCGACCAACGCTGGACCTGAGGGCTCCGAGGATCCAGATGCGTTTTTCATGTGAGTCAATGCGCCAGTG
CAACGCGGCACTTGAACTTTGTATTCTGACCTGTTATCCGCCTTCAGTGAGCAGGCCAAGGTGCTGGCCG
ATCGCATGAACACGCTCTTCGGAGGTCCGGACACGCCCAGTGGCGATATTCCGCCGCTGCCCCAGGATCC
CGACCAGATCATGGCCGGTTTCAAAAAGATGGCCGAAGCGGCAGCGCTCACCTTGAGCGGCGAAAATTCG
GCCACCGACGAGGATGTCTCCAAGTATTCTGATAGCATTTCCCAGGCTCTCAAGGGTCTGCAAGAGGGCT
CCGAGAACCTGGCTGCTCCCGCCTCGGAGAACGACATAGCCAGCATGTTTGGTTCACTGAATCTTGAAGG
GGTATGCATCCTGAAAATGAAATATGAATTCTCCTTGCTCAATCATTAAACAATCCCCGTTTGACAGGCT
GGCGAGGGTGATGGAAACATGTTCCTACCATTCATGGAGGGCATGATGCAGAGCCTGCTCTCGGCGGAGA
TTCTGTTGCCCAGCATCCGGGAGCTGCTGGAGAAGTACCCCAAGTACCTCGAGGAGAACGACGCCAAGCT
CTCCGCTGAGGACAAGGAAAGGTATGCTCGAAATCAACTCGCAATAAGATACTTTTATTGAGAAACCAAT
ACATACAGGTACCAGAAGCAGATGGAGCTGTACAAGGTGATTGAGGGGCATTTACAGAGCGAGAAGACCG
AGGATTCGGCCGCCGTGAAGCGAGAGAAGTTCCGCGTCGTGCTGGACGACATGCGCAAACTGCAAGACTA
CGGCCAGCCGCCGCCAGAGATTCTGGCCGAGACGGGCGGCGACTTGCCCTTCGGCGATCCCACTGCCGGC
GTAGCAGCCGGCGGTCCCGGTCCCCAGTGCCCAACCATGTAGTGGCTGACGGAGCACGATAGTCTCGTGG
TGTGCCAATTGGTTAACTGTTGAGTGTTGCACATTTTTTAGGCTAAGGCAAATTTGTATTTTATTTTATC
ACCGACAAAACAATACGGCGGTCGCTAATGGTTATCACCTCTCTCTTCAATCAAGCTATTATTTTCGTAT
TAACTGTTGGTTTATTAAGTAGTTCTATACCTAAATACAATGCCTCGAAATACACCTAGAGGAAGAAGCG
ACGTCGCGACTCCATGGCGTGCCGTTTGTTGCTGATTATCCAGGCATAGTCACCGGTCTTGCTGTCGAAT
GTGCCCTCCTGCAGGGAACGTAGTTTCAGGGTGAACCGCGGCCCCAGTTCGCGCAGCTTTACGCGTTTTC
CCTCTTTGGTGAACTCGTAGCGGTGGTGACGGAAGAATATGTAATCTCGCTGATTGTGGAACGTCACCGC
TCGGCGGCCGCGGAACTCGGGATCGTGATGGAAGAGGGCACCCAGCATGCGGCCCACGGTCAGACCCAAA
CGTGTGGTAAAATTGTTCAGGATCACTTCGGGCCTGTGCTTGGTTATCTCCTTGTGATCGCGCTTTATGT
CCGAGGTGAGCTTCACGTTGGACAGCTTGAAGTGGGCAGTGGGACCATTGGGCAGATGAATGACCAGCAG
CCCATTGGGCTTTCTGCGATCTTCGTTAACGATCACGACGTCTGTGAACTCCTCGCGCTCGGCGCTTTTG
CATATCTTCTTCACCGACGACTTGTTGCGAATCTTAACCAGGGCGTTGGGGAATATGCGCGAAAGCTCCA
GTCCAAACTTACGCGTCTTGGTCACCGGATTGTCAGCAAAAGTGATCAGCACCTTTGGCTCGTACGAACG
TTCGAAGTACGA

>2R:5862905..5863616 species=Dmel;strand='+';loc=2R:5862905..5863616;
GACTAGGAACTGCAAACTAGCAAAGCGGACGCGCCTTTTTATTGGTGCACCTTCGGCGGAACCGCAGGAT
AACAGCAGTAAAAGCGACGACGAGGACACAAGGATCCTCGAAATCGAGAGCGACCTCGCTGCATTAGAAA
ACTAGATCAGTTTTTTGTTTTGGCCGACCGATTTTTGTGCCCGGTGCTCTCTTTACGGTTTATGGCCGCG
TTCCCATTTCCCAGCTTCTTTGTTCCGGGCTCAGAAATCTGTATGGAATTATGGTATATGCAGATTTTTA
TGGGTCCCGGCGATCCGGTTCGCGGAACGGGAGTGTCCTGCCGCGAGAGGTCCTCGCCGGCGATCCTTGT
CGCCCGTATTAGGAAAGTAGATCACGTTTTTTGTTCCCATTGTGCGCTTTTTTCGCTGCGCTAGTTTTTT
TCCCCGAACCCAGCGAACTGCTCTAATTTTTTAATTCTTCACGGCTTTTCATTGGGCTCCTGGAAAAACG
CGGACAAGGTTATAACGCTCTACTTACCTGCAATTGTGGCCATAACTCGCACTGCTCTCGTTTTTAAGAT
CCGTTTGTTTGTGTTTGTTTGTCCGCGATGGCATTCACGTTTTTACGAGCTCGTTCCTTCGGGTCCAAAA
TTATGCCAGTTTGTTTTGTCTCTGGCAATTATTGGAAATTTCATTGGGTCGATTTCGCTGCCTTCCTTGC
TCTTCCCTTGAG

>2L:12086991..12087992 species=Dmel;strand='+';loc=2L:12086991..12087992;
CAATAGAGAGCGCCAAGTGTTGCAAGAATTAATGATGGACCCCAACCTCCGTTTGAAACGCCAGCGAGGA
AATTGACCCACAGAGATGTGACGAATGTGCATGCTCCTCGGCAGGATCCGTATCCAAGTGCCGGAGTGCA
AGATCCAGATGAGATGCAGATCAAGGACAACGGAGGCCGCAAGGCAACAAAGGTTGGGTTTCTACTGCTC
GGTGCGGCTGCCCGTTGGGCGTTTGGTTAAGCAAACCCAACGGGAGGAGTTCGCAGTACCAGGCACCCAG
TATGGAATCGCTACATTTGCGCCTGGCAGGATAGCAAAAATCCCCGATGACCTTGAGCCCATGGCCACGA
TGGCAGACTAGCAAGTATTCTGTGATAATTAAATTATCCTCAAACATATGTAACTCGAATCAAATGGAGA
GGCGCCTCAATCCACCATCGATACCCACCATTCGATTTGATCCTCGTTGATTTCACAATTTGGCAGGACA
ATGAGCGCTGAATAGGCAACTCATATAACGCTAATTTCGCGCTATCAACGCTTGGAAAAAGGCGATTCTG
CTATGGGATCGTCACTTTGGGTAGAGAAAGGTCCTGAATCCTGGCCGAAATGCAGGAAGCAGTAGGAGGC
ATCGGTGCCATAAACGCTGCAAGTCAGCTTCGCTCGCATTTCCACGAATCGGCCAGCGGGAAAATGAAGA
CACATCCGTGCAATGAATAAGGATGCTAAGAGACTTTTTATGATGCCACCCAGGGTGCTATGAATGAAAA
TCCACCTCGCGATCCTCAACTTTCGCCAGCGAATGCTTCGTTTACCTGCGACCCTACTACACATCTCCAA
GACTCGAATCTCATCCGATTTGGAGGAACTGCCTCGAGAGGCTCGTGCGCTCAATCGATGCACACAAATA
GCTATATAATCGATGAAAACAATGCACACATTGTGCGATTTATACGATCAAATTCATTGGCAGTTTTCAA
TTCTCAAGCATTTTGGAATCTC

>2R:5871303..5872303 species=Dmel;strand='+';loc=2R:5871303..5872303;
CAGGACCTCTGGATTTGCGATCCTGCGCACGACGTGTCAACTTTATTGCGGTTTGACTTTGCCGCGGCCC
CTCGAAACTCACAAACGTATCCTGGAACCCAGGATCCCTGGGCTCTGGGCTCTGGACTATCCGCCGACCC
TCCATATCCATGATTTACAATTCTCGTTTTTTTCGCGTTATTTTTTTAGGGGCTTTAATGACCGTCGTAA
AGCCGCAGGAGGACCAGGACCAGGACTCTGCTCACATTTCGCGCACTGATTCTAAAAAATGAAATCATTT
TTTCTTGAATTTCACGGCGCGCCTCGAGCAGGACTCTTTGTTCTCGGCCAGGCAATTGTCCTTTTTTGCG
CTCAGCTCTCAGTTTTTTCGTCCAGCGGGCATTACCTACACGGCGTTTTATGGCGGAGATGATATTCGCC
TGGGATCGGTTCCGTTTTTTAGGCCATAAAAATTAGGCGGCATAAAAAAACTGCATTGGAATTCTAGTTC
TAGTTTCAAGTTTTTAGGTTTCCAGGTTTCTGCCAGCCCGCCTAGATTCGCATTTCGCGGAATTCGGAAG
CGGAACAGAATGCCAGAATGGTCAGAATCCTGGCTGACCTTGCCTTTTGGCCAGGGGCCGTAAAAAAATT
GACTCGCTGCGGTGCGCGGAATATTTTTTAAATCTGACTTTCCAACAATCTCTGATCTGGGTTCGAATCG
TAAAAAAAAAGCAGAACAAAAAGCGGGCATTTTCGTCGGCAAATGATCTGTTAATGGGCCGGGCTAAAAA
ACTAAGTCACAAAGTCACAAGGTTGTCCGGTAAATTGACCCGGTTAAGAATGTCTGTCTGTACCGAGAAG
GATGCAGGACATTCAGCACTTCAAAGCTCCCACCGCTCGAAGGATTCCCCCGAAGATTCACACGGCTGGC
GGGGGGGATCAACGTTTGATCAGAAACCGCCGGCGGCTGTTAACGGCCACAAAAAGCAAGTGACATGCAA
ATTAGGCAGATTACTGCTGGC

>X:2939821..2940944 species=Dmel;strand='+';loc=X:2939821..2940944;
TGCCATTGATTAAGTGTTTCGAGTGTTTCGGCCGGGGTTCACTTCGCTGGATGCTGCCTGCGTCGCTTTG
ATGTGAAGTGCACCTGTTTTCTGTTCTCCGTTTCTAAGCCGGGCCAAGATGATGGGTAGATGGCCAAGAT
TCGAGCGCAAGGGGAGCTGGACAAGTCGAGGCCGGCCAAACAGAGTCATAAAACGCCACGGCGGCCACGC
GCACTCCGCAGCTTCCACAGCTTGTTACAACTGGTTGTGATCGACGTGTGGAGGGGTCTTTCGGATGCGA
GATACACTCGCAAAAACTGGATTTTAAAATAAAGCACACTAAATGAAATTACACGAAATATTAGCAAAGG
TTCCCTTCAACCTTTATTTGAATATTAGCATAGCTCATGCTAAATAACGATTCAATGCTTTTGCACATCC
AAGTAAGTACATGTGACTTTCGTTTTGGCCAGTGCTTTAGAATAGCCACAGAATGGGCTGCAGATGGGCT
GTGTTCATCCAGCGACGCGCCGCGGGCCGAAGATCAGGAATAAAAAGAAAAAAAAATGGAGAGCGTTGGG
AAATGGGGGAGCCCGAGGAGGTGGAGGAGTGCGGACCACCGAGGAGCGATCGGCGATTTCGATGTCTGCT
TGTTATTATTGATGCTGCTGGATCCGACCAAGAAATCAGAGAGCTGGGCGCATAAATAACCCGCCTCATA
ATCAGGCGCTGCCATTAGGTTTGTGTCCCAGCTAGTGGAGAATGGGTAAAAAGCCGCTGCCTCCAAATAT
GGAATCATATGAAGCGCCAGTGGTCGCTGCTAGTTGATGTTGCTGCTTGCTGTTTGCAATAGTTGCTGGT
TAGCTGCAACTGTTGCAGCTGCCTCTTGCTTGTAGGAGGCGACAGGTGCAATTATGCGATTTTGGCTCCA
GGCGGCGATTTCCGCATACCGCACGCAACATTTGCACATCGCCATCGCATTCGTCATGGGATTCCATCCA
ATCGCAAATGGGCAATTTATTCTCAATCCGAATTTCCGGGAGAAATGAAAGAAGTTCTTAGTTAAGTCCA
AGCTGTTTAGAGTGCAATTGGTCTAAAGGTCAACAAGTAAGCCATGTCATAGTTGGTATAATAGGAGATG
TATA

>2R:5874129..5875133 species=Dmel;strand='+';loc=2R:5874129..5875133;
GCCCGTTTTGATGCGCGGGGGCGGGTGCATCAAATCCTTTCGGCATACCTGTCCTGCACAAATGCTGAAT
TCCGCATCCCATGGATACCCAGATATTCAGATATCCCAAGGCCGCAAAGTCAACAAGTCGGCAGCAAATT
TCCCTTTGTCCGGCGATGTGTTTTTTTTTTAGCCATAACTCGCTGCATTGTTTGGGCCAAGTTTTTCTTC
TGCCAAATTGCGGAGATGATGCGGGGATTATGCGCTGATTGCGTGCAATTATGGACATCCTGCGAGGCCC
CGAGGAACTTCCTGCTAAATCCTTTCATCCGCCTACAGAACCCCTTTGTGTCCCGTTCGCCGGGAGTCCT
TGACGGGTCCTTCGACTATTCGCTTACAGCAGCTTGCGTAAAATTTCATAACCCTACGAGCGGCTCTTCC
GCGGAATCCCTGGCATTATCCTTTTTACCTCTTGCCAATCCGTTGGCTAAAAAACGGCTTCGACTTCCGC
GTAACTGCTGGACAACAAAGACAAAAAACGGCGAAAGGACGGCGATTTCCAGGTAGCATTGCGAATTCCG
TCAAACTAAAGGACCGGTTATATAACGGGTTTATATGGCCAGAATCTCTGCATCTCCACGACCGCCAGAA
GCTGCGTAAAACTGCAGGCTCTGTTTTGATTTCTGCAACTTCAGTTAATTGCCCGGGATGGCCAGCAATT
GCCGGCAATTATAAAACAGCGCAGATGTGACTCAGCTTCCATATCTAACTCTATATCTCATGCCGAAAAT
CTAGGGTGGGGAGCGGAGGGGCGGGGTGCGTGGGTGACTTGCCTGCCAGGGAAAGGGGGCGGGGGTTCAG
CGGGTGATAAATGTGCGTGATTTGGAATGAATGCGCATCGATTAAAACCGCAGGGCAATCAATTTAGCGC
CTTTTACGCCAAATTGGCTCGTACACAACCAATTAATGTCAGCGGGTGAACTGACACCATCGCCCACCAC
CGCATCCCCCTTTCCCCTGTTGGCC

>X:2876345..2877262 species=Dmel;strand='+';loc=X:2876345..2877262;
ATATACGATTGCCAGTCGAAGCCGCGCTTGTCTGCCGCATAAATCCCGGAAAATCTCAGACTATATAGGC
TATTTCATTCGTCCGACTCACTCCCTAAACTAAAAATAACTGCAAATTGTCTAGAATTTACGGAGCACGG
GAAATGGAGGAAAAAAAAAAGGGAAACCGAGAGAATTTCCAACTTGCCTGTTGAGTAATTCTACGAAAGA
TCGTCTCCGTCTGGGAATTGGTTTTCCCTGCTTGAAGAGCCCTAAAGACATCTAATGAGCATCATTAGGT
TGTCTGTATCTCTGTATCTTGTATCTCAAGATTCGGGACGTGTGTGTGTGTGTGTGTATCTGTCGAACAG
GATTTGTTTATAATGAAGTCTCAAAAGACAGAGACGTGACTAAAAAGGATGGCTAGAGTGCGAAAAAGAG
ATGGCACCAAGGATCATTTTGTCCAGATCAGCTGCAGTCTGCTTGAAATCGTGTGATTGTAATGTAAACT
TGAAGATATTTGAATAATCAATAATGATCGATGGCTGAGTGATAAAATCTTTGGGTTTTTTGAGTGGGTG
TGCGCATGTGCGCTTGCTCTGCATCCTCCCTTGCTATCTACGAGTACCTTTCCTGTCTTGTTTTGATCAC
CTTTGACCTCTGCCGCCCTGAATTCCTCTTTATATTTTCTTCTGCTCTGGGCATCGCATCTTCCGGCCTC
GCTTGACATTTTTACGATCGCCCTTTTCTTGTTCTGGAATCTTTATTGTCTCTGGTTCTGTTTTTGGTCT
CCGGCTCTCACACAATCCTTGATATTTTCATTAGTAATTAAATAAAATTTACAATAATTTTTGGTGCACC
TACCGCCCTTTTTTTCATTCGACTTTTCCCTGGAATTTGGCTTTTCTCACACGCTTAACCCTCGTGTCTC
CGGGGGGC

>3R:24411618..24413526 species=Dmel;strand='+';loc=3R:24411618..24413526;
AGTGTTTTGGCCTGGCCTGGCCTGGCTTGGCTTGGCTGGGTTTGGCTCCCAAACAAGACATTTAATAATA
TCTGTGTGTGTTTTTTCAGCCAGTTTTTTTTCGTATCCGTACCGCTTTTTCCCTTTTGAGGTTAAGGTAT
GCCAATGTCACTCTCATTCATTCCCATTCGCATTCGTGGCGAGGCATCGCGAGCGGCAGCAGCAAATCAT
CAGAACAGCGGCGCAGTTCACCTTTTTGGCAAGTCATTGCGAAAGTGACCCAGTTCTGCATCTGGCCAGC
ATCAGCCGCATCTCATCCGAGCATCCCACTGCATCCTACCTAAGATACCCGAAACATAAGCATCCACAGT
TCATTGATAGCGCGTGCTGGCAGCTACTTCCTGGTATCCTGGCAATTTATCCACGTTTATGGTCCCGGAT
AAAACGCATTCTAATTTCGGGCCATAAACCATAGACGCCTTTCCTATTCCGCTTAACCCTTTCGCTTGGC
CAAGTGTATCTGCGAGTGCCTGTGTGTGTGTGTCCGTGTGCGAGTGTGTGCCAATCCGTGAGAGTGTATG
TGTGTGAGCCAGGCTCATTATTGCGTGTCATAAAAGGACGATTGTCTCGTTTCTCAATGAATGTTTTGCT
CAATTAAGATCTACCTGAGCGGGAGGAAAAGCGGGGAATTTCCGCATTACTTTTCCATTTGTCAATGCAG
CAGTTCTTTCTCCTCTCACTTTTTTGTAGCCTTCATCTAGGCGCTGAGACATTGAATTTTTGAAATTATC
AATGAAATGTAATGAAACATTTCGCTTGTGGGAGAAATCACATTTTTATGATCGCCCCATTTCCGAGTAA
TTATAATGACTAATGACTTATGTCATATAGAGCCGTTTCCCCTTCACAAAAGCACTACTGAGTAATATTT
TTATCATATTCAAGATTATCTTCAAATTGTTTGAATAATTGTTTACAATAACCATGGGTTAGATAAGATT
GAGAGATAAGCGAAACTGAATCAGGAAAAAATCTTTCGCTCAACAATGGTATTCATAATATTTAACCTGT
TTAACATTGTTTGGCTTGCCACTCGGATATCTATATCCCATCGTGATGATCATTAAACATCAAACACTTT
CGGTGACTGAGCACATATGTACTCAAATCCTTATGTGCACTTCTAATAACCGTAATGTGCTTAAATATTT
AATATTTTTATTGTATTTCACAGGCAATTCAAGTGGCTTTGGCTCATTAATGTTTGCCGTGTGGGCGTTG
GGTTGGTAGGTATTTTTGTTGTTCAGAGCGCATCAAATGTGTGCTTTTTTGGCGTAGACTCTCTGCAAAT
AGTAATGCCAGGCAGTCCAAAAATGTGTACTTATTTACCTTTAGTCATTTATCTATTTATTTATTTGCTT
TAAAAGCGCGCCACTGTAGGTCGGATTCACATGGCGATTTACATTGCGATTCGGATTCAGATTGGCTGCC
TTTTTGATACAGTCGGATGTATTCGGCTCTAAGCCATGGTCAAACTTTTTAATTAGTTTCAATTGTTGGC
GCCCAACGCATCCCCAAATGGTTATTTATGGAAAATATTTGCTTTACTACTTTTTTGCCGCTTTGTTTTG
ATTTTCGTTGATATGGCTTTAAAATGCTGCGCTTTCTGTTTGTTTTAAGCATTTATGTGACGCATGCGCC
GTGTGGCAATGACTTTACAAAATCATATACATATATATCAACCGGAGAATTTGACCAACATTTCTCAGAT
AGATGACGTCCGCAGCTGTATCTGTTTCTATATCTATATCGGCGTGGTGGCATAATACGAATAATATTTA
TTTTTATTGTTATTATTGGTTATTGTTGATTTATTTGTTTGAACAATATTTTCGCACAAATTAAAATGCC
CGGCCACCATGGGACATCG

>X:20550938..20552749 species=Dmel;strand='+';loc=X:20550938..20552749;
GGTGTGAAAAACTTCTCAAAGTTGCCGCTTGCATAATTGAACAGGTCGCACACTTAAGGGCCCCCGCATA
ATTAATTTCAATTAAGCCCTTGAGAAGCCGAGATCTCCAGTTCGGCAGTTCGCGCTCGCCTTTTTCCCGA
TTTTCCGCATCTCTCCATCTCTCCATTTAGGCATTTCAGCATTTCACCATTTCAGCATTTCACCATTTGA
TGATTTTCCCGCATCGGCCTACCTGCGTCTAATTTCGTTTTAATCCTTTCACTAGCTGTACGCCACTAAT
CCGGCCGAATTTTACGGGTGCCGGCGGCCGAGGGACAATGGCATCATCTATAAAGATGACAATTGCAAAC
AACAATGACGACAATCGCGGCAAGGACAAACAGTAGTGCCATACTCCTTTCGCGGCCCGGTTCCCGGCAG
TTTTCCCTTTTCCCGCCACGGTTCTCACTCCTTTTGCCACTATTCATAATTAGTTGCAGGCAATTAAGGC
AGCCCCCGCGGTCACGAGCAAGGACACTCTCGTCCTCGCCCACCCGAAAATCGAAACCGAAATCCTATCT
TCCAAAGTCCACATCCCGCGTCCCTTGTAGGAGGACAACTAGGTCAATGCGTCGAAATCCTGGGCGTTGC
CCCTTGCACTTTTGCGATTTTTGTTTACGAGTATTTTGAAAACACAGCCGCACCCCTTTCGCCCAGTGAT
CCCCGGATTCAGGATTGAGGATTCCGCACTCCTAATCCTTTGACTTTCAGTTTGACTTTCGCTCCCAAGG
ATCGCCGCTAGTCCGGCTTTCCGGAAAGTGTGGCTTACTTTGGTTCCGCTCGGCTCTACGCATCCCAAAA
ACTCGGCAATTAACGCGGCTGATTCGCCCGAAGTCCAGAATCCTAAATCCCGATCTCTTCTATGGGTGGG
TACCGCGCAAAAGGGTTTAGTTTTAATTAGTCGACTTTGGACGCGCCTCATCGAAATGGTCACCGAAGAT
TGGGAGGACGTGAGTCACGGGGGGCGGGGCGATTTGGGAAGTTTCAAAACATTCAAATCGAACGAAAATC
AGTGCGCTATAATTTAGAAAAATTAATAGAAACTGGTAATAAAAGAATTAAAAATGTTTATAATATTTAT
ATGTATATTTATGGAGTGTGCAGCTGGAATAATATTAAGATTAAAGTGTTCGATATAACAAGAAGATAAC
ACAAATGGCTAAACACTGAGAAAGTAAAATGCAGATAGAAACCATACGAATCTCTTTAGTTATAATGATC
TCCTCCGTTAGTTTAATCAAATTCACAATTTCCGCCAATAAAAGCCCATAAGAACTTGGGAGAATTTCCC
AAAAACTGCCGCCGCTGTCATTTAATTTGGTGATTAAGTTTTATTAAATGTTGCAACTGGCGAAGAGCGG
CAAATGCCGCGTAATCCCCCTCGCCCAAAACAAAACCCCAGGACGACACACACGAAAAAAGAAGAAACCG
AAGCGAAACCTCCCGACCGAGTGTCAAATTAATTAAAATGTCAGCGAAATATGTTCAATTGTCGGCTGGT
CAGATGGATGGGATCGAAATCGGATTCGGGATTGGGAATCGGGCTTAACTTCGGCTGGCTGTCAAACAGT
TTTTGCCGTAGCTGGGCATAGCCGGAAGGAAGGAAAAGTCGGAAAATTGTGAAAGGGACGGCGAGAGAGC
GCCCTAAGCAGCGGGTTTTTCCCAAAAACGGGGATCCTCTGTTGTCATATTTTCAATTTTGCAATCTGCC
TGTCACTCATTGTCCGACTTTGTCCGATTTTCCGGGTGTGCTGGTGTGCTGGTGTTTGGCAA

>3R:24413592..24415109 species=Dmel;strand='+';loc=3R:24413592..24415109;
TGGCTTAACCCAATTATCGGGGCTCATTTGTGATTATTTAACCATTTGCAACAGCAGCAACAGATGATCG
CAAAGTTCTAATATGCAGCGCAAACAATTCGAGATCTTGCAGTGTTTCATAAAGTTTACTTAACGATTCT
GCTTGGGATAATTAAATGGATATACTGTATAGAGAATCTTGGGAGTGTATGCAAATTAAAGAAGGGGTTG
TCGCCAATTAAAAAAAATATATATATTTTGTTTATGTCACTCAATTCTAAAAAAAAAAAAAAAAAAAACT
GCAGATTATCCGGTTTACGCTGGCATTTAAATCTTGTTTCGGCTCTTTTCAACTAATTTGCATTAACTTT
TCCATAAAATTCATTAAACAAATTTTAGTTTGCATTATTGAATTCTTCTTTTTTATGTTTTTTGTTTTCG
TAGATATACTCTTGTGTTTTACTTTTGTTGCTTTTGCTCTAAATAGACCAAACAGCAAATTGTTTGCCCA
GCTAAGATTAGATAGAAAGTTTTATTTTAGATTTCAATATTCAATTTAGAATTGCCGCTTTTTATGGGGC
ATTTTGAGTTTGGGGTGTATTTTGCTATGGATCTATGAATCGGTATGCGTATCCGTATCTGTATCTGCGG
CTGCGTGTGTATCTTGTTCTTTGTACTGCGTGTGCCGTAATGAGCGTAACCATAAAAGCGTCTTTTGTTT
TACGACCGCATTGCGCGCGTGTTTACCATAGAAAACAATGCCAATTTTATGGCTGCCCCGGCCACGCAGA
CAATGGCCCAAAGAACCGCATCCCGACAGTCCAGCATCCAGCGATATAGGTAGTATATAGGGCTCCTTAT
GTACCTGGAGCCAAAGGTGATGGCGAAACTAGAGCGAATGGGTCGAAAGGGTGTTGGCGAGCGGGACGCT
GCATTAATTAGAACACTGCGGATATGTGCATGTATGTATGGGTTTCAGGATCGAAATTACTTTCTTCGGG
GCCATAAAGCGGCTCTTATCTAAATTAGGATGTTGCTTGTTTGCGGCTGTGTCTGCACAACATCGCCGTT
TTCACTATTTGCGTAGGTGTTTCATTTCCGTTTCACAATTTATCTGGCGAGTGTGTTTGCCGGCACACTC
AGCCGAGTAGCGCACCTTTAGCCGCCTCAAGATTTTCCTCTTTCCCTACTTTCACATGTGATTTTCCCTC
GCGGCCTTATCAGTTTTTGGCGCGTCAGCCGTCGTCATCGTGATTCACATTTTTTCCTCCCTGGCCGCCG
CTGTTTGCACTCGAAACAGTGACAGTAACCGAAAAATGCACTTTTAAAAGGGCCCCCGTACTCGGGGTTC
GAATCGGACGATGCAGTTTGAGAATCGAGGGAATTTGGCGCATTTGGGGTGCGTGCCTTATCGCTGGGGA
GCCCATGGGGCTACGACTCTAGATATCGCATAAATCAGAGCCTAGTCGCGCTTTTGCTTGATTATTTCCA
TTTTATCTATTTGGCTGCGGGTGGCTATAAAGTTTCTGGTTTTTATCT

>X:20554114..20556718 species=Dmel;strand='+';loc=X:20554114..20556718;
GTGACATTGTATAGGCAGATATTTTTTTGCAGTGCCTGAAGGAGTTGCCTTTGAGTTTGGCAATTGTTTG
GTTTACTGAATGCGCCATAAAAACGTCAACGGAATTCGCAATCGCAATCACCTTTTGTGCCGCTTGAGTG
TTGCCAAAACCCCACCCGCCACGAAGTTTCATCCCCATTTTCCGCCCACTTTCCATCCACCTTTGCCGCG
GCTCCTTGTGAATGCAAAATGGAATGACAGCCGGCAAGGACGTTGCTGACAAACCCGAAACGCGAAAATG
TCAGCAAACAGGGCCAAGAAAGGTTGCAAGCGGGAAATGGCGGGGACAGCGGGAAAACGTAAAGGGGGAA
TGGCAGTTGAGCACTTGCAGCCCCGGAAAGGATTACTTTGCAACGGGAGGCGCGAATAAATAAACAACAA
CCGAACACGAAACGTTTTGCATACGGAACTCGACTTTGGGGGTAGCCCAATGTAATCATGCTAAGCATAC
AAACGAGCCTGGGGAAACTTGCGATGTCTGTAAGGACCCAGGCTTACCCTGTTTCAAGAACTTTTGGCAA
TACGATCCTAAGTATGTTATGTTTCAGACTTATGATAAAACTAGGTGCTGGAAGGATTAATAACAGAACA
CATTGAATTAAAGTGTCACATATGAACAAGAAAACTCACACTTAACACTTTTAAGATAATCAATAGGCAT
TTGTCCTAGCCCATTGTTATAACAATTATCTTACAATTGCATAATGAAATGCATGGTATTTTTATTTGTC
CATTGTCTCCGCATTTTTTGTCATATACCCAACATACCCTACTATACCTTAGAAAACACCACAGAAATGG
CAGCCCCCGTCACCTGTGACTGTGCGAAGTGCCTTATGCAATCGGTGTCCATATATTATGACACCTCCGT
AACCCAAACCCCAAACAAAGTTCAGAACCCCGACTCCAGATCCCCGATCCCAGAAACCAATCCCAACTGG
AATGCCAAACAAATTACATGAACATGAGAATTTTTAGCGATTATGCGCTTTATCGGGGGAGCACTTCGAT
TCCGTTTGGGGTTTATTTTCAACAGTCTGTGGGGAGCTGTTTTGGTTTTGGCCTGGAGGAAGGGTCAATG
CGAATGCAAAATGGCTATAAAACTTTACCTTTATGCGCCGATTTGCTTGTATTCAATAACAATTTGTTTA
GACTAATCTTGAGGGTATTTTCGCAGGGATTTCCTGATTTTTTGCATTCGTTTTTGGGACAAAGATGGTA
GTTTCCGTAGATTGAAATTATTTCTATCTATAGAAATATACTGATTAAATGTCTGGCAAATTGTAATCTC
GATTAAATGCTGTGTAAGTGGCAAAAAAAAAAACGTTGGGAGCGCGACTTTCGCAACTTTTGATGAAGTA
TTTTGTGAATTTGCACATTTGCCCCACTTGACTACTGTCATAAATCCCTTTGTGCAAACTTTTCACGCCG
TCTGGAGGAAGGACGGGTTTTCCATTTTCCGCTTTCCTTGCGCTTTGTTTACTTTTTTATAGCCCAAGTG
TTGGCATTTTTGATTGTTTGCCCCGCAGATTTCTTCTTTTTGACAAATAAAATGTCAAATTATTAACACA
ACAAGAGTTACCCACATCCTTCGTCGCTTCCTCTTCTGTTTCTGTTGTTTCTGTTGTTGCTGTTGTTTCT
AGCCTTCCTAACGAGCAGCTCACTGTTTTTGGGGGTTAGACTGCGAAACTCCCACCTCATTTTTTTTATG
GTGTACGAAAAAATCGCGACATGTTGGCAATAAACAGCAGGTGCCGCTGGCAGGGATACTGAACAAAAAA
TAAAAATACAAATGCAAATAAAAAAAAAAACACAAAGGTATGGCAATTTCGCTGTGTCTGCTCCAGTTTC
TGACCAGTTTTTAGTGTTCTATTTTTTTGGTCGAGCAGCATAAGTTCTTTATATTGTTTTTTTTCTATTT
TTGGAAATTTTTATGAGGTCAGTCGAGGGGCGAGAGCCGTTCAGGGATCAATCCATCATAAAGAGGCACT
ATGCACCACCCGCCTCAATTAGTTCGAATCTTCGGCTCCCTCCAATCTTTTTAGGGCGAAAAAAATTCGG
AAATCCTCGACGACAGGATTTTTATTGCTCGAAAAACATGCAAAAAAGTAGGACATCGACGCAGCAGGAC
GCCCGAGGGTCCTTTATGGCTGCTCTCGTTTTACGCTTCTTAGGTAATTTTTGGGCCAATTTCATGGGCC
CATGAATGAAGCAGCGCAAAAAGAGAAGAAGGCCCACGGCCAGCACACAAAAAATTCCTTCTAAGAGGCG
CAGAAAAAAATGCAAATTATTACGCAAGTCCTGCGGCTTCTGGGAATTTCGCCATTTGTAGGTCAGCTCA
GCAGATTTATGAGGTCCTCGCTGAGGACCTGATCTAGATCTAAATAATTTTTATGATTCTTTTTTAACAA
GCCGGCCATAAAGCAGAACAGAGGGCGAGCAGGAAAAAACTGTAGCAAAGTTGAGAATTCCTGCTCTGCT
TTTCCGCATAATTGCTGCACAGGATCCCTCGTCCTTCGCTGGAAGTGATCCGCGCCTTTGTTGGTCCATA
GAAAAAACGATGGCC

>3R:24419038..24419745 species=Dmel;strand='+';loc=3R:24419038..24419745;
TGGCATCAACGTGCATCAAGAACCTTTCAATAACACACATATCAGTATGAATGCACACAGGGCACACAAT
CGTATCTGTCACAGGGCATACATACATACATATAGTACGGTTTAAGAAACGAAATTAATAAAAATTTCAC
TTGAATTGACAAAGTGCCCGAACGCCGTGACGTTCAACTGACGACAAGTGCCACTTGACAAGCTGCCGAA
CTTGAAATTTTTTTTCATTTCAATATTTCATTGTTACCCCCGGCAAATACACGGCATATACCCAACATAT
AGAAGTCTGACTCTTGGTCTGGCTTGATTCGCTCGATGTGTTACCTGTCCGCCAGCCTCGTCCCACAGCT
GGCGATTAATCTTGACATTGAGTTGCTTTTGCTGTTGCAGAGACAGATGCAAAGACAATGGCCCACTGGC
ATATATAAATGCGATTTTCTCGACCAGACACTGTTGACAATAAATAATTTAGCCATCTATAATGGCCCGT
TGATGAGTGCTGTTTGGCCAGCGAGGAGGAGGAGACGCTCCCACACTTTTTCCACCGGCGATTGCATGCA
AGATTGCGATCATAATCATGGGAGTTCACGTGCAGAGCACGCGGCCGCTGGAGGAAGGACAAGTGGCAAG
ACTCGAAATCCAGGACATGTAATGGGATGGATGTGCGAGCAAATAGATTCCCAGGCCGTTTGAACTGGTG
CTTCACGA

>X:20552548..20554088 species=Dmel;strand='+';loc=X:20552548..20554088;
TTTTGCCGTAGCTGGGCATAGCCGGAAGGAAGGAAAAGTCGGAAAATTGTGAAAGGGACGGCGAGAGAGC
GCCCTAAGCAGCGGGTTTTTCCCAAAAACGGGGATCCTCTGTTGTCATATTTTCAATTTTGCAATCTGCC
TGTCACTCATTGTCCGACTTTGTCCGATTTTCCGGGTGTGCTGGTGTGCTGGTGTTTGGCAATCTCATGC
TCATTGCCATTTCCCCCTCCCGATTTTCCGATTTTCCGAGTTCCCGTTTAACGTTTAACGTTTCCCATTT
CCCATTTCCCATTTCGCATTTGCCCAACCCCCATCAAAACGGGACTGTGTGTTTTTGTGTGTCCGTTAAT
GTGCATTTGACATTTGGCGAAATGAGAATCTGGGCAAATGATACGGATTTATGGCAAATTTGTCGAGCGA
TTTGTGTCGATTTACATGAGTGCCAAAGCCAAGTGGCCACTCAAGGCTGCCACATGGGATGTCGAGCGGA
TTGGTACCGAAACGCTGCCCAACTCGAGCTGTTATGTTAATGATACCCGCCGACCTCGACAAGAGGAGGT
CCTTTTTCTGACTCTGACGGACAGTTGACAGCGGACCAGATGGGTTGGCTCCGTCTCGAAGGCGATTCAT
GACCACCTTTTTGGACAGACTTGTGGATGGGATTTTGGGAATTATACCAATTATTCAAGTAGCGGCAGTT
GAGTTGCGTAATTTCAGCAGTATAAAATTTATAATCTAGTTGGATCAGAGGAAACTGCTAGACGGCTAGT
TGATAGTATATAAATTCCATTTGTATTCTCCATTTTGCCTATTTAACTAAATAACCCAACTTTACTGACC
TTCAAGAATTATTTGCAACTTTTATTACTCCTTTGACAAAACGCCAAGATACAAGGAACTCGTATCCTTT
CATTGAAGAGAAGACGCTAACATTGCATGAACACAACAATTTCCGCGGAATATTCGAGTTAATTTTGAGA
TTCTCCCTACAGTTTCCTTACAGTTTCTTTGACACTTTCCTATTTTGCCGAGAGCGCGCAAGTCAAGGAC
ACTTTCCCGCTAACTCTTGCCAATCCCTTCCTTCTTTGCAATCCTTCCATTTATTTTCCCTTCCTGTTTT
CCGGCTAACTCCACTGCTGCTTATATAACGTTGCGTTTTGTTAAACAAACCATAAAAATTTGCAAAAAAA
AAAAAGTGAAAAGAGTGGGAGGGGGTGTTCATGCCCGAGCAAATCCTTTTTTTTTGCCCTTTGTCCTTTT
TGCCGGCGCTGTTGTTGTTGGTGTTGTTGTTCGGTTTTGGCGAAAAATGTTCAACTGTCGCGGAGTTGCG
AGTTGAGTTCTGAAGTCAACAACAATGGTAGGTATGTATGCAGGTGTGTGTTTGGTTATAGAGTGGGTGG
TGAGGGCACTGAGAATAAATACGACCACATTCCAATGAATTCCTAAATTCCTAAAGTGTTGGTCTATATT
AATTAATATTTATTTGTGTAAGTCACCTTAGAGGATTTGTAGATTGTCAAAAGACGCATAGAATTTAGTA
T

>3R:24418541..24419238 species=Dmel;strand='+';loc=3R:24418541..24419238;
CCCGAACTGAAGTTGTGGTGTGAAGTTCTTGTGATTCACTCGGTCGGTGCGAAATCAAAGAGATCTCCGC
CAGGCGGCGGCCAAAAGCATCATAAAAAGTTGGTACCTTGTGTCCACCAGCAGAGTTCATTGATTTTCTG
TTTGGGCGGGCAACTCAACTCAATCAAAAATCCAAAACGAAGCTGAAGAAGAAAACAGGAATCTGGAAAC
ATAAAACCAAACGAAGAACTTGGGAAAACGCGCACGGCGGTGGCACTCTATTAGCACCTCTAAAGCACAA
TTTACAACAAACATTTACAACTGTCAATTGGCAACAAAGCCGGCCAGCGAAGGGTGCATATGATGGCCAA
AGAGGAGATCGGCCAGAAATTAAGGATTACAGGTCACCCGATGCGGCCACAAAGGCACCGCCGGTTTTAG
GATTACGATGAGATGGTTTTTCGGGAACTGGCCGCTGACGAATTGCCGGCAATTAGTTAGCATTAAACAA
CAACTAATGGCATCAACGTGCATCAAGAACCTTTCAATAACACACATATCAGTATGAATGCACACAGGGC
ACACAATCGTATCTGTCACAGGGCATACATACATACATATAGTACGGTTTAAGAAACGAAATTAATAAAA
ATTTCACTTGAATTGACAAAGTGCCCGAACGCCGTGACGTTCAACTGACGACAAGTGCCACTTGACAA

>2L:11455542..11456254 species=Dmel;strand='+';loc=2L:11455542..11456254;
GGAATCGCTCCCTGATCCGCAGGATCATGCGCGAAAATTAGTGCAAACTTACTTGGACGCAGCAGGTAGC
ACGGAGCACGGAGCTGACCGGAAAATCCGATCGAAGGGATTATAATTCCAGCCAGGCAGCAGCCCTACAT
ATCCTTCTCGTTTCCCGCTTGCTTTGCGACAATTAAGGCAAATATTTTGCGTACTAATTAAGCATGGCTC
AAGAGCACCGGAATCGTGGGCGGATTTGCATATGGCGCGTCGGATTTGCAGCCATTACCCTTTTGTTGGC
CAAAGGATTTGTCCGTGGGCGTTGCATTTTCCTCCGGCTTATCGAAGATCGATCCTCGCTCCTTCCGGGA
ACTCGCATCCGTCACGCACCGATCGCTGGACTGTTTTGGCCCTGGGAAGTGATATGCAAATATTGACACC
CATCATTTTTCAATATTTGAGCGTGAAATTTGTGCCATCCTTTTGCGTGGGATCGGTTAAGCAAAGGAGT
GTCATAGAAATGGGTGAAATTCTGTTCAAGGCTGTTTTGTATAATGAAAATTGATGAATTGCCATTCTGT
CTATTTTTCGAGGTCATTGCAAGCCGTTTTTCAGGGGCGTTACCGAAGTCGACTCTCTGCTGAGCATGGC
GAATTGAAGTTCATAAATATTTTGCCTATCAACCTTTTCTCGATTGATGTGAAAAATATTTAATTATTCA
CTAGTTGATACTA

>3R:2683528..2684141 species=Dmel;strand='+';loc=3R:2683528..2684141;
CTATGCAACGTATGGGTTTGCATAATAGAGGTAAATGTTTGTTTAACTGGGAACTGCTCTAGTTAGCATT
GTCTTGATGGCATTGTTTCTGCCCTCACCCCGGTACCGCCCACGAGCCGGGAAGACAGTCAATAAAACGT
CACCTTCACCTCTTACACAATATTTCACAACGTTCTTGCAAATCCGGGGATTAGGAACAATTCCGGCGTT
CTCAAAAGGTTTTGGGCATCATGCCCTTCCGTAGTCGCCGTTTGCTCTAATTTAAATTACCATTCTGCAT
TGTTTTGGAATGTTTCCTAAAAACTGACCTAATTTACGCCACACACTTTTCGTTACAAGTCTTTCGTTTT
TATGACCCAAAAATGGTAAAAGTTTCCGCGAATTTAATCATTTTTATGATGTGAACGATTTTTTGAATAG
ATGTTGCGAATTCCGAAATCGGGAAATAGAAATATGATTAAAATAGCATTAGGCAATGCTTTGGTTATTT
TTATGACTTAAATTGAGTTAGAATGTAATTTTAGATTTTAATTGAAAAATATTTTATTTAACATATAGTA
ACTAAGAATTTTTTTTATTAATAATTATATATGTATATATATATATTATATAAG

>3R:8885894..8886791 species=Dmel;strand='+';loc=3R:8885894..8886791;
TGAGTCCACTTACAAAAGAAAAAAGAATTGTAACAAATTTAAAATCCATAAAAAGATCTATTTCATTTAA
TGAAGGGTACAGTTTGCATCATGTCCTGTTAAATTGTTTATCTATAAAATGATATCAGTAACCACAGAAG
CCGCCAGGCTTAGGGACTCAAATTTCAACAAAGTGTCAAGCATTTTCGCTGAGTGCACACCTAGGTCACA
CATATGTGCCGGTGTCTTCAATGTCATGTCCCCTTGTCACGTGAAATCAAATCATGCATCACAATTTCAC
GCTCAATCGCCAATGTAATTGAGCCGCACAGCCGTCCCCGTTCCTTTAAGTATTTAACAATCCCAGGTTG
TCGTCCAACTGCCGCCACTATGTCTGCCACAAATCCAATTGGTTGCCCCAGCTCTGCCATGAATCCGGGA
TCGTTGCTGGGTTTTCCGGTCGCCCAGCTTCCGTAAAAACAAAATCGAAGGGGTGGCATCCATGCGTGAA
TTGCAGCTGGAGCAACAGTTAAGCAATTTTCACACCCAAAATGTATACGTATTTATATAGAGGGATCTGC
TGAAATATTTTTCTAATTTCTACAACTATTGGTTAATGGCATAATTTATGCGAGAACACGAACTCCTAGC
ACTGTGGCACATACCTTACTCTGTGTTTTCGGTTTGGTCCTGGCCACATGTCCTGTGTCCATTGTTTGGA
TCACGTTCCCGCGCCGATATCGAATCGGTTCGATCTCGGAGGCAACTTTGTTTCCAAGTGAACAGCGTTG
TCGAATAACTGAGATCCTGGCTTGCATCCATTGTGCTCATCTTAGTCCTTGCCATCTCGCTATCGGATAA
CAGAGCCCGCATTTCGTCTTCATGTATCCGAATCCTTGGCGCTTCAAACTTGTAAGTT

>3R:2683858..2685230 species=Dmel;strand='+';loc=3R:2683858..2685230;
CGTTACAAGTCTTTCGTTTTTATGACCCAAAAATGGTAAAAGTTTCCGCGAATTTAATCATTTTTATGAT
GTGAACGATTTTTTGAATAGATGTTGCGAATTCCGAAATCGGGAAATAGAAATATGATTAAAATAGCATT
AGGCAATGCTTTGGTTATTTTTATGACTTAAATTGAGTTAGAATGTAATTTTAGATTTTAATTGAAAAAT
ATTTTATTTAACATATAGTAACTAAGAATTTTTTTTATTAATAATTATATATGTATATATATATATTATA
TAAGTATATTATTATATATATATTTTATTTTATTATTATTATATTATATTATTAAATTTTTTTAGCTTTT
CTTATAATTTTAATATTTTTATATATTTTTTTTTTTGCAAAAGATAAATTAACAAACCAATATTTCCGCT
TCACAAGCAATCCAAGCCCCGATAATAAAATGTTCTATATTTCTTTCTAAAAATATATACTATTATTAAT
TATGTTTTATTACTATATATGTATTTATATTTGCAATGATTATTGTTCAATCGAAGAAAAAATATTGCAT
GCAATACTTTGGGGTGTTCTTAGTTTTTCTGAATATATTTTTTATTTATTTTACTTTAGTTTTGTTATCT
TAACAAATAATCTTAATTTATAATATAGTTATAAACAAATGTTCAATCGTTTTTTCCAGACAAAATGTCT
TTTACATTCGCAGTTCAACATCTTAATCCTTTTGCGAAACATTACTGCCATTACAGTTCAATTTCTTGTG
AGACGGGGGCGTTGGCTAAAGGAAAGTCTGTTTTGGGTAAACAGAGCGAAAATCCCTTTCGCCGCCATTT
CCATCCATTTCCACCTCTGATTTCTCTGATTTCCACGGACGAATCAAGGCCTACCTGGGAAGGGAAGACG
CGTGTGTCTCGCATTAGACTGATGTTCTGTTGAACGGGACGGGAAATGGAAATGCGTGGCCGAATCGAGG
ACGAGGCTCGCGCTACTCGACTTGGACCGACTTGAGTCGTCTGTTTATGGATAGTAAATGCACCGTGTCA
TGGGTCCTTAAGCGTCTTAATTGCCCGCGTATCCTTCGCCGAGAAGCAGCGCAATTGGTTTCCAAGGCGG
AAATATTATTGGCACATCATAAAACTATAAAACAGGCCGCAGGGGGCCCCCTTCCTCCTTCCTTCGTTTT
CCTGTCCAGTTCAGTTGAGCTCTTCACCTCGGATTGCGAGCTCTGAGATTCAAACTGAGACCATCCAATG
CCATCAGCGAATTCGCCGAATTTTCGAGCAGCGCGCGCGACTTCGATTCCCCGGCGTACGACTCGTCAGC
GGAATCGCATTGACAGCCTACGCCGAACTCCCCGGAGACCTCC

>3R:8895735..8896566 species=Dmel;strand='+';loc=3R:8895735..8896566;
TATTTTCTTTAGATTCAACCAGATATATTTTTTTCAACACACAATTCTTCGAGTGCTGAAACATTTTGGC
AGGAACAGGAGCAGAGCTCTTATCGTTGTGGCCCCGGCATATGTTACGCACATTTACAGCGTATGGCGAT
TTTCCGCTTTCCACGGCCACGGCCACAGCTTCCCACCTGATAGGACAGCTCGGCAATGTGTGGGAATCGC
AGTGAGGTGCCGGTAGGAGTGGCAGGTAAGCCTGGCCGCCTCGCAAGTTTCTCACACTTCCAGGACATGT
GCTGCTTTTTTGGCCGTTTTTCCCCGACTGGTTATCAATTGGCCGATTGGAAATTCCCCGATGGCGATGC
GCTAGCGTGAGAACATGAGCTGCGAGCATCGGGTTTTTAGCATATCCATACCTGTGGCTCGTCCTGATGG
GAAGCGAGAAGCAGCAGGATCGGATGTAGGATGCAGGATATAGGGTATAGGCGCTGTTGCGCCTCACCCG
CAACACCCACATTAGCATCGGACCAGCGTCCAGTGTCCTGTTAATTGCTTTATGGACTCTCCACTTTCCG
CTGCGTGGGAATCTTTGCTCATCCTACCTGTTTCCATGCCACACCAACCCATTCCCACAGCATTGTCCTC
CTTATGTGAAACTCTCTAGTTCAAGTTCAGTGTGAATATTTGTGTTGACTTTATTTTTAAACTTTTGGCC
ATTTGTTTTCAGTTTGCTGTTTGCCTGTAACCAGATTAAGGTCAAGTTGCTTGGATGGGCTGGGATTCGG
CTTGAGATCCGGTTCATTGAGTTGCCATTCGAGGCATGAGTCGCATTTTTATACGCTTTCCG

>3R:2685308..2686088 species=Dmel;strand='+';loc=3R:2685308..2686088;
TATCTACATATATAAAAGATATGCCCATGTTAGGTATTAAGATCTGATTCAGTTCATGTTCAGCTTCATT
ATATTATAGATTAAAATTATGTGAATGCTTTTATTTCTATTTCCGTTTCATCAGTTTGCATTTTATATTC
CAAATTGTATAATCCTTTAAATTATTAAAATTGTTATAGTGCACGGACCTTCGAGCCTGCTTAAAGAATC
GAAACTTTAAATTACTACACAAGGTACAAGGTATTAGGAGAATTAACATAGTTTCACATGACATTATTTA
TCAATAGTTTTTAACTGATGACACTCTGACATTTTTCAAAAAGCCATCAATCTTTGAGCTCAGTTGGAGC
GTCCGTAACAGAAGGTGTTAACGAGGTCCTAGCTGAGATTTAAACAATTCGAAATTTATATCTAGGGGCC
ATAAGCAGTACGATGCGATGATGCACACAGTTCACATTTCATTCAGCTTACGGGGTCATCATTGCTAAAA
GCGGCAGGACAATTCGAATAAGTGTGACAGGAGCAATTACAGCCTTATCCTGATGTCTTCGATGTCAACA
CACCAGTGCTCAAGACATCGCAGGCAATTCAAGGATATGTAGGACGCACAGGACCTCGAACAGAAGCCAA
GGACACAGGCGACGCGTGACGCATTGGGAAAATATTTGTACAAAACATTGAGGATATCTCAAAAGTAGCA
CAGCGTTTCGGCATCCTTGACTTTGATTGGTGCCGATCCAAGGACGAAACGCTATATCCACCCATTGAGA
CGACCTCCGGA

>2L:3823042..3824796 species=Dmel;strand='+';loc=2L:3823042..3824796;
TGATCGCGTCCTGATCACCCAATCAGCGGCCACATGCTCTCGGTCTGATCCACGCTCGATTATGCTCAAG
GTGTGCCCTCAAGGATCTCGAATCGCTAATCAATTCGTTTTACCACGACGTCCTCCCGGCAAAAAAACAC
ATTAAAGTCAAACGAAAAGTCAGGAAGGGATATATAATTTTCAAAGGTCTTACGACCAGAAACTATAACA
TAGATTAAATATCTTCATCTGTTTTTATAATTGTCTTCATCTTTTCATATTTTTTTATGCCTAAAAAACT
GCATAGGCACACCTTGCAGTTGATAATCGAATTACCCATTACTCTATGCAGTGTGCATAAATTTTCCGCA
ATGTGTGTGTCCAGGATGTGTGGACTTTTTGAAGGGATTAGGGATTTCACAAATCAATTAGTTTTGTCGC
GGTTGTCAAAATTATGCACTCGCCAGGGAAAAGTCAAAGTCGAAGTCGGCGAAATGCCTTTCATCTGTAA
GTCCGACTTGCAAAAAAAAAACTACACAAATTTCCAACTCAATTAGTGGCCCAGAGCAAAAGAATAAAAA
GAGAGAAAAAGGGAAGCCGCAAAAGGAAAATCGAGGCGTTCAAATCTTCATTTATCCCTCGCTTAGAAAA
GAAAGAAACGCTCTGCAGAAGAAAGAATAGTAACTGAACCTGCCGCCTCGGCAATTGTTAACCGCCTACT
TTTTTCGACTGCCTATACCTTTCTTTCTCTATCGCTCGATTGCCGTCTCTTTCGGGCACTTTTAACTTTG
CCGACTTCTCTGAGTGCATCATTATCATCGGCAATTGGACTACTGCGTTAAAAGTGCGCTGCCTACTTTT
TTCTTCCCAACTCCTCCATTGTTTTGTTCACTTATTTTTTATTTTTTGGTTTTGGGCAAAAAATAAAATA
TGAGAAGGGAGCAAATTAATAGACAGTCATTTGGAACATGTGTTGTTGCTGCTTTGATTGTTTTGTCAAG
TTGTCTAAGATATCAAACGCACAGTGCCGCCGACAAGTATTCGCCCCCATCCATTCATTCATCCATCCAT
CCATCTGTAATAACCCACAGCGCTGACGTCTTCATTGTGTCTACTTGACTTTCGCCCGATTTATCTGCCT
GTATATTTGTTCAATTGTTCTAACAAAACATGCCATAAAAACATAAAACACTATGGACACAAAAACCACT
TGTACATTCGTGTTTTTGTAGCCGGGGTCCAGTCTCGGTCCATTGCCAACCCACTCGCAAACGAAAAGTC
CGGACTTCAAAGTCCATTTCGGTAGCAAAGTAGAGTCGGCGAGACTTCGTTTGATCCCAAAGGATGTTTG
TCCATGTGAGTTGCATGTGTCCTTGAGATCCACGGCACTGCAATCATCTCCTAATTTCCTAAAAGTGTCT
TCAAGTATTAAAAAACCTTAGCCTACAAGTATTATCGCATTCTTTATCATAGAACAAATTGATATTCATT
CAAATTTAAGCTATCTTAAAATCTTAAACACACACACACAAAATCACCAAAATATGACTTAACTTTCGTG
CAACCAATTTTAAATTCCACTGCCAGCCAACACTGAGCACAAATATTTGCCAGAGTCCATGCTTATAATT
TTCCAAATCTATTAATCTCCAAAAGGATTGCCAGAGATCCACATTGATTCTGGCGAAGCGCGCCCAGAAC
TAATTCGCAAATCTGTCGCGAAACTAGAACAAATCCCGGTGCTCGGAGGTTTAACCCCTTCGGATTACCT
GAGTC

>3R:2685692..2686216 species=Dmel;strand='+';loc=3R:2685692..2686216;
GAGATTTAAACAATTCGAAATTTATATCTAGGGGCCATAAGCAGTACGATGCGATGATGCACACAGTTCA
CATTTCATTCAGCTTACGGGGTCATCATTGCTAAAAGCGGCAGGACAATTCGAATAAGTGTGACAGGAGC
AATTACAGCCTTATCCTGATGTCTTCGATGTCAACACACCAGTGCTCAAGACATCGCAGGCAATTCAAGG
ATATGTAGGACGCACAGGACCTCGAACAGAAGCCAAGGACACAGGCGACGCGTGACGCATTGGGAAAATA
TTTGTACAAAACATTGAGGATATCTCAAAAGTAGCACAGCGTTTCGGCATCCTTGACTTTGATTGGTGCC
GATCCAAGGACGAAACGCTATATCCACCCATTGAGACGACCTCCGGAGGAGTCGTCGGTGGGCCTCCGAT
CGAAGGTCACCCAGAAATGCATCCTGTCTGGCTTTCTCTTCAGTCTATAGTGAATTTTAGAAACTGAAGA
TTACTTCATTTATCTAGACATCTGGCAAATTCATC

>2L:3821615..3822437 species=Dmel;strand='+';loc=2L:3821615..3822437;
GTGACGAATCAATTCGGTTCTGGCTGCTGCAAGCTGCAATGGGAAAGAATGAAGACAAATGGTGGATGGC
AACCAGTTGCCCTTTATAATTCGATCAACTCTAGCCGACGAGATCCTTCCAGGTTTTTATGCATCCTGTC
TGGCAATCCCGATGCCAACCGCATGGACAACTTAATCAATAAGTCGCAGTCGCGCCCGAAGGATGCGAAA
TATTTTTTTTTTATGTGCCTCGGTGTGGAACTGATCAATTATAGTGGGTGTTGACTGTACGCTTGGAGAT
CCTTTCGGCTCGTTAGGCTATAAAGTTGTCAAAGGCGGTTGCTTACGATCTCCAGCTGCTTCCATATGGG
GGAGGCGACTCTACTTAAGTGGAACTTTGACACACATATGGTTAGGAAATAAAATAAAATTTAGATGCCT
TTGAAGAGGAGAACATTGGAGGTGGTGGCTCTTGAGAGCGGGGATCTTAATCGCTGGAAATATTAGTTCT
GACAAGCATATTTATGTTTGAAGTCTTTCAGGGGAAACGCTTTCGAGATGCTCATTCAATGTTTTACATA
TATAGATTTTCATATTTCTCTTACCTGGATGCCAATAAAGATTTACCCCCACTACCTGAAGTGCAGATTT
GGCAGCAGTAAAAGTGAAACCAGATCGTAAAGGCAATATAGTAGTAAACTTAAGTCCGGTTTTGTACCTA
AGCCAAGTAGCAGGATTCATTCAAAATCTGGGATTGACACCGGACTTATCAATAAACTGAGCCTTATGCA
GAAATGCCCGAGTGAAAGGACCTGATTAGTGACAGAACTCAGCGTTTCGGATG

>3R:2689274..2690219 species=Dmel;strand='+';loc=3R:2689274..2690219;
TTTTACTGTTTACTAGTCATTTTGGAAGTGCGTTTGTTGGTTTTTAGGCAAATACCGGGCACAGGAGTGA
GTTTGGGAATCGGGAGTTGCGCACTTGCTTGGCCACGAGGGCAAACAAAAAGCGCAAACACGCGACCCTC
GGCCACGCGTATTCCTGATCCCAGGGATCGGACGTAATGTTATCCTTTGGCCGCCCAGTGCCACGAAATA
AATTCGGAGGGAAAGGGCATCGGGTTCCGGGAACAACTGGCAGCCAGTCTTCGGTGTTTTGCGCGCTGGC
AAAAATCCAGAGAAATTTTTAGGGAACCATAAACGGGCCGGGGAAAAAGCCTCTGCCCCGAAGGAACGTT
TTCAGCAACAGTTTACAGTTTTTATGTCTTTATGATTATTGCAATTAGAGGGAGATCGGCTGAGAGTCGC
GCCCTCTCGCTCTGCGCACCTCATAGGTAGGCACCTCATGGCCGTAATTACTGCAGCACCGTCTCAAGGT
CGCCGAGTAGGAGAAGCGCGCGGGCGGATAAATCGCGATGATAATGGGCGCGATGGGTAGGTAATAAGCC
GCGCAGCAGGTAGGCACCGTACGGATAAAGTTGCCAGGACCTCGGATAACTTCCCCTCTCCGTGCCTGCA
AGGACATTTCGCCGGAGGGGTGGCTGCGAACAGCAGGCGGCAAAGTGTCATGCGCAGGGATATTTATGCG
CTATAACGGCGAGCGTGTGCCGAGGGCTCTCTGATTTTGCTATATATGCAGGATCTGCCGCAGGACCAGC
TCATTCGCAAACTCACCAGCGTTGCGTGCACATCGCAGAGTTAGAGAAGAAATCTAGCAATACACATCCG
ATATGGCCACCACAAACAGCCAGAGCCACTACAGCTACGCCGACAACATGAACATGTACAACATGTATCA
CCCCCACAGCCTGCCGCCCACCTACTACGATAATTC

>2L:3820180..3821116 species=Dmel;strand='+';loc=2L:3820180..3821116;
CACAGTCCGCAGGATCGAGGATCAAGGATCGCCGAGGCATAAATCAAGGACTCCCGCTGCGGTGCATTCC
CAATCGAGGGTATATTTTCCAAAAGGCGTGGCCCAAAGTCGGTCGAACAGAATTAAAGTCAAAGCCAAAG
GCCGAAAATAAGAAATAATTGAGACATTTGTTGGCAGCAGCGGCGGCGGCTGTTTCTTTTTGGTATATTT
TTGGTCTACCCGCAATGACAATGTGATAAAATGTACCTAAAACAATGACATCAAAGTCGGTTTCCGAATT
TCTTTTATTTCGTCCATGGGCGGCAGCTCCTTGCATTTTTCAGGTGACATCTTATTTCCACCTTTCGGCA
CGTTTCGAACAATGAGTGTCCTTTTTTGTCGTGGTACGCTACTCCCGCTCATCAAAGGATATATGCGGCC
ACTCTGATCTCTGCCGATCTCGCCTTGATTATGTTGTCACACAAGAATCACAAGATTAGACGAAAATCAC
GGCGACGATGATAAGGCGATATAGATCAAAGGATCATCGAGATCGGCTCCTTTTGGCTACTTTATGTGGA
TTATGTTGTCACATTTGGCACAATCGGTTCAATGCGTTTTCGTGGAACTTGCTATGCGCAAAAGGATATT
GTAATCGATATGGGAAGATCAGTGCCGAGATCAGCGGGATAATATTTTATTATCGTGAAGGTGAGAAATT
CCTCAAAGGTGTCAACCAAACTGTGAATAAACAATGGAATTGGATCATACAAAACTGTATAAGCTGGTAA
TGAGGTCCTAAAATAGGTCTACAGATTTATACTTGATCGAAGAAGAGTGAAGGGAGCTAGCTGGGAGATT
GATCTACGAATTCGTAAAAGAAGTAGATACAAGATACATATAATTGAAAAGCATTTATTCATTGGGAGCA
ATATTATGTGGATTATAAAATAAATAT

>3R:2693414..2694867 species=Dmel;strand='+';loc=3R:2693414..2694867;
CTAGGATTCCAGAGATGCACACACACAATTAATACGTTGAAATTTCTTGTTCGTAATCCTACTAGGTGAT
AGTCGAAAAACTCGACAATACCATTCCCTCTAGTTGTTTTGCAAACATCAACCAAGCGGATTTTACTGGT
TCCTTTGACTCCTTAAAGTTATCAATTAGTCAACATTAAACAAACGAAATTGCAAGGACATTTACCCGTT
TCTTAAAAGTCAACATCTCTTTTCATACGTTTCCTTGGAAGTTAAAGAAAAACTCAAGAAACTGGTAAAA
TATTTACGTGTAAATTGCGAAAGAGTTACGTTAACTCTTCCTGTGTCCTTCTGCGAAACGAAGTCTTTTT
TATCCTTTTTATTCGCATTCTGCTTTATTAGAGGTCCTCGGAGTCGGTTCTTAACTCATTCGCGAGCCAT
AAACCCCGAGATTCGCGGAAAGGGTATTCGTTGTGGGCGGAATCCTTTTGCAAACCCGGTTTCAGTCAAG
GCTGCAAAGTCAATCCTTTAGCATAATCCTTTAAATAGCCAAAATAAAGCCCGCCTTTGTCAAAACAAAG
CGATTCGCTGGCAGAACTCGTATTTGCGAATAGGCGTGCCATTGTGTCCACTTAGCCGGCAGGTACCGCC
TCCTCAAAACCCTCGGTCGCGGAGGACTCCTTGGTCTGCATCTCTATCCCTTCCACCAGCCTCAGCCATA
ACGATCGTAAAGTTATCCTTTCGCAAACACGAGCATACGGTTACCGCCTTAAGCTGGCGAAGGAGTTACA
AAGTCATAAAAACAAAACACCTTTGTCCGCGCAGCATTGTCAGTTGGCGAATTATCCGTTCAGTCGCCGC
TGCCGAATCCTTAATCCGTGCCGTTTTTATAGCCAGTAAGTAGATGGAGATAGTAGGAAATTCGCGATGG
GCTCGTCCCTGGCGAAAGGGGAAGGAACACGACAGGCTAGAGCCGGACTGCCAAGGATAAGCCTTTAGCT
GGAAGGGATTAAATTGCATTATCCTTATGTTAAAGATAAACACGGAGCGGCTAATCCAAAACATTAGATC
AAGCGTGATATTCAAATTAGGTCGGTCAAGGGAAGTTTGCAAGTTTATCGAACAAGAGTTGTATTTTGTA
CTTAAATGTTAATTTATGTACTATTTAAAATAATATATGTAATTGAAAAACATTCAGGTAGGATAAGCAA
TAATGACGTTGTAAAATTATTGGATTCGAAAAACATTTGTCATAATATGTACCCTAATTGAATATAAATA
TTTTAATTAGTCTGTCGTTTGGCCCTTCTATAATGCTTGCCGGTGTAGGTAATACCCACATATTTAAAAA
TCTCAGTAAAATTTCGTGCCCGTCATATTATCACCGAACAGGAGATGATAATCGACCTGATATAACGATA
CTAAAATGACTTTGACAAGTCATCGCGGGGTCAGCACTTCAGTGGCTGCCGCTG

>2L:3824495..3825067 species=Dmel;strand='+';loc=2L:3824495..3825067;
ACAAATTGATATTCATTCAAATTTAAGCTATCTTAAAATCTTAAACACACACACACAAAATCACCAAAAT
ATGACTTAACTTTCGTGCAACCAATTTTAAATTCCACTGCCAGCCAACACTGAGCACAAATATTTGCCAG
AGTCCATGCTTATAATTTTCCAAATCTATTAATCTCCAAAAGGATTGCCAGAGATCCACATTGATTCTGG
CGAAGCGCGCCCAGAACTAATTCGCAAATCTGTCGCGAAACTAGAACAAATCCCGGTGCTCGGAGGTTTA
ACCCCTTCGGATTACCTGAGTCCTGCGTTCTGCGTCCTGAGCTCCATTGAGCTGTTGAAAATCGTGCCGT
AAGCCAAGGCAGGATCTGCCTCAGATAATCCCCGGACCACAAAAGCGACCCTTGAACTAGTTTGGGCGGG
ATTAGGAGCAACTCGAGGAGTCTGTGTCGCAGATCGCTAGTGCAGTGGTTCGCAGAATTCAATGTCATAT
GATAAGTGGATCAAAGCACCAATCCAATATTCTAGAACATTGTAAATATCTTTACTTATATCTATAAAAG
CATATTTAATATC

>3R:4021845..4022309 species=Dmel;strand='+';loc=3R:4021845..4022309;
TGTGTGTTTGGTTTTCTGCTTCCTTCTCCGTCTCCGTCTCTATCTCCTTCTCCACCTTCTCCTCGTGCGC
CAAAAATCGTAAAATGAAGATTTTTCATGAGGATTGTAGTGGTTCCTTTTTGGCGTGGAGAAGGGGCTGT
GGCATCCTTGGGCGCATCCTTGCTGCTGCGGAAGTAATTTATGACTTTTCGTTTTGCAAATGCTTAAATC
TAAACATAAATATTCTGCCTTCTTCGCCGGTTGAAACATATGAGCAGCGTTTGTATTTATTTCATTTGCT
TTTATTTCGCCCCTGATAAATTGTGCAATTTATGGCTTCGGTCATAAACATAACAACGAGCCGAAATTGG
CTTAAACCGGCGGCCGCAGGCTTAAATACGCCAATCGAAATCAATGACAAAATAATTACACTCATACGCG
TACATGGATTTTATTAATCGAATTATAAGATATGGCGTCAAAACA

>2L:3828717..3829710 species=Dmel;strand='+';loc=2L:3828717..3829710;
GATTATTCATATGTTTTATAATAGTTGGAAATTGAGATTGTTTTGTTATTGTAGGCTTCATTGTTCAGAA
AATCTCAGTACACATATTTCTGCTCATTTTAGCAGCTCCCAAAGAAGCACTTTTCTTATAGAAAACATTC
TCCCATTCCATAGCTTGTATATATATATTTGGGGTTTATGCTCGGCTTAGACCAGTGCAAGAGTTAAATC
GGTTTTGGCCCACGCCTTAAGCCATCGATTCAAATATTTTGCATATCCATATATACTTATGTCCATATAC
ATATCTGTTTTGCTCAATCCGCAGATCAGGCGAATAGAACAATTTGCTGGCCGCATTGTTTTATTGCGCT
GCCCGGCTTAAGTTGGCCTGGTTTGTTATTGAAATAGATCGGATGAGCGCATTATATACTTAACACATCT
CATGTGCCCTGGATTCGGATTGAATTTAGAAATCCACTTACCTAAGCCCGGGACTAGCTCTAAGCTCTAA
GTCGCTAAATCAGTCCGAGGGTCTCGGGATTTCTTAAACTACATATCACTTTAGAATAGAATTGGTTGGG
TATACCGAATAACCGAATGGTAATAGTGAATAGTGAATAGCGAGTAGCACGCGCTCGACCAAAAGGGAAA
TGGATGTGAAATTGAAAATTTCTTAGCCAAGTCTGCTTTCTATTGGCTTAAGTGCTCGACATGCAATTTA
CAAAGATAACAAGCAGAAGCAAAGCGAAACCTCGGATCTGCCTTACTTATCTTATTACCCGGGTTAAGTG
CAGGGATTACGATGTCGAAAGAGCAACCTTGTGGGTCCTTGCGGGTCCTTGTGGTCCTCTGAATATATAG
TATACAGTGTGCAGAAGGGCTCAACCAGCAGATGCCGAGCACTGATTACCCAGCATGCGTGCTCGCATCC
TTCGGATCCTGGCATATAGATCATACATAGTAGCCAGGATGCGTGTGCCGTTTGTTACACTTTTTGTCCA
TTTAGACTGCTCCT

>2R:20946220..20947152 species=Dmel;strand='+';loc=2R:20946220..20947152;
CAAATTAGTTATAATCGTGGAGTGATAAAAAATGAATTATTTTCCACCCGGACACGCAGCTACGGCTGAG
AAGACCTGAAATTGATTTTGATCGAATATGCATTTGTTCCGAAACGGTAATAGGTCAATGTCGCCTGAGC
CCTCTCCCACCACAAGAATTGGTAGATTATGACGACCGATTCGTATCAGACAGATAAGTATAATCATTGA
CAACACACATCTCGTGGCTTTGCAGTTGTTAAACGAATTTTATGGCTTGACGCCATAAACGTTTAAATGG
ACGTAAAGAAGTTTCGTCAAAGAATCCTTATAAGAGGACGAATAATCAAGGATCGGACCAAAATTAACAG
CAATGCGATAACCAGGGGCGCTTTGCCGTGTCAATTAAGGTGGATTCTATCTTCATCTCTATCATCATTT
CCGACGTAACGTTTCAAAGAATCCGTACATTTCAGCGACTGTGACCGAATTTCAAACGCATTATTTACGA
TGAAACGCCGACGCGGGCTGTTAAAATTCACACATTGATGGTGGTGGTCCAGGTCAGCGGTTTGGGTGTC
CTCCCCTAACTCAGCTCACTCCACTCTCCTTCGCAGTTCACACTTTCGCCGACAAAGCGCCGCAAACGGA
GCCGCGCGGACCGAAAGGGAAACCACAGATCATGCACATAATGGCATTCTTTGTGCAGCTAGCCGAAGTC
AAGCGGTACTGGGGTCCTGGGTCTAAGACATTCTTTGCCGTGTCATCCCGGAGGTGCGTGTGTCCGCCCG
CACATCATTTCTGATTGGCTGCCACATCCTTCGGGCAATCTACGCAATTAGTCTTTTGTCTTCTTGAGTC
CGCCAAATGGCACTGCGCATGCTTTGGGGAGGTCTCCGATCACACATTATTAATTCGTTTTTAACCGTTC
CGAAGGAGTGATATATTTGTACA

>2L:3822438..3823260 species=Dmel;strand='+';loc=2L:3822438..3823260;
CATAAAAAATCACTGCACATTTTTTTCATCGGGTGTGCAACGATAGATCGATCATGGCCATTGTTGGGAC
CATAAAATCCAGTACATGCTGAATATCCTGTCGACAGGACAATGACTGAAAGGCAAAGTGCGAGGATGAG
GATGAGGGCGAAAAGACGACTCGCTGTGCGCGACAAATGCCGAAGATATCCTGCTGATGTCGCAGCCATG
TGACAGTCTCCGAGGATCGGATCGTTGAGGATAGGACTCGCAGCGAGTCCTGTTGACAGCGAGGTTCCTC
AAAAGGAATATCGCACATTACGATCAATTATGAGACTGAATGCTCACCCACAGTGGAACGAAAACGGGCG
AAAGTCCTGAAGGAGGGAAATCTTGTGGCGTTAATTGAAAATTACATGCACATTGTCTGTGGCCACGGTG
TCTACTTGGAATTCGCTTATGCATCTCCATAGTTTTCCATAGTTTTCCATAGTTTTCTATAGTTTCCCTA
CGTTTTTGTGAGCTAATGAGGCAGGCGTAGCGTTGCCTCGAAGCGTGAAGCTCGCCAAGGAAACGCCTAA
GTGTGGTTTTGGCAATGAAACCATAATGTCAAACAGCGTGGTCCTGATCGCGTCCTGATCACCCAATCAG
CGGCCACATGCTCTCGGTCTGATCCACGCTCGATTATGCTCAAGGTGTGCCCTCAAGGATCTCGAATCGC
TAATCAATTCGTTTTACCACGACGTCCTCCCGGCAAAAAAACACATTAAAGTCAAACGAAAAGTCAGGAA
GGGATATATAATTTTCAAAGGTCTTACGACCAGAAACTATAACATAGATTAAA

>2R:20944261..20944977 species=Dmel;strand='+';loc=2R:20944261..20944977;
CGAGAGTATAGTATTGTCTGGGTGTTTATCGCTTGGCATTGGCAGTAAAGCTGACTTATAGGCTGCCGAA
TGTGTTTTTAAACAGTGCATGGTAAATCAAAGATCTGTAGCTTCGACCGCCGACTGTCAATTTCCGGCGA
AAATCGCATGAAGTCCTGGAAGATAACTAAATTACCGCAAACTCAACGACCACAAGCGTCATAATTGCGG
TGTGTCTGACGGGGAGCTGCGTGGGCGAACCTATGACTATGACGCTCAAGGACGTGAGCAAGCAAGGACA
CCTGCGCATACTAACAAACCATTAACACCCGAACCGCAAACTGTCATTTTGCTGATGGTGCATCAACTAA
CGCGACTACCTGTTAACGGCGGTAGGTCCTCCTCGTACACGGCGATCTTCCACTTTTTGTCGCATGATTA
GGGGCCATTACAAATTGTAAGTGTTACGCTCCGTCTCTGTCCACCGGGCGACTCTGCGTCTGGACTTGGC
CAGACCGAAACTGCTGGTGGTCGCTGCGACACGGTTTTGTCCTAGTTTTGTTTCCTGGCTTACTGACTTG
TCCAGCCGAATAGACTTGTCAAACTGTGCCAATGATCGATTTGACACGCCAACGCAGTCGACTTCTGGCT
GCCTATATCCTGCGCTGGCGTCGCCAATCGCTTTAGCAGCGCTTTCTGTCCTAAACGCACAAATGCGAGT
GATGCGAGTGTCTACCG

>2L:3822399..3822871 species=Dmel;strand='+';loc=2L:3822399..3822871;
AAAGGACCTGATTAGTGACAGAACTCAGCGTTTCGGATGCATAAAAAATCACTGCACATTTTTTTCATCG
GGTGTGCAACGATAGATCGATCATGGCCATTGTTGGGACCATAAAATCCAGTACATGCTGAATATCCTGT
CGACAGGACAATGACTGAAAGGCAAAGTGCGAGGATGAGGATGAGGGCGAAAAGACGACTCGCTGTGCGC
GACAAATGCCGAAGATATCCTGCTGATGTCGCAGCCATGTGACAGTCTCCGAGGATCGGATCGTTGAGGA
TAGGACTCGCAGCGAGTCCTGTTGACAGCGAGGTTCCTCAAAAGGAATATCGCACATTACGATCAATTAT
GAGACTGAATGCTCACCCACAGTGGAACGAAAACGGGCGAAAGTCCTGAAGGAGGGAAATCTTGTGGCGT
TAATTGAAAATTACATGCACATTGTCTGTGGCCACGGTGTCTACTTGGAATTC

>X:2322947..2324386 species=Dmel;strand='+';loc=X:2322947..2324386;
CTAGCTCTGATGTTGCTATATCTTCACGCTGACGATGTCGAACGCAAACTGATTTCCTCTCGTCGGAACC
CCCTGCATTTATACCGAAAATCCGGAGGCTGCGCCGACGCCTCATTCACATCGAAATGGCGGACACGAGC
GGCCAGCCGAAGCGGTACGAAGCAGGTAGGCGGTACAAAGGCCAAAGGGCAAAGGGGTGATTCTGGCTTT
GCTTCTGACTCTGTCCCGCTCTGGCCTGTTGCCCTCTCTGTCTCACCGCTTTCGAAAGGGTTTTACAAGG
GTGCGGCTGCCCTTTCCCTCATTTGGTTTTCGCAGTTTTCGCAAAAATCATAGTTCTTTGTGCTATTGTT
AGTTCGCCATTTAACGTAATTTTAAAAAGAAAGTACAAAGAGTTTTCGAACTTTACGTTTCATCAGTTTC
CGCGAAAGGATATGGTTTTTTCTTGGTTTTAATATTCAATGGGAAAAAATAGGAAAATTCGTACCACCTC
TGCAGTGCTTTACATTTCGTTTTCATGGAATTGGTTAAAAATATTCATAATCAATATAGAGTTATAAACT
TCGGCTCTATTTTCATAGGCGTTCATTGCGATGTTATAAGTCCAAGTTTGAGGAAACCCCAGATTTTTGT
ATATACCAGCATTGTGCATTTGATTTTTTATTACAATTGTACCTAACTTACTTGCTTTGACATCCAACTG
ATAAAACCCTTACCCAAAAACCAATCTTAAAAATCTTAAGTTATTAAACCTTTAGATTTAAGTAACTGCT
GTATATATTGCTTTCAAATATAAAGAATAAACCGCAATTAAACATCGTAGGCTATTCTCTTCAGCACTGA
AATAAACCATACTTCTGAATCTTCTAGAACATTTCGCATATCAAAGACCCCCCGACCGTAGACTATTATA
ATTACACTCAAATCATACTTTTCTGGCCAGAAAGAGAGGCATCTGGCAGAAGAAAAGAGATGGAATCTAG
TTTGTTGATAATAGATGCACAACATCCAAGGGTTGTGATGGCTAAATCCGTTTGTTTTGCGCTTTTGTTT
CGAAATCCTTTTGCTGACCAGCCCATCTAGAATCTGTGTATCCATGCGATGGCGAATTCGTTGGATTGTG
CGTGACAAATTATGGAAATTAGGACGAGTTCTGGCGTTCTTGCAATTTTCAGCCCTTTTCGGCTGGCGTA
ATTCGCATCCTTTTCTTATTTCGGCAATGAAAACTCGGCTTCCCGGAATTTTGGCAAGGACACTCGCCAG
TCTGCCCATTTGATTCATGACGCCGCCAGCCCGAGGATCGAGAATCGAGAGTCCAGGATCATTGCGACAA
GTGGCCGTCCGTGTTGACTGCTCGTGTTTGCCCTCCTCCTTAAACATCCTTGATTCTACGTCCTTTATCC
CTTTGGCTTCCGCTGCGGCGTGGGATGTGGGATCCTCGAC

>3R:26681211..26682398 species=Dmel;strand='+';loc=3R:26681211..26682398;
CCTAATGGCCCTTTATTATCTGCCTTTAGACTTTTAATAGACTCAGGCACCAGGACACAGCAACGCAGAA
ACACCGAGAGCAGCACCCGAGAGTCCTTTCGATGGATGTGTGTGTTGGCCTAATCCTCATCATTCTGTCA
TCAGTGACGTTTTTCTGCACATTGTTGGTTGGCCATTGTTTGCGTCTTAATTTGCAGTTTTCTCTTGTAG
TTTTGAACTCTCGCCGGCGAGCAAAAGGATTTTCACATTTTTTCACTTTTTGATTTCTATAATGTCCCTT
AAAGAAGGAGACCATCTTTAAGATGACTTCAACGTCGGGTGTGATACTACCATGGGGCTCTTACTTCATG
GGATTGAGATCTACGAAAAACTAAATCAACTGCGAAAAATGATCATTTTAAAATTTACAAAAATGTTAAA
TATTATTTAAAAATATGTTACTCTTAACAATTTATACGAAGTCCTCAGTTAAGGCGTAGATTTAGCTCAG
AGTCCTTTAGAAATTAATCTCAGTTTGCGGATTCTCTCCCCTTAGACTAGACTCAATTTAATCCATTTGA
AGGTTGAAGGCGGCTTGGACTAGGACTCAGACTAACTTGTGCCTCACTTGAACTGCATTAAATCCGCGAG
CTTTACCTGCCGAAAGGGGGTGGGAACTGGCTCATCTGGGAGAAATCTCAAGTGGCTGGCGGTCCGAAAA
TTCTGGGGAAATTCGGAACAAGTATGTCGGAATCTGCGGGATTTTGTATAACGCGTTTAATTCATAGATT
TTCGTTGATTAAGTAATCCCCGCAAAGGGCTCAATGAAGGCGACGCGTCGGCCGATTAGCGCAGTTCGCG
TAAGCGGGATGTCCCGAGTTTGTACCCAAAGGCAGGTGTGGGTTAACAGGTTAAGGGTTTCGCAAGCTTA
ACCCACACAGGACCTCTCTCGCTCCCTCCTCGAGGCTCTCCTACTGGCTCTGATCCTTATCCAGGCGCAA
TTACCTAGCGAAACAAAAATATGAGTATGCAAATAGATTTTAATGGGCAGGATTACCCTTTTGCTAAATA
CCAAAATCCTGGACGGGCGGTCTGCGCACCGCAGCTCCTTTGTTTTCAAATGTAATGAGAATGTCTCTAA
GCCAAAATATTAAACATCCGTTTGAGCCTGGCCAGAACATACCCATACATACATCGTCTATGTATATA

>X:2324193..2325602 species=Dmel;strand='+';loc=X:2324193..2325602;
AGGACACTCGCCAGTCTGCCCATTTGATTCATGACGCCGCCAGCCCGAGGATCGAGAATCGAGAGTCCAG
GATCATTGCGACAAGTGGCCGTCCGTGTTGACTGCTCGTGTTTGCCCTCCTCCTTAAACATCCTTGATTC
TACGTCCTTTATCCCTTTGGCTTCCGCTGCGGCGTGGGATGTGGGATCCTCGACAAGTTGTTTCACTTTG
TTAACTGTTTGTCCTAACGGTCGCCTCGACAGCCAACGGAAGTGGGTAGCGGTACAAAGTTGGCTATCAT
CCATGGGAAATGTTATGCTAGATACTTACTGCAGCTAATTCGAGGACATAACGTAGTTTAGATTTGTTAC
GCTGAAATGTTATCAAATCCTATCAACAATACCTACATTATATACTATCTTTCATTCATTCTCTTTTTAC
AACTGCCCATTCAGGGGGATTGGGTGAATTGCAAATAAAAAGAGGGATCGATCGATGGTAATCAGTAAAA
AACCGCGAACTTATCCGCTAATCCGTGCGCTAATCCAACCGTAAAAATGGTGGATTAAACTAAAACTCGG
ACCGTCACGTCGCCGTCATTGAGTCGATCCCTTACCTGCGGTTACCGGGCCCGAACCCGAGCCCTTCCAG
ATCCTGGACATACGTATAGCCCAGCCCAATCGATCCCGAGCAGATGCCATAAAAAGTCGCGGCCGAAGTC
GAAGCCAAAGAGTTGCCAAGTTCGGTGTAAAAACCAGATTCAGCGAAAAAAAAACGTAAAAAACAGCAGG
CCATAAAACCATATATTCATATACTCGGACTGCTGTTCCTTCGCCATAATGAGCTCCGAACCAAAGATGC
AATATTTGTGCAATCCTTTGAGTTGTGACCTTGGGCGCGTTTTTTACGGAATCATCTACCTGATGGCCGA
ACGGGTTGCCCACCCACGGTATGCGCTGTATTAGGCTGTTATGCTGTTGCCTAAAAAACATCCAAAGTTT
TATTGCATAATGGACGCTTCGTGCGAAAAGGCCTCATTCCGAGTCCGCGGGCCCTAAAACCGCTGCAGTT
TTTTAAGGAGCCATAAACTGATATTTCGGACACCGGCGGTCCTTAAAAAAAAAAGGGTTCTCTCCTCCGA
CCATTGTGGCTGCGATTTTTATATTGGTCCGCTGCTAGGTGACAAAGAAAATCAGCGACTAATTGACTGA
AAGGGGTTTTGCCTTATATGACCCGTCCCACCCGTCCAAAAAAGGGTGAGGAGTGGTTTGGATTTGGATT
CGTGCTTGGTTTCGGGGAATTGCCGTTAACTCCTTTCGCGGCCCTTTGTCTTAATGGGTTAACAGTCGCA
TATTGGAATCCTTAGCTTCGAATGGCCCCTGTCGTAAACGTAAGTTGAAAGCAACTTATCACATATTAGG
ACTGCCATTT

>3R:26676676..26678601 species=Dmel;strand='+';loc=3R:26676676..26678601;
ACCAGACTTACAGGATCTTGCTTAACATTATTAAGTACTCGCCCGATGCTGGGACCTCGCACAATGTCTT
TCTTTTGAATTCGCTGATCCCGAAGACAGAAAAGCTTGATCTAGCAGCCTCCCGACCAGCGTGCCTTTTC
CAGGCAGTACCACTCCCGCGATCTAAAATCCGTAATCTGCTTAAGCGGCGAGCTTAAGTCGAGGAATCGG
TGGGTCCTTCGGGACTTGGCAGGACCAAGCGAGATTAGAGGCACTGTCCACTTGAATCCTAAAGGCTCTC
AAAAGGCAACGCCTAATCTGGCTCAGCCGCGGGAGCTACTATCTCAAATGGCTAGCTCCCATTTTAGTAA
CATGAACCTTTGATTTTAACAACTCCGTTTTGGGTTTACTTTAAAATAATTTTATTTATTAAGCATTTAT
AAAAATTATTATTAAAAACGCAATCTGAGCTCCGCAATAATTTTCATAAAGTATTTTTAGATTGAACCTA
AAAAGTTGCCAAAGCTGGCTAAGAAATGCAAATATTTGTTTTTTATTTTAATCAGTGCATATATTTTATA
TAGGAAATACGTTGTATTTGGTTAGCAGAAGTTATTCCAAAATTTAATTTTATGGGGGAATCGAAGAATT
TGTTTAGATGCTCAACATTATAATGCACTTTCTTAATTAAAAAATGTTGAGTACATTTTTTAAAAATTAC
GATACAAAATTCATACTCAGATTTGTGTAAAATTGATAAGCTCAAGAAATCTGTACAATCTGATATCTAT
CAAAGTCTTTAGATTTATCATTTCCCTAAACATTTATATGGTTGCATCATAAAAACCTAATTACTGAATG
GAAAACAATCAATAGTGCGTGGTATTCAACCCCTGCTGCTACTATCGCCACTCGAAAAGGACTCGCCTCG
CAGGACTAGAAGCGAACCCACAGGTACTTCACACAAATCACAAAGCGGCAATAATGGCAGCGCCATAAAA
TACTCGGCCATGGATATGGAAGGATATCTCTTCATTAACAACTGTCGCAGGACGGGCAGAGATTCTCTGC
TGCGAGAGAGGGTAGCAGACGGACGAGGAGTTCGCGTGAGAGAGCAGGTAGTGAATCCTGCGGAAAAGGG
CCATAAAAACCGAAAGAATTGAGAATGAGAATGAGCGACGGCTGCTGCGTTCCTTGCTCAATGAATTTTT
CGCAATGGCAGCCTGCCGCAGGATCGAAGGATTCTCCAGGGGAGAGTGAGAGAGGATATGCGAGAGAGGG
CATTAGAAGCAACCCTCTCCCGAGTTTCGACCAATGAACGCGGAGTTTGTCTACCTAAGGGTGATCGACT
GCTCGATGAATGGATTTGGTCTGCAGGACTATTAAAACGCCGGCGGTCCTCACAGCAGACAACACAACCC
ATCGTGATCTCAGCGAGTCCACATCGGAGTAACCAAGGATATATCGAATATATCACACAATCCGCAATAC
CGCCGTCCACCCAAACCGTTAAAACAAAAATCCAAAACGACTCAAAGATACACCAGTGCCAAGTGAAATT
CAATTTGTGCAAGCGTTTCTACAAAAATCGCCAAAATTACGCCCCACATCGGTATGCAGTCGTCGGAGGG
TTCACCAGACATGATGGATCAGAAATACAACAGCGTGCGTCTTTCGCCAGCGGCATCGAGTAAGTATAGC
AAAAAAAAAAATCAGATAGCAATGAAAAAAGAAGAAAACAATCTTCCTAATATATAAAATTAAGACAATC
CTTTACTTATACCAACTTTCCCCCCTTCTTGAATTTCCAGGTCGCATTCTATACCATGTGCCCTGCAAAG
TCTGCAGAGATCACAGCTCCGGCAAGCATTACGGCATCTACGCCTGTGATGGCTGCGCCGGATTCTTCAA
GAGGAGCATTCGGAGATCCCGGCAGTATGTGTGCAA

>X:2324516..2325814 species=Dmel;strand='+';loc=X:2324516..2325814;
GGACATAACGTAGTTTAGATTTGTTACGCTGAAATGTTATCAAATCCTATCAACAATACCTACATTATAT
ACTATCTTTCATTCATTCTCTTTTTACAACTGCCCATTCAGGGGGATTGGGTGAATTGCAAATAAAAAGA
GGGATCGATCGATGGTAATCAGTAAAAAACCGCGAACTTATCCGCTAATCCGTGCGCTAATCCAACCGTA
AAAATGGTGGATTAAACTAAAACTCGGACCGTCACGTCGCCGTCATTGAGTCGATCCCTTACCTGCGGTT
ACCGGGCCCGAACCCGAGCCCTTCCAGATCCTGGACATACGTATAGCCCAGCCCAATCGATCCCGAGCAG
ATGCCATAAAAAGTCGCGGCCGAAGTCGAAGCCAAAGAGTTGCCAAGTTCGGTGTAAAAACCAGATTCAG
CGAAAAAAAAACGTAAAAAACAGCAGGCCATAAAACCATATATTCATATACTCGGACTGCTGTTCCTTCG
CCATAATGAGCTCCGAACCAAAGATGCAATATTTGTGCAATCCTTTGAGTTGTGACCTTGGGCGCGTTTT
TTACGGAATCATCTACCTGATGGCCGAACGGGTTGCCCACCCACGGTATGCGCTGTATTAGGCTGTTATG
CTGTTGCCTAAAAAACATCCAAAGTTTTATTGCATAATGGACGCTTCGTGCGAAAAGGCCTCATTCCGAG
TCCGCGGGCCCTAAAACCGCTGCAGTTTTTTAAGGAGCCATAAACTGATATTTCGGACACCGGCGGTCCT
TAAAAAAAAAAGGGTTCTCTCCTCCGACCATTGTGGCTGCGATTTTTATATTGGTCCGCTGCTAGGTGAC
AAAGAAAATCAGCGACTAATTGACTGAAAGGGGTTTTGCCTTATATGACCCGTCCCACCCGTCCAAAAAA
GGGTGAGGAGTGGTTTGGATTTGGATTCGTGCTTGGTTTCGGGGAATTGCCGTTAACTCCTTTCGCGGCC
CTTTGTCTTAATGGGTTAACAGTCGCATATTGGAATCCTTAGCTTCGAATGGCCCCTGTCGTAAACGTAA
GTTGAAAGCAACTTATCACATATTAGGACTGCCATTTTGTTTCTGAGAATCTGTATTCCCGCTTTTTACC
CCTAAAAAACCCCTAGTTTGGGATAAGCAAAGATCAGCGCTCTCCTCCGCACTTTCATCTCGAAGTGATG
GTAAGTTTCTGGTAATAAATTATCTTTTTCATATCATCAATTCTTGCAAGATAATGCCAACTTCCTCCCA
AAGGAACTCCTTGAAAGGCCGTTCTTCAGCACAATTGAT

>3R:26675003..26675838 species=Dmel;strand='+';loc=3R:26675003..26675838;
GTTTGACAGTGGGTGTGGGACTTCTTAAAGATTAAGTCCAATTTCTGTGTCTTTAAACCTAAGCATTCTA
TATATTTTACATGAACATTCCTACGCATTTGTGAGGACATGTGCACTGAAATGCAAAAATTTTTCTGCGA
CACCAGATAGCGACGTGCCATAAAACTGAAGCAAAACACTCATCTAATGACATTTCGGGTCTTTCCCATC
AAAAGTCTGGCGCGATTCATAATGACCAAAGCGCAGGGTCAGCGGTAGAATATCTCGGGAAATAACCATG
GAAATAGGGTCGGTCTTCCCTCGAAGAGTTTACTCAATGCTCAATGAATTCGGAGCGGCGGCGGCAACTT
TTGGGCCATAAAAGCGAAGAGCGGGATTTTTCCACCTCCAGCATGCAAATGAAGTGAATTTCCCAGCTAT
TTAACCCTTTCATTTCGCTCGAACCTCGAATTGCCATTAGCCGTGTGGCGTCTTAACCCTTTTCTCCGAG
CCGTCGAGCAATTCATAAAAACGCAGCGAAAGTGCCATAAAAATCGAAGCCAACCCAAACGGTAGCACCT
GCATTCTTCGAAGACAAAAAGGTGCTAACTCGTAATTAAGACGAATAATCGCTACCTAGATCCTTTCGCT
TTTCGTCCTCAAGGAACTTTGTAAAAAAGTCGCAAAAATTCTGGGAATTTTTTATTCACTTTTATTCATC
GGCGACCTTGAATGGCCGTTTTGATGGCGGTGGGTGGTTACCTGGCTTAGGTAGGCGATAGACTGAAATA
TTCCGACCTGCCGGTGACTGCTGTTTCAATTCTTGTGGTGGATTTAGCGCTAATCCCCCGGATTAG

>X:2332215..2333628 species=Dmel;strand='+';loc=X:2332215..2333628;
GTGGAACTGATGGCCAAGACGTACCATAGTGCAGGGTCCACGCTCTGGATTAGACCAATTTTAAGGGGAA
TTGCTATCTGCTCGGTTCACACATAGCTGATCTGCCCTGCCCTGCTCTGAATTGCAGGACGTTAGATTCT
GGGCCGAGAATTTTGAGCCGTGGGCGTGTGCGGGCCATGGATTTCACACACCGATCTCAGGAGGATCCTG
GAACAATCCCTTGCAGCATGACGAAAGGTAAATTTGTAAACAATTGTGCTAATTAAGCCAGCCCAATAAA
AATCGGCTCTCGGAGGCTTGAGAGGCTCGAGCGGCCTGAGTGGCCTGAGAGCCCGGGGCGGATGGCCGAA
TGGCCTGAGATCTCCCGGGGAGATCCAGGCGAGCACTTGAACTAAATCCGGTAGCTTAAACGAGTTAAAG
GAACTTGAACGGAACTTAATCCCATAAATTTGGGAAAAATACAATTTTAATCAGGTTAATTCGTGTGTAG
CGCGACTGTTGCATGGTTTCGGGATCTGGGCCACGGGATCAGGGGCCAGGTAGTCGGTCGAGCGAAAGGA
TTAGGCCTCTGGATCTCGGGGATTTAGCGCAAACAGAGGTGAGTCCGTCCAGCACAGGCCCACCGCCCAT
CGCCTTCCTGCGACATTTTAATTTAATCTCAGATTACGAGCGAACGAGGAGACGAGATCGCGGATCGGGA
ACGGGATCGGCATCGGGATCAGTCCACAGTCCACCAGATTAGGCCACTCCGCTCGTATATTGCAAAATAA
TGGTCGAGTTCCAGGGGCCGCCAGTTCGATTGCAAAAGTTTCACGTAAATCCGTAAGATTAGATGGCTAG
ATCCCCAGATTTTCAGATTCCCTCCCGCGCTTAGCCCAATTGTTAGGTCAATTGCCAAATCACTTGAGCG
GGGAATGGAAAACTGGGCCATCTCATCGTGGAGGTAATCCCAGTCGCAGCAGATCTAGGTAGATCCTTGA
AAGCCACTGGTCATGCCCACTAAAGCTAGCAGTGCCTCCGATGATCGCATTCCCCTGATCCCCACACAAG
TCCAAAGTAGTCCTCTGGACTAGATGCGTTGACTTTCGAACCCCTGGGAATACTACAGCTACAAATAGAA
ATGCTACAAAACTTAATTATAAATAATGTTTAGATTGCAGAAACAAATATTCTAGAAACTGCACATATTT
ACGAATTGTACATCAAGATTGTGAAAGAATAAATCAATGATTAAAATCAAATATCGTTTCTCTTTCTACC
GACAAAATTCACGGGAAAAAGTGCGAAAAATATCAGCTCACGATCCAAGTCGCCACGTGCCGATCGTGCG
CTGGCTAGAAAGGATTGCCATTCGATCGTGACGCCCCAAAGGGAAAGGATTTAGGGCATGAGTAAACATA
TTCCGATCGCCAGG

>3R:26677562..26678130 species=Dmel;strand='+';loc=3R:26677562..26678130;
GCCACTCGAAAAGGACTCGCCTCGCAGGACTAGAAGCGAACCCACAGGTACTTCACACAAATCACAAAGC
GGCAATAATGGCAGCGCCATAAAATACTCGGCCATGGATATGGAAGGATATCTCTTCATTAACAACTGTC
GCAGGACGGGCAGAGATTCTCTGCTGCGAGAGAGGGTAGCAGACGGACGAGGAGTTCGCGTGAGAGAGCA
GGTAGTGAATCCTGCGGAAAAGGGCCATAAAAACCGAAAGAATTGAGAATGAGAATGAGCGACGGCTGCT
GCGTTCCTTGCTCAATGAATTTTTCGCAATGGCAGCCTGCCGCAGGATCGAAGGATTCTCCAGGGGAGAG
TGAGAGAGGATATGCGAGAGAGGGCATTAGAAGCAACCCTCTCCCGAGTTTCGACCAATGAACGCGGAGT
TTGTCTACCTAAGGGTGATCGACTGCTCGATGAATGGATTTGGTCTGCAGGACTATTAAAACGCCGGCGG
TCCTCACAGCAGACAACACAACCCATCGTGATCTCAGCGAGTCCACATCGGAGTAACCAAGGATATATCG
AATATATCA

>X:2327874..2328878 species=Dmel;strand='+';loc=X:2327874..2328878;
TGCGGATTTGGCCGTCCTGGTAATTGTGTCAATTGTCAGTTCGCACCATCTCTTAACTGCCATCAGCATA
TAAAGCATATCCATCCAGCACGATCTCCAGCGGAACGGATGCGCTGCCCAGATACAATCGGGATCGGCAG
TTAGGGACCGGGCGAGAACGGTAGATCGGAGGAAATCCTGGAACAGAGAACGGAACTGAACTGAACGGAA
CTCAATGAGGTCCTAAGCCTCATTCCGCATAACTCTTTTTCATAGAGTGACTCCTGGCCAGCTCGTAATA
TGAGCATTTAACCCCGTAAAGTCTTCGACCCGGCCACGCCCATTGTATCCGAGTTCCGTTCCGTTCTGTA
CTCATCTCCTTTGAGAAGCACAGTTGCCTTTTGCCTCGAGTTTTTTCACATGAAACTAAAAACGACTGAA
ATCCATGAGATTAAACGGTCTTTAAGCGGTTTAAGCCCTTTGTGCACGCAGTTTTGTAGGTGGCAAAATG
TGCCATTGTCACCGAGTTCTGTCAAAAATATGAACTAGCATATCATTTCATAATTTTCAGTTTCATCTTT
AAAAGTGCATTTTTTGCTTCTCGGAAGGAGAACACAAATATTGTTGGAAGCTCAGTGGGCCGTAGGGTTC
CGGGTGATCCGACAGGTGACCAGGTACAGCTCTCTCGATCCTCCAATCCTCCATGCTAATCCTGACTATC
TGGCTGCCTCAAGTTAATCTCGCATAATATTGCGTGTTCCGAACAGCGTAATCCCCTGAAAACAAGTGTC
CAGATCCGCAGCTCTCCACTTTTAAGCCGGCAATGGATTCTAGATGACTTGACTAACTGTCGAGCTAGGC
TCAACGAACAGATTTCTCTGAGCCTGGTCGCAACAGTAATACGTTTGACGTAATGCAGGGGAATCAAAAA
GGTCGAAAAATGTGGCTAAAAACTGGCAAGTAAGGAACTAGAGTTAAGTAAGCTAAGCTTGACAAAACTA
TTCTTACTATATTGCTGATTTCTTA

>3R:26673181..26674509 species=Dmel;strand='+';loc=3R:26673181..26674509;
TTTGCATTTCCTGTTTACTCAGATAATTTTAAAAGCAACCTCCTTTGGCCTGTCTAATAAAATCAAAGAG
ATCTACCGCTCCTAATGCAACTATCTGCCAAGATCTGTGAACACTTTTAGCCGGAAAAGCGGGGCGAATT
CGGTAAGAGTTCGTAGATTTTCTATCTCCTGTGGAAAAAGTGAAAACATAAACACATTTTACTCGCAAAT
TTTTGCAAGAAATGTGTAAAATTTCTCGGCATATCTGGGAATGAAATCCGAAACTTTTAGCAACAGTCTC
GGGCGTGAGAAATGTAACGCAGATATTAGACTACTCTCTATCTGGAATAATCTGCGTATGACATAATCTT
AGGACTTAAAGATGCAAACGAGACGTGGCCTGGTTTCTGGCCCTCTAAATCTTTTCAAAAACAAAGGGCC
AGCGGCAAACAGGACATCCTACTTAACAGCAGCGAGCTGGTATTCAATTGTAAAAAAGGCAAACAAAAAG
TCCTTAAGTTATGTTGGCTGGCAAATGTTGAGCGCGAAACAAAGAGGCTCCTCTTTGCGAGGACCACAAA
AGGTCCTCAGATTCAGACTCAAAACTAAGGTACTGGCACTTATGCAAGGTCCAACTAATACACCAAGAAA
AATTAAAAGAACTCGCTTGAAATGCAAAAAAATACTAAAAGGCACAATTTGAAATATAGTTGTAAGATGT
TATAACTTTACATGACCTTCTATTAAATATCTAATATCTTCGTAATTGAATAGATCAGTAGCAAACATTT
GTATAAATTTTCTCTTTGTGCAGGACATAACAATCAAAACTGAATTGGAAATGGAAGCAGCGACTTCATC
ACTTGTTTCCTTTGGCTCTCCTGTTGCATAAATAATCTCGGGGGCATTCAACAGTCTGAAATCGGAGAAC
TTGCCGGAGAAGACTCCGAATCTCGCATCGGATATCGGGTCGTAGTAGTGGCCCAAATCTTGGAGGTGTG
TCCCATTGTTCTGGCCGCGTTTCCGTGGCAGCCACGAATATGAAACCTATCTGGAGGATTTGATTTTGCA
CGTGCAGGTCTGGGAACCTCGGCACTCCGAGGACCCGATTCTGGCTGTCAAATCCCGACAAAAGTTGCTC
AACTTTCTGCCGGCGTGTCCTCCCGACTTGCGCAATTTTTCCGAGGATATTCGAGCACTTTAATTTCATG
TTTGGGATTGTTCGCCTGATTTCTCAAGATCAGATTGCTTATCTGTGTCCCCGTTCCCCTGATTCAATTT
GCCCGCCGTGTAATTATTGCGCTTTTCCTAGGCTGTTTGTCCTCTTTAGGGTCTAATAGTCCACTTCCT

>3L:8680490..8681160 species=Dmel;strand='+';loc=3L:8680490..8681160;
AATTGGCATACACAATGATAATGAATGCAATACAAGTCGATTATCACATTTAAACGACGACGCGTCGCCG
TCTCACACAATGCGTTTAGCGAATTCCTAATGATTTGCACACGGCGTGAAGGATTAGGCCTTTCACGGGA
ACCAATAGATACAGCTCCAGATTCAGATTTGGATTTGGATATTAAATCCCTGCATGACAACAACGGTGAT
CACGCGACACGCTCTTTGTGTCTGTCGATGATTATGCAAGGTTTCGCAATGCCAACAGCAAGATGCGTCA
GTCCGACAATCTGCGATGTCTGATATATGATGTCTGCCGTTGGCTTAGGGGTAATTAGCACCGCCAAATC
ACCGACTACTGACCACTGATCACCCCGTCCACTTGATCAGTTGATCACCTTCGCCGGCTCCTCGGTTTTA
GCCAGTCCAGTCTAGTCTGGTCTAGGTGTTAAGTGCGCCGCAATAGAGCGGGATTATAATTGCAATCCCT
CTGTGGGTCTTAAGCCTTTGGGCGTCTTTTTTTTTTTTTTTTTTGGCCAGGATTAGGCAATGTTGGCCAG
TAAGCCGCAGGTAGCATTGTGCATCATGCATTGTGGCCAAGAAGTAGGTTGCGTAAGTGAGCCCAACTCC
AGTGACTGGCTGCACCACACACAATAACAAATTACGATTGT

>4:1001576..1002076 species=Dmel;strand='+';loc=4:1001576..1002076;
TTTTTGTTATTATTTAGAAATGCCTAATTTTGAAGCTGGCTCCAAAAAAAGTCGTCAGCCACAGATTTCA
TCTGATTAAGGTCAGACAAAAAAGCAAGATGGATAACAATTGAAGATCACGAATGAAAGACGGGCCTGTG
GTACAGCTTAGATAACAAAGAGTGGGATATTCTACTAGAAACCACAGCCGATGCCGACAAGGTATTGTAA
CAAACAAAAGAGGTCAAAATCGTTACACTAAACACCCGAGCAGAGACGTGCCCTACACAGATAAATGGAA
AAAATGAATAGTCCTTAGCCAACCCCTACTTAGGGATGTGTAGCGAGTAGAGTTGAGCGCTACCCTTGAA
GCGAACAATTAAAATTATGCATTGTGTGTGGATTTGTGCATGAATAAATGTATACGATTTTTGTATTTGT
ATTCGATGGTTAAAGGGCGGGACGATCATACATACATATGTATGTACATGTGTGCTGCACTTTTATTGGT
ATAGCATCTGC

>3L:8663924..8665000 species=Dmel;strand='+';loc=3L:8663924..8665000;
AAAAAAAAAAACGGAAAAGTATTCGTATGTACTTGGCCAAAAGAGCCGTTCGCATCGCTCTCTTTGCTAA
AATCCTCTCCAGAACTCAAGTTTCAACGGGTTAACTTGGTCCAGTGGCGTGTGAGCTACGTCTAACCCTA
TGTATATAGATATAGATATAGATATAGATAGATATAGATAGATAGACAGGGATAGAGGTATACCTGCACC
CACCACGCCCATAATCCTTTTATGGCAAATAAACAAACAACGTCACGGCGACTCAGTCGCGAAGGATTGC
CATGGCTAGGTAAAAAGTGCCAAAAGGGTGCAATAAACCGGGTTGAGATGGCCAAAGGGTATGGCCACGG
TATGGCATGGTTATAGATATGGAAGGATAGGGAAGAGTTGTTGCACACGCGCGGTGGCATTGTTGCACAC
TCGGTTTTATGGGTGTGTGGTTTTAGCCCTTTGATGGGCATGATCATCCTGTTAATAGAAAGCGTGGAAA
CCCGTTGCAACTTGTAACCCTACCTGCACGCCCAACCAATCTCTAATCCTTTCCGCGGCGATCCTGAACC
CTTTTCGGTCCAGCTCGTTTGGAGGGGGCGAGCGTGTCTAAGGCGATTTAATTAACGCGGTCGCAACTAA
GCCACCGAATACCAGGACATGGCTTAAATCGGAACCCTTTCGCTCGGCCAGGAGGAGGTGGCCCTGCTAA
AAGCCATCCGGCTACTGTTCCGAGGACGGGTTAAGGATGCATGGATGCAGTAGCTACGTGGGCGTCATCG
GAAAAGTCAGACAGGGAGCGGGTGGGCGGAAGGATTTGACTTCCAGCGAAAGGATTGCCGGACTTAACTT
TCGGAAAAACTCCAATATTTACCAAATACCAAAGGGCCACCAAGTGCACTTTGTTCAGCACTTGGCCAGC
AGTCGAAAAGTCAAGTCTGGTTTTGGGATTTCAACAGCAAATTAACCGGCTGAGCCGGCAAAGCGAGGAT
CCACAAGGCATTGAGAAATACCCATATCTGAGGGATTAGAAAACATTGTAGCTCCCTTTGTGGCCTCAAA
TTTGGGTGACATTGAAAGATAACAAAT

>2L:21853271..21853692 species=Dmel;strand='+';loc=2L:21853271..21853692;
AACTGCAAAACGGAAATGTACATCATAAAAATATTAAAAATTCTCTGTCATTCTTCTAATATGGTCTTTT
TGGACATTCTTGGAAAGATAAAAGTCGATGCCGGTTGGCCGCCGTTCCAGTGCATTAGAGATCGCGTTTA
AAATGGTACCCCGATGGGCTGTCAAGGCCGTAAATCTAGAATAGGGGCACTCTTTGCTGCCCTCTCGTGC
AGCTCATGTATTTTCATAATTTTCATATTTCTCCGTGGCTCAGCAGCTGCGCGCCTGCGCTAAAGTGTCT
GACGGATGCGGCGCATTCGATTTCGTTCTGCCAAATTAGCCGGGCCCCGTGATTTATGTCGTCCTTCTGG
CTCTTTGGCCGTTTGTCCCTTTTAGCCAGTCCGCGTGACTCGAGCGTTGCATCAGCGCTCCTGCGGGGTG
TC

>3L:8659310..8660591 species=Dmel;strand='+';loc=3L:8659310..8660591;
AGGCTGGGTAATGGCTTTACAACTTGTTGTCTCTAATTATGGTCGAAATGGGCCGTAATCCTTTGCTAAA
CGCAGCAACACAGACCGCCCCGTTTCGCCACGAATTCCAGTTCATCCGAGTGGCCGAATCCATTGAGTTC
CCGCGAAATCCGCGTCATGGTTAAACGCGACTAATCCTTCCCGTAAGCCCTTCGCAGCGACCTGAACCCG
GTTCAGTTCACGGCAGTTCAGTTCGGTGGGCGTTTTTGTTTAGTTTCGAAATCAAAATATTAGCAAACAC
GCTGAAGGCAATACGGCTGAAAGGGAAAATGTGCAAGGATTAAGCCGAACACATCCTTTCGCAACCTTGG
ACCCTTCCACGTTCGCGCACACGCTCGCAATTTTACGACTTTCTTCTAACCCGAATGCGATTTCGATTCC
GACTTTGGCGAAAACGCATGCCAAGCGCATGTCCTTGCCACGATCCTAAGATCCTCGATTGTTTCGTCCT
AAGAGTTGACTTTCGTTTTTTAACTCGTCCCGTGCCGAAGGACAATCCTTTGCCGATTTGCCCATTGTTG
CGGTTGTCTCGACTCCTTTTTTTGCCAGAGGGTTACGGTCCATTGTGGTGGCGATTGTCGCGTCCCCTTT
GTGGCGAATTTCGACCCGGGATCGCAGTTTTTTACGATCCTCAACGGGTTTTACGACCTCCGTCCGTTTT
TTAAGCCTTTCTGCTCTGCCATCCTCTGACCCGTTCAGTTCAAATCAGTTCGGTGTCAACTCTTTCGGGT
TCTCATAGCGGGTTGTAAAATCCGGCTGGAACAATAAAGTTTTTGACCAGATTCCGGGAAGTGTGTAGCG
ATTTTTTAAAATGTTTTTTTTTTTTTGTTTTTTTTAGAAGTGCAATCTTTATTTTGGCAAATTGTAGGAA
CTTAAGCGGAATTTATTAGGTTTCTCGGAATTTCCACATTTTTTGATTAGGCAAAAGGCTTAAAAAACAG
CCCGCAACCTTGGTGTTAATTGAGATGGATAGATAAAGAAGATGTCCTTAGGAAACTATCTTTTTAAGTC
GAAAAGCCAAAAAGTCAAATGCGATTTTTTATGGGAACAAGACAAAAAAGGGTTTTGCGGAGATATCACG
TGGCGTGGTATCAGTTTTTTTTTTCCGACATGTTGTGAACTTACAAAGACGATCATAAAGTAGATCTTAA
CCCAAAGTTAATCTGCTTTCGGAGAAAAAAACTGCGGGCTCAAACGAAAGGAAATGAAATCTAAACAACA
GAGCAAGTCTTACTAAAAATAA

>2L:21852865..21853528 species=Dmel;strand='+';loc=2L:21852865..21853528;
TATTAAACGCTATTAACCTACATATATAATTATGAACTTGGTTAGTCGTCTTCATTGAAAGAACCCAAGT
AATAACACTTAATTACCAAATTCCAAAAACAAAACTATTCGAATGTCTCAGAGCTGTTAGGGGCCAGGGT
GAAAAATCAAAATTTATGACTAATAACTAATGATAATTACAAACATGCAGCAAATCATACGCTAGATGTG
GGAACGAACGAACCGTCGAAAAAGAAAGAGCCTCAGAGAAAATCTCATGGACTGAAAACCATAAATTTGA
TAATTGACTTTCCACCAAAGGAAAAGAAGCCAAAGGAACCGAAAAATTTCTATTGGCTTACACAATCGAT
GAAACACATAAATCTTAAGTGAGGGAATTTAGAAAATCCAGCCACCTTAAATAGACAACTGCAAAACGGA
AATGTACATCATAAAAATATTAAAAATTCTCTGTCATTCTTCTAATATGGTCTTTTTGGACATTCTTGGA
AAGATAAAAGTCGATGCCGGTTGGCCGCCGTTCCAGTGCATTAGAGATCGCGTTTAAAATGGTACCCCGA
TGGGCTGTCAAGGCCGTAAATCTAGAATAGGGGCACTCTTTGCTGCCCTCTCGTGCAGCTCATGTATTTT
CATAATTTTCATATTTCTCCGTGGCTCAGCAGCT

>3L:8657362..8658038 species=Dmel;strand='+';loc=3L:8657362..8658038;
GGCTGACCGGGCGATGGGCAATGGGCGATGCGGATCTGCGGATAATTAATGAGACAGACTTGTGTAATTA
ATAAAAAACTTTTAATTACTGAGGGCAGCAGGCCTGTCCTTGAGCCACTGCTGCTGCTGCTGCTGAAATC
CTAATGAGTGGCGAAGGAAGAAAAAAAAATGTTACATGTCCTGGATGATCCATAGATGGGCGGGAAAAAG
TCCGATATGCGACGAGATTTTTGCGTAATTTCTCAAGGCCAGACAGGGACAACATAAAAAGGACGAATTT
CTTACGTAAGTGACCGAAATATGTTTTTATGAGAGGATCATAAATTTTTTTTCCCCTAAGAATGGGAACG
CGTTCTCGTTCTCTGATCTCAATGTTCTGATCTCGTTCCATTTTTAGCGGAACTGTCCGCCAGTCCGATG
TCCTTTTTCGACCGCCTCACGGCATGACATAATTTCGCATAATTTGCAACAATCCTCGAAGGACTTTTCG
CCCCGAACACCAGGACACCCACCAGCACGTGACAAAAAAGATGAACAAACAAAAAAGAGAGCGACCTGCT
CGCAGATTTTTAGTGCGAATTCCGCAGGTCATCGCCGAAATTTGGCCAACAACTTATGAATCTGCATATT
TTGGCAATATGCGCAGTCGTCCTGCTGCTCGACATGTTCCCATTTTT

>2L:7302230..7303450 species=Dmel;strand='+';loc=2L:7302230..7303450;
CCATATTAATTCTGCACAAGCAGAGATTGTTTTTATTAAGGCAGGCATTTCGTAAAATGGTAATTCCATT
TACGACATTTACGTAACATTTACAAGTAAGAGATATCTGATTAATATCATTTTTTCATTGAAACACATTA
CCAAGTAATATCGACCCCTTTCCTTCCATTTGCCTGATATTTACCATTTCGGTGCCATTTCCCAGTGAAC
CCATTATGGATCTTGTTACCATAATGTCAGCACTAAAATGGCTTCCTCCGCTGCCGAGAAGAGATCGCCA
CCACCACTCTACTCTTTTGCACATGCCACCACCACCACCACCACACGCTCCGGTGGTTCCCCTTTCGCCC
CGCCATGTTTCCTCGATGGCTGCTCGTCGGATCGCACTTCCGGAGTTCGCGGACCGCCAGCGTGGACGAT
GATAATGCATTATGCATTCCGCCGCCTGGGTTTTAATTGTTATTAACTCGCGATAAGGAGAACTTTAACA
CCTATAGTTAGGCCGGGCCAGAAAATGTAGCCGAGCATGCTAAGATATAATTTCAACATTTTATAAGCAC
TTAACAACCCAAAAACCGCTGGTAATGCACCGAAAAAAAGTAGTTAGAAGTAATGTGAGTAATAATAGAA
TATTAGTTTTTAAATAGTATAGAAAAAAAACATTAAATGACAAGAAAGTTCAAAGAAAACGTTTACAAAT
GCATTTTTATCCAATTACAAAATATCTTCCTGATATTGAGCGATTTAAATGTAGTTGCATTCTTTTCCCT
CTGTGCATAAATTTTTCGGTAACAAAAACTGGCTGCCTTTTCCTTTCGCTGGCGGGGGAACGGGAAATAT
AAATTGTCGGACCCCGAAATTCTACACTGTCATCAAAGCGTAACTAAACGCCCATTTTTCTCAACTTTTT
GGAGTCTCTTTCGGACCGGACAACCATTTTCGGTAGTTATTAGTGGCATATTTTGGCCTAAAGTGCGTGA
ACCATGTCGAACAGCCAGCGCAGGCAACAAAATTTATTGTTTAGTAGTGGAGTGAAGTTAACAACAAAAT
GGACCTCCCAGCGAAAGAGAAAGACACGCAACGATCCCAACGCGGACCTGGCCAGAAAAAAATATTAACG
CCTCGAGCGGTAAGAGAACCAACAGTTGGTTAGTGGTAACTGTTGTTTTTGTTGCCAGGTGAGAGGTAGT
GGGAGGGGTGGACCAGGCGGCCAAACCTCTC

>3L:8656529..8658474 species=Dmel;strand='+';loc=3L:8656529..8658474;
AGGGAAAAGGATGCCCATGCCCATCTTGCACTTCGGTTTCAATTTGGGCACCAAACACATACTTAAAGAT
TTCAAATTTATAGAGTGATGATTGAGAAATATCGATAACACTTTAGTTTTTTAGCCCACGGGCAAGGCCA
CCTGCATAAATGCTCCTTTTATGGGTGGCTTTTAAACAATTACCCGACAAACATTTAATTGGAGGGCAGT
CTTTATGGAAATATTGAAAAGTTAAAGGGACTTTAAAAGACATTTCTCTGATGGCTTTAGATGATAATAT
ATGATAACTATAGTTTATTAACTATAATTTCTTGAACTTCAACTAAAGCAGAGTGTCTTTTAATATACTT
AAATTGATGATTTTTCCATAAAATATACATTTTAAGCGACTTTAGTTTTCATTATGACATTATAAAATTG
TGTTAAATACAAATTTAATTAGGATCTCCCCTTTAAATTCCAATTTTGGGTTAAAATTTCAATCTCTTCA
CCTCCCCCAAACATCTGCTGTCAATGATCATGCAGATACAAAGTCGCTCGAAGTTATCGTTGCCATTATC
GTCTTTTGGCCCTATCTCGGTTCCATCAGCAGCTCCTGATCCGGCTGCTTGTCCAGCTCTTGCTCCAGCA
TCTTGTTCTGGTCCAGGCTCTGGATCTTGGTGACTCCAGTCGATGCGGCCAGATGCAAGAGAGGTGATTA
ATTGCCACCCGAATGTCCCGGCCAACTGGTCGGATTTTACCTTTTTTACGTTTACCTGTCGCCGGTTAAT
GTTGCCAACTTAATCGCATTTTGCCAAGACTCTTGATAATGTTGTTTATGTGCAAAACGATTTGGCTGAC
CGGGCGATGGGCAATGGGCGATGCGGATCTGCGGATAATTAATGAGACAGACTTGTGTAATTAATAAAAA
ACTTTTAATTACTGAGGGCAGCAGGCCTGTCCTTGAGCCACTGCTGCTGCTGCTGCTGAAATCCTAATGA
GTGGCGAAGGAAGAAAAAAAAATGTTACATGTCCTGGATGATCCATAGATGGGCGGGAAAAAGTCCGATA
TGCGACGAGATTTTTGCGTAATTTCTCAAGGCCAGACAGGGACAACATAAAAAGGACGAATTTCTTACGT
AAGTGACCGAAATATGTTTTTATGAGAGGATCATAAATTTTTTTTCCCCTAAGAATGGGAACGCGTTCTC
GTTCTCTGATCTCAATGTTCTGATCTCGTTCCATTTTTAGCGGAACTGTCCGCCAGTCCGATGTCCTTTT
TCGACCGCCTCACGGCATGACATAATTTCGCATAATTTGCAACAATCCTCGAAGGACTTTTCGCCCCGAA
CACCAGGACACCCACCAGCACGTGACAAAAAAGATGAACAAACAAAAAAGAGAGCGACCTGCTCGCAGAT
TTTTAGTGCGAATTCCGCAGGTCATCGCCGAAATTTGGCCAACAACTTATGAATCTGCATATTTTGGCAA
TATGCGCAGTCGTCCTGCTGCTCGACATGTTCCCATTTTTTGTTCTAATTATTTTTTATGAGTTCAGTGC
ACGCGCAAAAATTGTCGCACTTCTTTGTGGCCACCCGCAAGACGTGTTTTTCTATAGATTTTCGCATTGT
TTTGGGGTTTTTGTTTCTATTCATGATTTTTTATTTGCCCCGAGCCCTGCTGTTCTTTTTGGCCCTGTTT
TCTTTTTTGTGGTTAGAAGTGGACCCAATTTTTAGCTAATAATTGTTGCAATTTTTGTGGTTTTGGGCCT
GTTCAGAGACCTGTTCTGAATTTAGGGCCGAAACCAGTCAATCTGGACTAGGTAGCAGCTGTTAAAATTA
GAAGTGATAATGAGGGCTACGCAAATCGATAATCTTTTTTATTAAATCTTTTTTTTTTTTTGATTCTATC
AAGATTAAAAGATTTTCAGCTGTTTTTAGTATTTTTCTTCCGAAAGAGTGTCACTC

>2L:7323911..7324225 species=Dmel;strand='+';loc=2L:7323911..7324225;
CTTCATCCCATATTCAGCGATTGACAAAGTGCAACAAGGGCGAGAATCGATAGCCGAAAAAATTAAGATT
CTGTTAATGAGAAATGTCGTTTGTCGGTTTTGGTTGGCTTTTCTCCTCATCGAAAAAAGAAGTCGAAGCT
GAAGTTGATGGCTGTCAGGCTAAAGCTCATTTCGCTAATCGCATCAATAAAGCTTATCAGGCTCACCACA
AGGATGGCGATCGGGGGCAAATTAAATGCCCCCAAATCTCTAGAAGTCGGCGACGCTGTCGTCGCGAAAT
GCGAAATGCGCTTAAGCGTGTTGATCGATAAATTG

>3L:8663079..8663843 species=Dmel;strand='+';loc=3L:8663079..8663843;
TCTCTTTTATTTTTTCCTCAGCGGCGATTAGCCAAATTTATGCAGAGCGCCCTCTGGCGTTGGCGAAATG
ATATTCCCGGAAATTGGCAAGGATTCGTAATCGGCCGAAAGAGGAGAGGGAATGAGTTGCCTGGGTGCGT
GGCGTGGTGGCATGGCGTGTCGTAAAAACTCTTTGCGAATCAGGCAGCGGCAGCGGGTTCGCATCGGCGG
TATTAGCCATCAAGGCCATGAAAGACATTAGCTTGGTGGATCGTAAAATCCCTGAACAACGGACACAGAG
GTCTAATCCGTGGAAACTCTAAACTCTATCCCAGAGAGAACCTCTTTCGGCGCGAGACTACTCAGTTAGT
TGGCTAGGTAAAAGCCGTAGAACTCTTTCCACTCTTTCCCGATTCCCCGATCGCCGAGCCGTACCTGTCC
TGCGTGTTTGACGTTTGTCCGCCAATTGATTTGACATTGAAGGCTCTCTACCGTCAAATAACCCTAAATA
AAACCATAAAATCCTTCTGCATGCTGCGAACCCATCCATCGAAAGATCCTCACCTTGAGCCACCCGCCAT
CTAAGGTTTGTTTTTTTTTCTTCACTTTTTTGACGCGTTTTTTAGCCGAACTCGTAAATGTGAGGAAATC
ATTTTTTATGCAATTCGTTGTCAACGACTTTTGAGAATTCAGGGAACTGTTGCGTTCGTTTTTTACGCAA
TGCCATGTAACGTCTGCTGGTTTGTTGTTTTTTCTTTATGGGAGGCGAGTTGACTTTTTTAGAGA

>2L:7297394..7298825 species=Dmel;strand='+';loc=2L:7297394..7298825;
ATAAATGGGATGTGCTTACGACTTTATTGAATTACTTAAGTACTTGGGTGATATGTAATAATAGCTAGTA
ATTTATTTCTATCAAAATCAGGAAAGATCGAGAATTCTCGTGAACCTCCCAGCACATCTTACTCATCCAT
TTAATTGCAATTTGATTGAATTTGCAGATTTTGTACACATCATTCGAGTGGCTCCCATGGGTCCATTTCG
ATCTGCTTCCAAAAATCCATTAGATGAATCAAATCGAATCGCAGGGAAGCAAACAAACCGCGGAAAAAAT
GAATGTCGCTACAGAATGTTTAACCCTCGTTAAAAATGAATGAAAGCTTATTAAAAATATTTCTTTATTA
TTGAACAAAAAAATGGTCGACCGAGAAACAAAAGAAACGTTTTTTTATTGTCATGGGCTTACGCGAAAAA
ATCACGAAAAGCTAAGCAAAAATTAATAAATAAAAAACAGGCGTACAAATGTTAAACATTTGCCACGATG
CCATGACGAGAGTTGACTGTCCAAAAAGGATCGAAGTTAGTTGAATTGAACACCGACTGACTGACAGCTC
GGGATCTGCCCATGAAGATAATGACGAATCCGTCGCGTAACAAGGATCTGCAATGCAAAACCGTCTCAGA
AATCCTTAACGAAAGAAATAAATCTCCGAGGATCGTTCTAGTTTTTTGCTGGCCAGCACAAAAATGTCTC
CGGAGAATTGCACGCTCTCGGAGATGAAATGTCGAAGAAAAAGTCTGCAAAAAAATCCAAAAACCAAATG
AAATGCGTACACAAAAATGCCAAAAAGCAGCAGAAGCCACAGCAGAAGAGACAGAATTTTTTGCCAACTT
TTTGTCGATGCGAAACTGTCACAGGAAAAAGGATTTTTGGTTCGAGATTGGTTTTTTCTCTGCCTCTTTG
CTGCTTCACATGGCATATTTAAAGTTATGGGCCTCCGTCTTAGCCATTTAAAACGTTTGCGAAATTAATA
TTGGCCACAAAAACTGTGAAATGCTGTGAAAAGAACGCGCGGCCAGCAGTAGAGGTCCGATGACTTCTCT
TCGGCCAGCAAAAAGTAATTTTTGCTAAATCGCAAAAAAATCAAACAAGATCATGATCGGACGGATGACG
ATAATGATGGCCATGGTCATGATGGCCAGGCAGTCGGACAAGCGAATGACGAATAGCCCATAGCTCTGCG
GCTCGGAACGAATGCGAAATTTACGGAATCCGCCAAGACCCAAACCAGCAATTCCAAGCAATTCCCCACA
ACGACAATTAAGCACGAACAAAAGGCGAGCCACGGCGAGAAGATCGTGTTTGGAGTATCTGGAAGATCGG
GGAATTCTGCCAATCCACCTATATGTGTACTTCTCTATGTGTCAGCCCTCTGGAGAAACTCCCACGGCCC
ACCCAGTGCTACAATTTTTACTCCTTCGCCGG

>3L:8659849..8660596 species=Dmel;strand='+';loc=3L:8659849..8660596;
TTGCCGATTTGCCCATTGTTGCGGTTGTCTCGACTCCTTTTTTTGCCAGAGGGTTACGGTCCATTGTGGT
GGCGATTGTCGCGTCCCCTTTGTGGCGAATTTCGACCCGGGATCGCAGTTTTTTACGATCCTCAACGGGT
TTTACGACCTCCGTCCGTTTTTTAAGCCTTTCTGCTCTGCCATCCTCTGACCCGTTCAGTTCAAATCAGT
TCGGTGTCAACTCTTTCGGGTTCTCATAGCGGGTTGTAAAATCCGGCTGGAACAATAAAGTTTTTGACCA
GATTCCGGGAAGTGTGTAGCGATTTTTTAAAATGTTTTTTTTTTTTTGTTTTTTTTAGAAGTGCAATCTT
TATTTTGGCAAATTGTAGGAACTTAAGCGGAATTTATTAGGTTTCTCGGAATTTCCACATTTTTTGATTA
GGCAAAAGGCTTAAAAAACAGCCCGCAACCTTGGTGTTAATTGAGATGGATAGATAAAGAAGATGTCCTT
AGGAAACTATCTTTTTAAGTCGAAAAGCCAAAAAGTCAAATGCGATTTTTTATGGGAACAAGACAAAAAA
GGGTTTTGCGGAGATATCACGTGGCGTGGTATCAGTTTTTTTTTTCCGACATGTTGTGAACTTACAAAGA
CGATCATAAAGTAGATCTTAACCCAAAGTTAATCTGCTTTCGGAGAAAAAAACTGCGGGCTCAAACGAAA
GGAAATGAAATCTAAACAACAGAGCAAGTCTTACTAAAAATAAATGAA
